# Supplementary material for: The Intolerance of Regulatory Sequence to Genetic Variation Predicts Gene Dosage Sensitivity
Source: PLoS Genet. 2015 Sep 2;11(9):e1005492. doi: 10.1371/journal.pgen.1005492 (PMC4557908; doi:10.1371/journal.pgen.1005492)
Supplement: S1 Data — (XLSX) [file pgen.1005492.s011.xlsx]

## Sheet: Petrovski et al noncoding
CCDS release 9	CCDS release 15	X [mutability of noncoding sequence]	Y [Tally of unique common noncoding variation]	ncRVIS	ncRVIS percentile [Ensembl73] (n=690 WGS)	ncGERP [Average GERP++]	ncGERP percentile [Ensembl73]	RVIS-CHGV percentile [CCDS r14] (n=690 WGS)	RVIS percentile (Petrovski et al 2013)	pcGERP percentile [CCDS r14]	Used in Table 1	ncCADD [Average CADD]	ncGWAVA [Average GWAVA]
EIF2C3	AGO3	0.000195753	20	-6.68933	0.00614515	0.877627	22.1046	6.17376	8.32154	1.93966	Yes	7.24887	0.174018
ZNF704	ZNF704	0.00015632	17	-5.09916	0.0122903	0.297279	36.8565	48.0725	19.5447	16.4494	Yes	7.8751	0.668422
CBX5	CBX5	0.000133062	11	-5.09556	0.0184354	0.862703	22.4815	50.3107	56.2515	5.39332	Yes	8.75844	0.626803
INO80D	INO80D	0.000127563	10	-5.00262	0.0245806	2.18262	5.89146	10.4948	23.6259	6.34698	Yes	10.3272	0.614126
SOGA1	SOGA1	0.000113802	10	-4.21976	0.0307257	0.363099	34.7602	2.35903	-	49.3696	No	7.25476	0.434726
POTEM	POTEM	7.24106e-05	0	-4.0666	0.0368709	-	-	21.8527	-	93.6422	No	-	-
TNPO1	TNPO1	0.000107153	9	-4.06171	0.043016	2.13724	6.22709	7.53165	12.7742	4.61746	Yes	6.66965	0.60511
ZNF207	ZNF207	0.00014664	20	-3.88755	0.0491612	0.577235	29.0649	55.4661	40.1569	0.818966	Yes	7.15182	0.536008
BMPR2	BMPR2	0.000102403	9	-3.7918	0.0553063	1.45464	12.8879	13.8377	9.61312	4.95151	Yes	5.84012	0.65105
HOOK3	HOOK3	0.000142556	20	-3.65525	0.0614515	0.410537	33.4383	13.4465	15.6169	7.16056	Yes	5.71854	0.186343
DCX	DCX	9.06927e-05	7	-3.56627	0.0675966	1.52964	11.974	21.7261	46.2019	11.056	Yes	6.03979	0.676597
POTEG	POTEG	7.5025e-05	3	-3.55572	0.0737418	-	-	20.4661	-	95.3502	No	-	-
PTEN	PTEN	8.53828e-05	6	-3.48453	0.0798869	2.26777	5.31832	30.4488	36.8601	0.695043	Yes	7.98663	0.751368
GRIK3	GRIK3	8.08706e-05	5	-3.4481	0.0860321	0.242294	38.7566	6.78941	2.67752	14.2996	Yes	8.44309	0.722616
MMP16	MMP16	0.000111555	13	-3.43243	0.0921772	1.72548	9.70723	14.0391	27.6893	4.84914	Yes	7.76426	0.685409
STC2	STC2	7.28314e-05	3	-3.43121	0.0983224	0.379172	34.3161	25.3049	20.5355	40.1293	Yes	9.16471	0.626043
EIF2C1	AGO1	0.000114312	14	-3.36924	0.104468	1.47457	12.6607	4.17146	12.2376	1.04526	Yes	7.63828	0.536303
ZC3H6	ZC3H6	9.43955e-05	9	-3.33701	0.110613	0.654081	27.0202	13.389	18.9019	38.9009	Yes	7.42498	0.627806
ZEB2	ZEB2	7.88333e-05	5	-3.33245	0.116758	3.55198	0.593794	2.73878	10.0318	1.99353	Yes	12.3416	0.430936
ZNF148	ZNF148	8.62147e-05	7	-3.31202	0.122903	2.91183	2.23576	10.8976	20.5355	5.75431	Yes	11.7202	0.480874
CBFA2T2	CBFA2T2	8.15134e-05	6	-3.26487	0.129048	0.457739	32.2146	10.7652	29.3112	22.3491	Yes	5.59853	0.591642
CLCN5	CLCN5	8.89384e-05	8	-3.24692	0.135193	1.27845	15.2373	7.51438	55.4494	6.73491	Yes	6.23819	0.656592
CSRNP3	CSRNP3	0.000111187	14	-3.19173	0.141338	1.48378	12.5523	67.5719	40.3574	17.0528	Yes	7.84378	0.640099
ZC3H12C	ZC3H12C	6.78486e-05	3	-3.14843	0.147484	1.60352	11.0755	17.382	14.1366	25.7759	Yes	7.50758	0.762773
ICK	ICK	5.99178e-05	1	-3.13777	0.153629	0.921447	21.2991	39.7181	39.113	26.4224	Yes	8.56262	0.668994
KIAA2022	KIAA2022	7.13351e-05	4	-3.1266	0.159774	2.18526	5.85532	2.39356	13.1045	23.2274	Yes	5.85128	0.6741
SMC1A	SMC1A	7.51286e-05	5	-3.12219	0.165919	0.788345	23.8705	2.71001	22.0925	14.7198	Yes	5.72792	0.610199
KCNB1	KCNB1	0.000113735	15	-3.11667	0.172064	0.670509	26.6381	71.8354	50.3421	20.7543	Yes	8.98728	0.518649
WNK3	WNK3	5.94186e-05	1	-3.10945	0.178209	2.3178	4.96721	1.26582	4.7122	34.9138	Yes	6.70876	0.69161
CDK6	CDK6	0.000124825	18	-3.08722	0.184354	0.773086	24.2216	27.3418	66.82	7.07435	Yes	6.80734	0.660895
C1orf21	C1orf21	0.000116893	16	-3.07625	0.1905	0.481728	31.4762	55.1956	51.038	1.25	Yes	7.49595	0.678211
UBXN7	UBXN7	0.000112618	15	-3.05323	0.196645	0.86192	22.497	20.5006	38.5763	5.1347	Yes	4.90309	0.554755
AR	AR	7.77222e-05	6	-3.0497	0.20279	1.43084	13.1099	-	17.3095	33.2812	No	4.48462	0.682756
HDAC2	HDAC2	0.000104482	13	-3.03074	0.208935	-0.00823146	48.6498	25.6387	44.5388	4.33728	Yes	4.79361	0.522521
FOXN3	FOXN3	8.00833e-05	7	-2.96401	0.21508	1.95964	7.56958	15.5063	29.3112	8.18427	Yes	8.72346	0.535243
CEP97	CEP97	7.20399e-05	5	-2.94693	0.221225	0.580652	28.9616	8.42348	18.2118	40.4526	Yes	5.9134	0.564037
VGLL3	VGLL3	0.000102941	13	-2.94325	0.22737	0.465814	31.9151	65.1496	63.0042	6.96121	Yes	6.73121	0.63036
TNRC6B	TNRC6B	0.000160507	28	-2.91639	0.233516	1.92406	7.85357	1.44419	2.19981	1.14763	Yes	7.42868	0.561828
KLF13	KLF13	7.84866e-05	7	-2.87341	0.239661	-0.010291	48.7582	-	-	78.0981	No	8.22061	0.434771
PRKAR2A	PRKAR2A	6.29129e-05	3	-2.8684	0.245806	1.13597	17.3956	31.6858	41.6431	33.486	Yes	6.1486	0.449866
ZHX3	ZHX3	9.37445e-05	11	-2.86061	0.251951	-0.246806	61.579	14.4994	39.2074	43.8955	Yes	8.52288	0.480297
ZNF84	ZNF84	5.08619e-05	0	-2.8437	0.258096	-0.302365	64.5531	13.7975	-	81.6056	No	5.32668	0.536734
SESN3	SESN3	8.95412e-05	10	-2.84174	0.264241	1.63775	10.6005	25.5581	31.4579	18.4806	Yes	8.84109	0.707003
BCL7A	BCL7A	8.15879e-05	8	-2.82973	0.270387	0.302118	36.6913	67.8021	60.0908	48.75	Yes	9.12207	0.519375
INHBA	INHBA	5.4291e-05	1	-2.81858	0.276532	2.33814	4.78133	20.3625	27.6893	12.7155	Yes	9.27879	0.474225
MARCH6	MARCH6	7.75077e-05	7	-2.81787	0.282677	0.415801	33.2783	5.79402	19.5447	16.7511	Yes	6.7301	0.367614
ZKSCAN1	ZKSCAN1	0.000104447	14	-2.80903	0.288822	0.454787	32.3075	14.7814	14.4963	45.2155	Yes	5.43568	0.514585
GJC1	GJC1	8.07641e-05	8	-2.78299	0.294967	0.537317	30.1337	59.8677	44.8927	24.1541	Yes	5.69793	0.619123
WIPF2	WIPF2	7.67665e-05	7	-2.77581	0.301112	1.27591	15.2527	20.4603	55.4494	26.0884	Yes	6.95068	0.521774
TSHZ2	TSHZ2	0.00011148	16	-2.76887	0.307257	2.0372	6.93964	22.6525	9.83133	42.6401	Yes	11.7809	0.38587
HIC2	HIC2	8.43657e-05	9	-2.7677	0.313403	0.686752	26.1682	19.0909	26.8519	54.6767	Yes	8.1097	0.572327
NUFIP2	NUFIP2	0.000103616	14	-2.76185	0.319548	2.71866	2.91217	17.4453	80.9625	1.00216	Yes	9.28984	0.628312
CMC1	CMC1	6.47881e-05	4	-2.75515	0.325693	0.0654498	45.2677	56.7779	51.038	7.28448	Yes	8.13459	0.495981
MSI2	MSI2	6.07549e-05	3	-2.74599	0.331838	2.87978	2.33903	26.1738	63.0042	13.9009	Yes	13.9401	0.617807
RLIM	RLIM	7.19513e-05	6	-2.72226	0.337983	1.87717	8.25631	14.9942	35.7455	15.625	Yes	6.98195	0.550577
CTDSPL2	CTDSPL2	7.17333e-05	6	-2.7099	0.344128	3.19965	1.36831	24.5627	51.6572	1.2069	Yes	12.4061	0.603051
WHSC1L1	WHSC1L1	7.10044e-05	6	-2.66855	0.350273	0.801203	23.6123	4.21749	19.9339	8.50754	Yes	11.622	0.256041
MEF2C	MEF2C	5.92781e-05	3	-2.66223	0.356419	3.86098	0.278825	14.2117	57.9972	0.199353	Yes	13.9887	0.551158
SETD7	SETD7	8.9848e-05	11	-2.63948	0.362564	0.975963	20.2148	27.8941	60.3149	27.8502	Yes	8.98137	0.573687
ATXN1	ATXN1	0.000105075	15	-2.62497	0.368709	2.27364	5.28218	54.2175	20.9365	42.2306	Yes	10.3881	0.659352
BCL11B	BCL11B	6.24802e-05	4	-2.62425	0.374854	2.19141	5.82434	-	-	28.0496	No	9.07173	0.704902
PTCHD1	PTCHD1	0.000116576	18	-2.61874	0.380999	1.06011	18.7587	9.40736	8.32154	4.67672	Yes	5.42093	0.622498
ZBTB10	ZBTB10	8.14913e-05	9	-2.60461	0.387144	1.70736	9.88795	21.6801	41.9085	19.445	Yes	7.41955	0.656877
PPTC7	PPTC7	6.9856e-05	6	-2.6034	0.393289	1.81287	8.9069	40.0806	38.2814	7.4569	Yes	10.4928	0.675827
CREBRF	CREBRF	6.96374e-05	6	-2.591	0.399435	3.42708	0.857128	16.9045	11.6773	7.69397	Yes	9.08021	0.627711
CRTC1	CRTC1	6.95775e-05	6	-2.58761	0.40558	-0.537119	77.0641	-	26.8519	60.4526	No	5.67205	0.741775
PURB	PURB	9.25286e-05	12	-2.57194	0.411725	2.47807	3.95002	-	-	54.833	No	11.926	0.554483
PAWR	PAWR	8.47122e-05	10	-2.56772	0.41787	0.301091	36.7223	-	-	52.8987	No	5.94386	0.51622
TAOK1	TAOK1	0.000100019	14	-2.55769	0.424015	2.64709	3.22714	5.12083	17.1621	0.856681	Yes	8.2761	0.628302
GNL1	GNL1	8.06414e-05	9	-2.55639	0.43016	0.026291	46.9665	10.0633	24.3336	28.5237	Yes	7.9088	0.590357
RASA4	RASA4	4.54173e-05	0	-2.53494	0.436306	-0.0959559	53.1574	2.40506	-	73.4375	No	4.49079	0.594554
HEMK1	HEMK1	7.25131e-05	7	-2.53452	0.442451	-0.1707	57.2778	61.8182	57.1538	54.5851	Yes	6.89628	0.516818
FAHD2A	FAHD2A	5.69966e-05	3	-2.53284	0.448596	-0.288233	63.7786	32.9977	15.6169	71.3955	Yes	4.77981	0.532432
SOX6	SOX6	7.61741e-05	8	-2.52258	0.454741	2.94888	2.12217	6.62255	6.71739	0.49569	Yes	7.21823	0.735061
FAM84A	FAM84A	7.61002e-05	8	-2.51839	0.460886	0.309196	36.4176	19.7008	47.7884	15.4041	Yes	8.49388	0.570424
PIK3CA	PIK3CA	6.05252e-05	4	-2.51337	0.467031	1.96255	7.52311	14.9137	24.192	2.78017	Yes	9.03288	0.687234
ISLR2	ISLR2	4.85561e-05	1	-2.49335	0.473176	-0.0318418	49.9148	7.49712	18.0644	67.1552	Yes	8.40063	0.545282
POTEI	POTEI	4.43926e-05	0	-2.47683	0.479322	-	-	10.9781	-	-	No	-	-
CNTNAP3B	CNTNAP3B	4.42472e-05	0	-2.46859	0.485467	-0.672026	82.8471	38.9931	-	87.6347	No	5.13969	0.647128
ANKRD52	ANKRD52	6.74361e-05	6	-2.46615	0.491612	2.28706	5.15826	5.25892	10.0318	23.5938	Yes	12.2837	0.426395
THAP2	THAP2	5.96406e-05	4	-2.4632	0.497757	0.519137	30.552	70.7652	70.0578	9.22414	Yes	8.05121	0.534504
OCLN	OCLN	5.95972e-05	4	-2.46074	0.503902	0.124153	42.748	21.3464	79.2522	44.5312	Yes	7.34885	0.562818
POLR1A	POLR1A	0.00010599	16	-2.45722	0.510047	-0.396325	69.9127	4.99425	60.3267	41.5356	Yes	4.26389	0.574249
BRF1	BRF1	0.000210451	43	-2.45699	0.516192	-0.28425	63.4998	4.82739	1.62184	71.5948	Yes	7.15737	0.374768
MKLN1	MKLN1	0.000104936	16	-2.3974	0.522338	0.149091	41.7876	11.7491	25.1474	2.40302	Yes	6.88205	0.616561
ARL17A	ARL17A	4.27303e-05	0	-2.38258	0.528483	-	-	49.7641	-	85.1347	No	-	-
CUX1	CUX1	0.000123996	21	-2.38083	0.534628	1.2394	15.7846	2.09436	2.01109	33.4914	Yes	7.7361	0.454522
ST3GAL2	ST3GAL2	7.75453e-05	9	-2.38076	0.540773	0.0954385	44.013	17.2785	28.9337	9.42888	Yes	7.63533	0.419039
ARHGEF6	ARHGEF6	4.65475e-05	1	-2.37946	0.546918	1.23349	15.8517	10.2992	83.9762	10.4041	Yes	5.12128	0.631197
NUDCD2	NUDCD2	9.2942e-05	13	-2.37575	0.553063	-0.0496026	50.8494	46.8987	30.0661	3.65841	Yes	4.25211	0.199249
MGAT4A	MGAT4A	7.72634e-05	9	-2.36477	0.559209	0.136267	42.2678	20.1496	57.1538	23.1681	Yes	7.40831	0.566495
ISY1-RAB43	ISY1-RAB43	4.99837e-05	2	-2.35473	0.565354	-0.450111	72.7165	29.8044	39.6792	25.7597	Yes	5.55477	0.742837
FAM156B	FAM156B	4.18183e-05	0	-2.33088	0.571499	-0.419452	71.1881	50.0173	-	91.0991	No	4.19923	0.583417
PPM1L	PPM1L	0.000119182	20	-2.32725	0.577644	0.0889754	44.2763	24.0276	55.2194	14.2134	Yes	5.78132	0.658615
ERLIN2	ERLIN2	6.4872e-05	6	-2.32073	0.583789	0.142366	42.0509	32.4453	22.0925	13.2166	Yes	8.32015	0.582289
ATL3	ATL3	7.25876e-05	8	-2.31915	0.589934	0.0534149	45.8357	21.9908	43.5716	33.3567	Yes	6.52133	0.606983
NHLRC2	NHLRC2	0.000106995	17	-2.29459	0.596079	0.0189637	47.2763	67.0023	84.6131	32.0474	Yes	6.21199	0.50976
CDC73	CDC73	4.50045e-05	1	-2.29197	0.602225	1.59873	11.153	17.1174	27.418	8.65302	Yes	6.57411	0.69609
FAM84B	FAM84B	6.37618e-05	6	-2.25777	0.60837	0.599035	28.4195	38.1185	-	46.2662	No	8.8504	0.568527
PTPN11	PTPN11	5.20624e-05	3	-2.25304	0.614515	0.817758	23.3283	12.4799	25.1474	14.0894	Yes	8.64936	0.621184
MAGT1	MAGT1	4.03082e-05	0	-2.24526	0.62066	0.772617	24.2371	28.4695	61.4945	17.2037	Yes	5.09266	0.58174
ZNF512B	ZNF512B	4.80083e-05	2	-2.24273	0.626805	-0.0112196	48.8202	48.412	17.4982	62.4192	Yes	8.26403	0.593449
PCBD2	PCBD2	5.95585e-05	5	-2.23898	0.63295	-0.23918	61.1401	57.7503	59.4303	48.6369	Yes	4.71067	0.513691
NXPE3	NXPE3	7.89006e-05	10	-2.23804	0.639095	0.248725	38.5449	47.9287	9.54824	20.3448	Yes	6.31753	0.554999
ZNF621	ZNF621	7.10175e-05	8	-2.2301	0.645241	-0.165762	56.9939	28.2681	15.1215	83.4106	Yes	5.52961	0.448942
SLC7A6	SLC7A6	5.53746e-05	4	-2.22129	0.651386	0.452326	32.3592	47.9747	55.6086	26.3739	Yes	4.66561	0.53218
ADRBK2	ADRBK2	8.62158e-05	12	-2.21378	0.657531	-0.888637	90.2153	11.8067	14.0186	42.1875	Yes	5.10938	0.306827
TP53INP2	TP53INP2	4.35428e-05	1	-2.2091	0.663676	1.39321	13.5643	-	-	49.5797	No	7.09164	0.50902
FOSL2	FOSL2	6.66883e-05	7	-2.20416	0.669821	0.855871	22.6003	27.5201	14.9682	14.8168	Yes	7.37291	0.616752
RPS6KB1	RPS6KB1	4.73126e-05	2	-2.20329	0.675966	2.89468	2.2874	19.0736	22.0925	0.560345	Yes	12.8456	0.627114
TET3	TET3	8.21325e-05	11	-2.20176	0.682111	1.96758	7.47147	0.989643	3.47959	36.6056	Yes	14.4087	0.247352
SAR1B	SAR1B	7.04909e-05	8	-2.20024	0.688257	0.581516	28.9307	48.0667	36.8601	3.46444	Yes	6.3028	0.624732
KLHL18	KLHL18	4.33244e-05	1	-2.19672	0.694402	0.573714	29.1837	8.82048	10.3031	20.0593	Yes	8.54823	0.560127
SETBP1	SETBP1	6.24848e-05	6	-2.18535	0.700547	2.1565	6.098	43.6709	6.61123	18.6853	Yes	7.38688	0.653159
CREB5	CREB5	8.1823e-05	11	-2.18421	0.706692	2.05787	6.78474	15.6617	15.6169	3.25431	Yes	8.51597	0.676725
DYRK2	DYRK2	7.40119e-05	9	-2.18035	0.712837	1.60349	11.0807	36.985	18.719	19.6552	Yes	7.55556	0.451092
VCPIP1	VCPIP1	7.77107e-05	10	-2.17055	0.718982	2.10024	6.44911	2.80783	11.2762	2.32759	Yes	6.50324	0.588135
MAFG	MAFG	6.59833e-05	7	-2.16418	0.725128	0.423764	33.0511	-	28.6329	17.2737	No	10.8094	0.489623
RANBP10	RANBP10	4.65349e-05	2	-2.1592	0.731273	1.80086	9.0205	8.16456	11.2762	2.64009	Yes	9.65041	0.543755
UBE2K	UBE2K	5.38936e-05	4	-2.13732	0.737418	1.99479	7.25977	46.4614	57.9972	0.614224	Yes	7.76028	0.543558
SIKE1	SIKE1	5.76826e-05	5	-2.13261	0.743563	0.258833	38.2042	41.5708	36.8601	4.44504	Yes	6.45704	0.618485
ZBTB43	ZBTB43	6.15431e-05	6	-2.13196	0.749708	1.36609	13.8638	18.3257	35.9873	9.66595	Yes	8.00567	0.485214
MED13	MED13	4.21758e-05	1	-2.13161	0.755853	3.63201	0.521506	0.776755	4.05166	1.27155	Yes	7.52956	0.561431
EIF2AK2	EIF2AK2	9.62095e-05	15	-2.12188	0.761998	-0.075107	52.1041	20.5236	15.6169	92.4138	Yes	5.39052	0.525162
TMCC1	TMCC1	4.96771e-05	3	-2.1178	0.768144	1.58871	11.2821	37.641	24.192	11.4386	Yes	7.49386	0.652474
KLF7	KLF7	9.60951e-05	15	-2.11539	0.774289	2.27587	5.25636	26.4787	25.1474	3.125	Yes	7.68517	0.675472
CELF2	CELF2	7.66961e-05	10	-2.11301	0.780434	2.55887	3.60923	14.16	26.5334	2.04741	Yes	8.59274	0.685611
AMMECR1	AMMECR1	4.95261e-05	3	-2.10924	0.786579	2.93141	2.16864	-	46.2019	4.82759	No	7.60674	0.70104
TNRC6C	TNRC6C	6.88841e-05	8	-2.10912	0.792724	1.37862	13.7244	6.90449	3.33805	27.6185	Yes	8.66949	0.613341
HMGB1	HMGB1	4.9509e-05	3	-2.10827	0.798869	1.30166	14.8655	47.3878	38.2814	4.61207	Yes	7.24099	0.60903
CBL	CBL	9.97741e-05	16	-2.1045	0.805014	0.189239	40.6258	6.57652	7.77306	20.3664	Yes	8.44675	0.617604
IP6K1	IP6K1	4.94235e-05	3	-2.10343	0.81116	1.34221	14.2717	15.7365	38.8181	7.9472	Yes	9.12504	0.562194
WDFY3	WDFY3	4.15458e-05	1	-2.09589	0.817305	2.25991	5.37512	0.0863061	0.625147	20.4795	Yes	8.69859	0.681114
MID1	MID1	5.70291e-05	5	-2.09556	0.82345	1.12381	17.5711	7.92865	12.7742	6.06681	Yes	8.7796	0.679269
EPB41L5	EPB41L5	6.47568e-05	7	-2.09463	0.829595	-0.583809	79.2172	77.6985	57.4782	40.3179	Yes	6.57834	0.495932
NDUFAF3	NDUFAF3	4.14431e-05	1	-2.09007	0.83574	0.393244	33.9134	33.6536	35.4211	59.6067	Yes	7.7658	0.392038
HDX	HDX	4.91862e-05	3	-2.08997	0.841885	1.09928	17.9894	69.3326	51.9167	12.8125	Yes	4.96663	0.689687
NAT8L	NAT8L	7.23731e-05	9	-2.08741	0.84803	-0.289545	63.8509	-	-	47.0205	No	7.01501	0.686547
YIPF6	YIPF6	6.46038e-05	7	-2.08596	0.854176	0.48729	31.3316	42.9574	49.3866	33.5506	Yes	4.56995	0.535025
ABI2	ABI2	5.68137e-05	5	-2.08335	0.860321	0.66399	26.762	19.4304	28.6329	5.18319	Yes	8.55535	0.485803
AFF3	AFF3	5.67326e-05	5	-2.07875	0.866466	0.701692	25.8223	5.0748	3.88653	42.4892	Yes	7.55399	0.713704
NBPF15	NBPF15	3.73566e-05	0	-2.07794	0.872611	-0.0892287	52.8115	13.5673	-	96.4116	No	1.48443	0.561648
AKT1S1	AKT1S1	5.26323e-05	4	-2.06581	0.878756	-0.180698	57.8458	-	38.8181	62.1875	No	8.96825	0.458494
PTP4A1	PTP4A1	5.63728e-05	5	-2.05835	0.884901	1.46726	12.7227	48.7227	47.7884	0.700431	Yes	9.02213	0.605042
EIF4E3	EIF4E3	6.01834e-05	6	-2.05486	0.891047	0.731172	25.0891	48.5558	46.2019	29.7198	Yes	9.20834	0.640923
C11orf87	C11orf87	6.4042e-05	7	-2.0541	0.897192	1.95907	7.5799	34.3786	56.6407	49.5151	Yes	8.41584	0.711044
PSMD11	PSMD11	4.4665e-05	2	-2.05319	0.903337	1.6304	10.7038	25.0748	26.2326	1.0722	Yes	10.3275	0.552808
MBNL1	MBNL1	6.78864e-05	8	-2.05254	0.909482	3.59398	0.57314	22.8308	24.0033	0.915948	Yes	13.3957	0.420332
RAB43	RAB43	4.44633e-05	2	-2.04176	0.915627	-0.413986	70.9196	35.9666	65.3338	53.5237	Yes	6.14047	0.707057
ATXN1L	ATXN1L	7.15294e-05	9	-2.03957	0.921772	2.25757	5.39061	27.8193	83.7757	10.1724	Yes	9.92144	0.469344
OTP	OTP	4.43384e-05	2	-2.03468	0.927917	2.17519	5.92761	26.3809	-	27.3006	No	7.7488	0.63767
BCL11A	BCL11A	3.65797e-05	0	-2.0339	0.934063	4.52222	0.0516342	3.04948	6.16891	0.0215517	Yes	8.62377	0.578364
ZNF250	ZNF250	5.96995e-05	6	-2.02742	0.940208	-0.349769	67.1606	15.3395	13.3286	76.3739	Yes	4.55902	0.53129
RAD1	RAD1	6.73818e-05	8	-2.02393	0.946353	-0.367022	68.2811	82.4108	67.0323	21.3308	Yes	5.3998	0.563564
STX6	STX6	5.17845e-05	4	-2.01775	0.952498	-0.205173	59.178	40.4315	20.2642	11.2716	Yes	10.119	0.384638
C3orf14	C3orf14	4.4037e-05	2	-2.01759	0.958643	0.696012	25.9565	85.9724	84.8136	47.139	Yes	10.2734	0.596928
RPP25	RPP25	4.01453e-05	1	-2.0165	0.964788	0.0960546	43.9665	29.8619	-	45.8405	No	9.80709	0.676705
ARHGEF9	ARHGEF9	4.00954e-05	1	-2.01367	0.970933	1.41508	13.3113	17.5662	44.8927	2.71552	Yes	5.07082	0.615436
SSH1	SSH1	7.10399e-05	9	-2.01181	0.977079	-0.771044	86.5235	5.27618	28.3086	71.778	Yes	7.19719	0.555016
YPEL4	YPEL4	5.16756e-05	4	-2.01157	0.983224	0.874461	22.1924	49.9252	52.8544	8.55065	Yes	9.80108	0.643084
TMEM164	TMEM164	5.16103e-05	4	-2.00787	0.989369	0.396612	33.8049	32.313	44.5388	5.9375	Yes	7.9281	0.523321
EIF2C4	AGO4	5.15911e-05	4	-2.00678	0.995514	2.46757	4.00682	7.03682	10.3031	4.00323	Yes	8.90452	0.571256
GRB2	GRB2	4.76811e-05	3	-2.00465	1.00166	0.344644	35.3333	39.3211	44.5388	3.11422	Yes	8.05579	0.401196
DNAJC18	DNAJC18	5.54222e-05	5	-2.00445	1.0078	0.526189	30.4022	30.5006	14.402	14.7091	Yes	7.08984	0.443752
MLLT6	MLLT6	5.53504e-05	5	-2.00038	1.01395	0.837366	22.8946	3.20483	52.2529	29.8815	Yes	10.0434	0.580953
TMEM237	TMEM237	4.74602e-05	3	-1.99212	1.02009	-0.0113471	48.8408	62.6295	74.3749	42.9095	Yes	5.49032	0.557312
MTF1	MTF1	7.4532e-05	10	-1.99028	1.02624	1.68362	10.1151	9.6145	53.9809	7.14978	Yes	11.4209	0.397637
FAM168B	FAM168B	5.89254e-05	6	-1.98354	1.03238	0.539564	30.0511	41.6974	39.6792	8.50216	Yes	8.25612	0.642279
AFF2	AFF2	0.00010148	17	-1.98165	1.03853	1.25574	15.5264	6.35788	7.19509	30.9591	Yes	5.9171	0.589374
TMTC3	TMTC3	5.49686e-05	5	-1.97874	1.04468	0.523258	30.4694	61.3176	63.4879	12.2037	Yes	5.25686	0.641334
KIAA0895L	KIAA0895L	3.94551e-05	1	-1.97738	1.05082	0.611893	28.1252	43.389	64.514	48.2166	Yes	8.69184	0.56521
FAR1	FAR1	4.71811e-05	3	-1.9763	1.05697	1.70459	9.91893	21.3234	38.5763	1.43858	Yes	7.27871	0.74907
CPEB4	CPEB4	9.36419e-05	15	-1.97623	1.06311	2.90866	2.24609	9.32106	37.3201	3.03879	Yes	8.28494	0.523652
ZNF532	ZNF532	3.94179e-05	1	-1.97527	1.06926	1.78427	9.1754	3.63061	4.32295	37.8502	Yes	8.63918	0.660601
C5orf43	SMIM15	3.54732e-05	0	-1.97118	1.0754	0.329364	35.767	59.0621	80.4553	15.3179	No	6.85745	0.57715
CTDSP2	CTDSP2	4.7081e-05	3	-1.97063	1.08155	0.975613	20.2251	37.1461	36.8601	13.7338	Yes	9.81116	0.571827
PANK3	PANK3	0.000105116	18	-1.96832	1.08769	0.22512	39.273	33.0898	67.917	6.49784	Yes	6.06151	0.547677
ZMYND11	ZMYND11	3.54197e-05	0	-1.96815	1.09384	2.95619	2.09635	12.5029	22.0925	5.92672	Yes	12.4633	0.734301
STRBP	STRBP	4.70338e-05	3	-1.96795	1.09998	3.35843	1.04817	38.3947	24.192	1.22845	Yes	9.06934	0.453138
CYB5D1	CYB5D1	3.92553e-05	1	-1.96605	1.10613	-0.150403	56.1884	63.4005	70.2583	49.7845	Yes	7.93196	0.446545
CYLD	CYLD	6.24583e-05	7	-1.96431	1.11227	0.0159181	47.4415	6.71461	9.46568	13.6315	Yes	7.64541	0.600906
FAM105B	FAM105B	8.17544e-05	12	-1.96074	1.11842	-0.517017	76.0624	64.7929	78.285	33.6746	Yes	6.93931	0.614653
GPN2	GPN2	5.84806e-05	6	-1.95832	1.12456	-0.240931	61.2692	58.6421	57.1538	25.7058	Yes	5.40284	0.241338
TMEM127	TMEM127	5.06917e-05	4	-1.9558	1.13071	0.594105	28.6002	39.7008	49.7582	7.18211	Yes	4.94687	0.627762
PAX6	PAX6	7.39191e-05	10	-1.95552	1.13685	2.11712	6.35101	21.5708	28.6329	2.68319	Yes	10.1826	0.776336
ATRX	ATRX	4.29297e-05	2	-1.95482	1.143	3.00634	1.90014	1.02992	9.75466	15.4149	Yes	7.36648	0.683503
VASH1	VASH1	6.22789e-05	7	-1.95413	1.14914	-0.038617	50.2143	19.8562	22.0925	18.5075	Yes	7.36574	0.457798
C3orf62	C3orf62	5.0595e-05	4	-1.95031	1.15529	-0.323271	65.7304	89.6605	89.0245	71.681	Yes	4.85439	0.471716
ANKRD50	ANKRD50	4.64842e-05	3	-1.9368	1.16143	1.15042	17.0806	2.43959	2.39443	49.8114	Yes	5.79851	0.659435
KLF9	KLF9	5.41591e-05	5	-1.93284	1.16758	2.54156	3.70734	64.9712	73.9738	7.41379	Yes	8.98288	0.65243
SYT11	SYT11	5.40107e-05	5	-1.92443	1.17372	1.03016	19.3473	55.8458	35.9873	10.9321	Yes	7.84043	0.590871
G3BP2	G3BP2	5.00412e-05	4	-1.91892	1.17987	2.89059	2.31321	20.9379	31.4579	1.39009	Yes	9.02908	0.595465
SLC38A2	SLC38A2	4.22809e-05	2	-1.91804	1.18601	2.24838	5.46806	55.702	63.3581	17.0905	Yes	8.60257	0.618433
PEG10	PEG10	7.32503e-05	10	-1.9176	1.19216	1.20242	16.2854	25.0863	33.9703	72.8017	Yes	6.10779	0.589972
ERC2	ERC2	3.83629e-05	1	-1.91547	1.1983	2.27585	5.26153	68.5731	30.8622	5.34483	Yes	12.5383	0.671618
WASF2	WASF2	6.15884e-05	7	-1.91498	1.20445	1.64424	10.5334	17.4568	53.7273	25.889	Yes	8.42336	0.644701
RNF40	RNF40	5.76951e-05	6	-1.91378	1.21059	-0.243783	61.4241	5.39125	1.75749	17.8125	Yes	10.0354	0.577208
FAM72A	FAM72A	3.44019e-05	0	-1.91046	1.21674	0.0520063	45.877	53.3142	-	57.2037	No	8.06827	0.634029
MALL	MALL	4.21234e-05	2	-1.90911	1.22288	-0.761513	86.1982	44.0736	-	78.3028	No	5.50208	0.679114
C10orf114	CASC10	6.52674e-05	8	-1.90404	1.22903	-0.00583833	48.4949	41.145	-	90.6088	No	7.56351	0.668468
ADCY6	ADCY6	3.81023e-05	1	-1.90069	1.23517	0.985695	20.0289	18.7112	5.90351	33.125	Yes	8.09397	0.486341
LRRC8C	LRRC8C	4.97159e-05	4	-1.90048	1.24132	0.824399	23.1631	61.6801	60.6452	13.9547	Yes	8.41519	0.465871
FAM72D	FAM72D	3.41982e-05	0	-1.89891	1.24747	0.126873	42.686	53.3832	-	38.4806	No	6.91278	0.64307
VPS13A	VPS13A	7.66526e-05	11	-1.89097	1.25361	0.0372545	46.4966	1.0702	2.03468	28.8147	Yes	7.06054	0.645011
GABRB3	GABRB3	5.34035e-05	5	-1.89001	1.25976	1.7347	9.62978	23.4005	22.3579	27.7263	Yes	6.95981	0.708013
CPEB2	CPEB2	4.17182e-05	2	-1.88615	1.2659	4.59645	0.0464708	-	-	43.2489	No	13.0542	0.593294
SLC7A6OS	SLC7A6OS	4.55839e-05	3	-1.88576	1.27205	0.378631	34.3368	85.5466	86.5652	67.1121	Yes	5.122	0.558596
SEC24A	SEC24A	4.17022e-05	2	-1.88524	1.27819	2.24881	5.45774	4.45339	7.55485	13.1088	Yes	6.99361	0.614361
ZBTB38	ZBTB38	4.93193e-05	4	-1.878	1.28434	1.39146	13.585	20.3049	55.8092	74.4343	Yes	6.99802	0.492847
GID4	GID4	4.92301e-05	4	-1.87294	1.29048	0.645213	27.2164	-	-	31.1369	No	9.13548	0.621201
RSBN1	RSBN1	5.30667e-05	5	-1.87091	1.29663	3.6592	0.490525	5.51784	11.176	2.71013	Yes	12.672	0.614915
FAM72B	FAM72B	3.36692e-05	0	-1.86893	1.30277	0.0536513	45.8202	85.4661	-	71.9666	No	5.84763	0.573507
CLTC	CLTC	4.13979e-05	2	-1.86799	1.30892	1.99766	7.24428	1.36939	4.84784	2.30065	Yes	10.4731	0.534305
ZNF629	ZNF629	4.91354e-05	4	-1.86757	1.31506	0.840741	22.8636	2.28423	57.1538	33.2705	Yes	10.0822	0.647913
BAG2	BAG2	6.84695e-05	9	-1.86606	1.32121	0.0755678	44.8185	46.8124	47.7884	21.2931	Yes	7.04589	0.406695
ZBTB34	ZBTB34	6.45934e-05	8	-1.86583	1.32735	3.06946	1.6523	15.1093	11.6773	19.305	Yes	9.18173	0.539683
RSF1	RSF1	8.78214e-05	14	-1.86568	1.3335	1.92222	7.89487	12.7848	75.6959	30.264	Yes	6.60135	0.766031
GPT2	GPT2	3.74794e-05	1	-1.86539	1.33964	-0.25471	62.0695	15.7595	25.3657	36.25	Yes	8.97834	0.677331
AFF4	AFF4	7.22579e-05	10	-1.86132	1.34579	2.37581	4.54898	3.79747	19.7983	3.71767	Yes	9.15192	0.660108
SOCS6	SOCS6	4.51525e-05	3	-1.86131	1.35193	1.41364	13.3423	13.0667	7.94409	65.431	Yes	7.31496	0.602056
AZI2	AZI2	5.28334e-05	5	-1.85769	1.35808	0.376344	34.3832	32.4051	26.2326	29.6175	Yes	8.65592	0.509194
UBL3	UBL3	5.28082e-05	5	-1.85626	1.36422	1.60774	11.0394	54.4879	56.2515	6.52478	Yes	7.75859	0.646359
XRN1	XRN1	6.4356e-05	8	-1.85237	1.37037	0.726174	25.1975	9.82163	30.9566	16.945	Yes	6.58502	0.680657
INPP4A	INPP4A	4.49414e-05	3	-1.84934	1.37651	-0.1948	58.5429	4.97123	5.46119	18.68	Yes	8.03611	0.687157
DFFA	DFFA	7.58949e-05	11	-1.84801	1.38266	-0.00598497	48.5155	77.8769	80.1014	74.1325	Yes	3.90032	0.534424
TANC2	TANC2	7.58544e-05	11	-1.84571	1.3888	1.8556	8.50416	0.926352	0.666431	7.11746	Yes	9.90011	0.467768
GTF2A1	GTF2A1	5.25574e-05	5	-1.84204	1.39495	2.3378	4.79166	37.1404	39.6792	7.33836	Yes	7.09591	0.62969
SASH1	SASH1	5.25195e-05	5	-1.83989	1.40109	0.870237	22.3215	3.46951	19.067	54.4612	Yes	8.45284	0.694163
NR2F2	NR2F2	4.0899e-05	2	-1.83971	1.40724	3.18154	1.41994	15.6559	26.2326	5.40948	Yes	8.72007	0.563358
TRMT5	TRMT5	5.63482e-05	6	-1.83742	1.41338	-0.02743	49.6411	58.2048	66.071	45.7166	Yes	6.19818	0.364105
IRGQ	IRGQ	0.000106663	19	-1.83646	1.41953	-0.355025	67.5376	3.86076	65.9649	82.5485	Yes	4.51893	0.532729
NFYA	NFYA	3.69512e-05	1	-1.83545	1.42567	1.57781	11.4163	33.2048	38.2814	2.38147	Yes	9.60956	0.548995
ABCE1	ABCE1	3.30498e-05	0	-1.83382	1.43182	0.653431	27.0254	16.8009	35.4211	3.87392	Yes	9.48474	0.480705
C18orf1	LDLRAD4	0.000102706	18	-1.83159	1.43796	-0.0480883	50.71	24.9942	45.1286	53.0765	No	7.43341	0.69803
ZCCHC14	ZCCHC14	5.62208e-05	6	-1.8302	1.44411	0.947137	20.8034	79.3441	5.17221	55.1509	Yes	9.19006	0.657228
SAMD4A	SAMD4A	5.62029e-05	6	-1.82919	1.45026	1.48074	12.5988	20.9091	16.6254	11.0399	Yes	11.0684	0.668625
SOX4	SOX4	5.61861e-05	6	-1.82824	1.4564	3.08464	1.63164	-	-	57.6401	No	11.7144	0.566389
KPNA6	KPNA6	7.16578e-05	10	-1.8273	1.46255	1.15511	17.0031	17.0886	24.0033	8.37284	Yes	8.14142	0.41621
PHF6	PHF6	4.06412e-05	2	-1.8251	1.46869	3.42199	0.877782	32.1692	51.038	3.36207	Yes	7.95988	0.610616
RFFL	RFFL	7.15769e-05	10	-1.82271	1.47484	0.220367	39.4176	30.2014	41.6431	24.2457	Yes	6.33378	0.593759
FAM123B	AMER1	4.83373e-05	4	-1.82233	1.48098	1.26733	15.3715	14.5857	27.0288	58.9655	No	4.20246	0.653302
LONP2	LONP2	7.15598e-05	10	-1.82174	1.48713	-0.422953	71.3998	7.62946	23.4253	22.6562	Yes	3.7695	0.44309
HOMER1	HOMER1	5.60485e-05	6	-1.82043	1.49327	2.33471	4.82264	34.0621	35.4211	2.1875	Yes	8.26941	0.663374
ATP2B1	ATP2B1	3.27608e-05	0	-1.81744	1.49942	3.43151	0.836474	3.39471	7.94409	1.48707	Yes	14.1488	0.513678
PRKG1	PRKG1	5.59619e-05	6	-1.81553	1.50556	2.33108	4.86394	29.7699	12.4558	4.24569	Yes	10.7176	0.71839
UHMK1	UHMK1	8.29967e-05	13	-1.81162	1.51171	0.765429	24.3765	20.2359	34.3182	18.2489	Yes	7.98308	0.617032
GPR158	GPR158	4.80875e-05	4	-1.80817	1.51785	1.86635	8.36991	30.6099	25.8493	38.68	Yes	6.62271	0.768825
ASB7	ASB7	5.96957e-05	7	-1.80768	1.524	1.62659	10.7709	28.4983	30.0661	13.583	Yes	12.8596	0.570742
KCNV1	KCNV1	7.51742e-05	11	-1.80714	1.53014	-0.0472932	50.6635	12.7043	27.418	12.8987	Yes	5.83731	0.632581
CDKN2B	CDKN2B	5.57972e-05	6	-1.80619	1.53629	-0.485125	74.4875	29.0334	61.2762	55.7759	Yes	7.15112	0.55704
ARHGAP35	ARHGAP35	7.51132e-05	11	-1.80368	1.54243	-0.480926	74.3171	1.26007	2.17032	25.1401	Yes	6.29622	0.545767
NR4A3	NR4A3	3.63324e-05	1	-1.80037	1.54858	2.97063	2.02922	-	30.0661	15.3233	No	7.92996	0.668893
SIN3A	SIN3A	3.23738e-05	0	-1.7955	1.55472	1.32392	14.5092	2.34177	4.26987	7.76401	Yes	9.42219	0.533623
TOMM20	TOMM20	4.39822e-05	3	-1.79497	1.56087	-0.320517	65.5445	51.0414	59.4303	11.4224	Yes	7.49067	0.595274
SNIP1	SNIP1	4.39694e-05	3	-1.79424	1.56701	0.412202	33.3919	15.2877	63.1989	43.9763	Yes	5.42917	0.418433
LACE1	LACE1	4.78323e-05	4	-1.7937	1.57316	-0.392133	69.6597	51.8297	80.9625	14.7575	Yes	6.76471	0.525739
YIPF4	YIPF4	8.65384e-05	14	-1.79291	1.5793	0.507342	30.8566	44.7641	74.9528	2.90948	Yes	4.44667	0.562297
DCUN1D1	DCUN1D1	7.87256e-05	12	-1.78897	1.58545	1.30036	14.8913	43.5155	47.7884	0.328664	Yes	6.84259	0.672511
MLL	KMT2A	5.54931e-05	6	-1.78895	1.59159	2.96974	2.04472	0.0805524	0.406936	21.2123	Yes	13.0363	0.549592
RELL2	RELL2	3.60847e-05	1	-1.78633	1.59774	1.83429	8.67455	88.0322	67.1916	20.8136	Yes	10.8427	0.467813
C10orf105	C10orf105	6.31891e-05	8	-1.78621	1.60388	-0.480071	74.2965	46.588	93.0703	79.111	Yes	7.64673	0.528378
WRAP53	WRAP53	4.76986e-05	4	-1.78612	1.61003	0.0570924	45.7015	79.1312	18.9019	64.7575	Yes	9.26709	0.398985
ADCY1	ADCY1	0.000125115	24	-1.78522	1.61617	-0.635421	81.391	5.55236	4.24628	50.7597	Yes	6.45551	0.694672
LRP10	LRP10	7.08574e-05	10	-1.78191	1.62232	0.0782946	44.6843	20.7652	44.0316	41.3631	Yes	6.63895	0.490762
COL12A1	COL12A1	4.76032e-05	4	-1.78072	1.62846	2.57895	3.53694	7.20368	2.88393	22.5216	Yes	6.96161	0.627551
RAB11FIP1	RAB11FIP1	4.7551e-05	4	-1.77776	1.63461	-0.463684	73.4652	93.4695	94.8514	85.9537	Yes	7.26833	0.606019
ZNF445	ZNF445	8.62645e-05	14	-1.77738	1.64075	-0.248726	61.7081	68.0667	24.599	86.1315	Yes	5.1115	0.565644
OGT	OGT	3.20372e-05	0	-1.77643	1.6469	2.42827	4.23917	4.25777	26.2326	5.10776	Yes	11.3645	0.510588
KLLN	KLLN	5.51416e-05	6	-1.76902	1.65304	0.597135	28.4918	35.7825	90.8292	88.1088	Yes	7.25387	0.515953
SLC30A4	SLC30A4	6.67256e-05	9	-1.76718	1.65919	0.551969	29.7413	23.3142	21.2019	20.8782	Yes	8.42925	0.571398
FAM156A	FAM156A	3.18608e-05	0	-1.76643	1.66534	-0.415366	70.9919	50.3222	-	89.0733	No	5.19773	0.582572
LUC7L3	LUC7L3	7.44532e-05	11	-1.76626	1.67148	1.68805	10.0687	19.4074	55.2194	1.66487	Yes	7.95548	0.513346
PRTG	PRTG	9.37947e-05	16	-1.7653	1.67763	0.981949	20.1012	62.8251	48.9148	37.8718	Yes	6.93877	0.648372
CCND2	CCND2	7.44242e-05	11	-1.76461	1.68377	1.10529	17.8964	28.0898	39.6792	30.9537	Yes	8.82557	0.645073
TMEFF2	TMEFF2	3.95669e-05	2	-1.76421	1.68992	1.76489	9.39743	60.9609	43.2944	4.72522	Yes	10.5909	0.558504
KSR1	KSR1	6.66351e-05	9	-1.76205	1.69606	-0.420855	71.2965	36.3751	-	30.1401	No	7.44087	0.42121
MGA	MGA	3.94897e-05	2	-1.75983	1.70221	2.82006	2.51459	73.4465	17.4805	20.889	Yes	13.1136	0.577742
FXR1	FXR1	8.20665e-05	13	-1.75887	1.70835	0.228262	39.1439	12.6237	16.36	1.07759	Yes	6.77254	0.330241
GLIS2	GLIS2	5.1062e-05	5	-1.75727	1.7145	0.229061	39.1129	71.3003	40.3574	29.4397	Yes	9.06953	0.477268
SLC7A11	SLC7A11	9.36437e-05	16	-1.75674	1.72064	0.0625406	45.4278	52.2267	68.3829	23.1358	Yes	6.99892	0.478632
SLITRK2	SLITRK2	4.71764e-05	4	-1.75652	1.72679	0.624041	27.7999	21.0069	12.8804	18.0603	Yes	6.73322	0.558024
SMAD4	SMAD4	8.20142e-05	13	-1.75591	1.73293	1.41178	13.3681	17.5834	31.6879	0.975216	Yes	6.98755	0.5978
OTX1	OTX1	3.16279e-05	0	-1.75323	1.73908	2.36856	4.59028	14.0679	46.485	52.7209	Yes	9.21646	0.675232
HMGB3	HMGB3	3.54846e-05	1	-1.75232	1.74522	0.680398	26.3748	46.7664	51.038	26.611	Yes	7.6491	0.601534
PHF8	PHF8	3.54802e-05	1	-1.75207	1.75137	1.56033	11.5764	3.23936	51.9167	14.6444	Yes	6.28167	0.501393
NOVA2	NOVA2	7.03018e-05	10	-1.75041	1.75751	0.878994	22.0633	-	38.2814	58.2974	No	6.48346	0.674874
FGFR1	FGFR1	3.54408e-05	1	-1.74984	1.76366	0.845031	22.781	3.95857	4.58245	9.98922	Yes	7.31651	0.542188
IFNAR1	IFNAR1	6.63948e-05	9	-1.74843	1.7698	-0.825447	88.2584	72.6985	57.313	92.6616	Yes	4.53624	0.60522
MBLAC2	MBLAC2	5.08583e-05	5	-1.74573	1.77595	1.16169	16.8637	24.5512	21.2019	8.30819	Yes	7.92752	0.577672
CCDC85C	CCDC85C	5.85985e-05	7	-1.74548	1.78209	-0.401572	70.1812	-	-	59.7252	No	6.66366	0.428691
PSME3	PSME3	3.92334e-05	2	-1.7453	1.78824	1.25036	15.6142	38.9528	49.3866	3.72845	Yes	12.6751	0.499625
UBE2H	UBE2H	5.46828e-05	6	-1.74301	1.79438	1.485	12.5368	46.5593	56.2515	0.619612	Yes	8.19579	0.644844
MSL2	MSL2	3.53033e-05	1	-1.74205	1.80053	3.00741	1.88981	16.3694	20.7006	3.23815	Yes	11.4247	0.452768
NBEAL1	NBEAL1	3.91517e-05	2	-1.74067	1.80667	0.309145	36.4228	5.94937	92.8521	13.8254	Yes	6.91479	0.589159
FBXL15	FBXL15	3.139e-05	0	-1.73975	1.81282	0.839143	22.8895	13.4638	-	32.9634	No	9.45629	0.548575
RPRD1A	RPRD1A	4.68658e-05	4	-1.73892	1.81896	1.88092	8.2305	33.855	33.9703	4.88685	Yes	6.74926	0.570628
IGIP	IGIP	3.13634e-05	0	-1.73824	1.82511	4.06962	0.170393	77.382	86.406	0.59806	Yes	10.7101	0.399963
STK40	STK40	3.51769e-05	1	-1.73488	1.83125	0.95099	20.7518	37.8193	9.17079	18.5022	Yes	9.20449	0.548876
NUS1	NUS1	4.67723e-05	4	-1.73362	1.8374	1.2201	16.0582	38.7399	-	13.292	No	5.82805	0.663582
NTRK2	NTRK2	5.43969e-05	6	-1.72681	1.84354	2.04453	6.85702	4.86766	22.6469	9.03556	Yes	7.69593	0.648499
KAT7	KAT7	3.11228e-05	0	-1.7246	1.84969	2.31314	4.98787	13.0322	50.0118	6.08297	Yes	8.78758	0.568071
ANKRD13C	ANKRD13C	3.88204e-05	2	-1.72189	1.85583	1.79882	9.03083	14.2348	26.5334	10.4688	Yes	7.66952	0.660896
COL4A4	COL4A4	5.81639e-05	7	-1.72084	1.86198	0.194048	40.4864	97.5086	91.2656	61.0668	Yes	8.10003	0.682332
SDC1	SDC1	3.48687e-05	1	-1.71741	1.86813	0.162003	41.4778	63.2278	89.1425	82.8125	Yes	8.9221	0.708257
CSNK1G1	CSNK1G1	8.52034e-05	14	-1.7172	1.87427	1.34892	14.1116	25.702	30.3727	1.45474	Yes	7.86308	0.554208
CASC4	CASC4	3.4855e-05	1	-1.71664	1.88042	1.66783	10.3268	21.6053	55.4494	11.5086	Yes	8.7322	0.577294
NEGR1	NEGR1	5.02912e-05	5	-1.71358	1.88656	2.14491	6.17545	61.3003	34.5954	1.85345	Yes	8.2764	0.624826
ARMCX5	ARMCX5	4.24887e-05	3	-1.71032	1.89271	0.49022	31.2697	23.7227	35.7455	79.2565	Yes	6.90689	0.330274
GOLGA6L9	GOLGA6L9	3.08379e-05	0	-1.70845	1.89885	-	-	-	-	-	No	-	-
CPEB3	CPEB3	3.85635e-05	2	-1.70733	1.905	3.89759	0.247844	9.44189	25.3657	10.0916	Yes	8.49657	0.777385
TBRG1	TBRG1	4.2366e-05	3	-1.70336	1.91114	-0.426576	71.5392	60.3165	39.9505	16.5517	Yes	5.69922	0.562989
TEAD1	TEAD1	8.49374e-05	14	-1.70212	1.91729	1.26621	15.387	23.2969	21.2019	0.942888	Yes	7.43244	0.589337
IGF2BP1	IGF2BP1	8.49337e-05	14	-1.70191	1.92343	1.30137	14.8758	10.1266	27.6893	17.6724	Yes	12.0823	0.651976
WIZ	WIZ	4.61865e-05	4	-1.70041	1.92958	0.554042	29.6897	6.12198	12.4558	45.555	Yes	7.52887	0.462754
ARIH2	ARIH2	3.84327e-05	2	-1.69992	1.93572	0.712652	25.5486	49.1254	32.9382	2.05819	Yes	9.05633	0.402608
HNRNPA2B1	HNRNPA2B1	3.84042e-05	2	-1.6983	1.94187	3.7192	0.413074	33.7054	36.8601	0.549569	Yes	9.92039	0.465299
IRS1	IRS1	3.45197e-05	1	-1.69763	1.94801	2.68105	3.07224	14.275	4.96579	38.3998	Yes	7.3692	0.621097
SPIN1	SPIN1	4.22531e-05	3	-1.69696	1.95416	1.60445	11.0652	38.3199	54.6296	12.2091	Yes	6.74774	0.653546
OSR1	OSR1	6.16043e-05	8	-1.69636	1.9603	-0.281082	63.3087	29.2117	56.9238	19.1487	Yes	8.55153	0.486428
STS	STS	5.77022e-05	7	-1.69467	1.96645	-0.993803	92.8487	12.5259	40.4459	86.7834	Yes	3.43088	0.65525
NECAB1	NECAB1	5.76644e-05	7	-1.69252	1.97259	0.407195	33.5261	31.4442	48.1187	17.2198	Yes	8.52632	0.712832
ILDR2	ILDR2	6.92741e-05	10	-1.69215	1.97874	0.257418	38.2868	53.2854	40.1569	33.4159	Yes	7.84308	0.460202
FOXD4L2	FOXD4L2	3.05015e-05	0	-1.68939	1.98488	-0.258591	62.2709	18.4753	-	87.6616	No	3.60634	0.517182
FOXD4L4	FOXD4L4	3.04958e-05	0	-1.68907	1.99103	-0.0646298	51.5878	17.8596	-	92.2899	No	3.47821	0.575594
FOXN2	FOXN2	4.2092e-05	3	-1.68783	1.99717	1.36011	13.9567	29.3671	13.9361	20	Yes	6.63491	0.564423
RPS6KA3	RPS6KA3	6.14376e-05	8	-1.68691	2.00332	2.30405	5.05499	36.2716	76.0498	2.01509	Yes	6.18921	0.594062
MBTD1	MBTD1	4.59271e-05	4	-1.68571	2.00946	3.29148	1.17726	15.4661	58.528	1.86422	Yes	8.55536	0.683646
ZNF689	ZNF689	3.42844e-05	1	-1.6843	2.01561	0.483094	31.4401	7.7733	16.36	53.1897	Yes	9.03122	0.42793
NAA30	NAA30	7.68565e-05	12	-1.68299	2.02175	1.61573	10.9413	23.5558	41.6431	14.9461	Yes	6.72196	0.64041
CEP350	CEP350	5.74838e-05	7	-1.68229	2.0279	2.44977	4.1359	16.9333	59.2062	31.9397	Yes	11.0647	0.601315
MAP2K4	MAP2K4	3.42314e-05	1	-1.68129	2.03404	2.36087	4.64192	31.4672	33.9703	4.04634	Yes	8.65127	0.697827
PGAP1	PGAP1	6.52104e-05	9	-1.68128	2.04019	0.384459	34.1612	24.3441	15.8646	30.1293	Yes	5.79154	0.571904
TNFRSF10B	TNFRSF10B	4.58275e-05	4	-1.68006	2.04633	-0.678386	83.0433	85.2589	84.0528	99.8006	Yes	3.19555	0.528892
BTRC	BTRC	5.74392e-05	7	-1.67976	2.05248	1.28684	15.0617	40.2934	27.8839	1.68103	Yes	10.0783	0.684547
ARIH1	ARIH1	5.35341e-05	6	-1.6779	2.05862	2.39651	4.40956	26.9735	42.8757	1.30388	Yes	12.447	0.48968
SLIT1	SLIT1	4.57846e-05	4	-1.67763	2.06477	0.0630702	45.3762	1.22555	1.70441	35.0323	Yes	6.73763	0.658974
RUNX2	RUNX2	4.96525e-05	5	-1.67738	2.07092	2.70368	2.97929	56.5362	24.3336	3.41056	Yes	8.15855	0.508817
C4orf46	C4orf46	4.56908e-05	4	-1.67232	2.07706	-0.19278	58.4499	51.6053	65.3338	72.667	Yes	5.72597	0.60673
ZXDB	ZXDB	3.78953e-05	2	-1.66946	2.08321	0.209602	39.8203	-	-	73.9386	No	4.68757	0.481169
HTR2C	HTR2C	4.17603e-05	3	-1.66903	2.08935	2.31956	4.95689	48.389	34.3182	50.0377	Yes	6.96226	0.689899
IKZF4	IKZF4	3.78673e-05	2	-1.66787	2.0955	2.26432	5.33382	31.4614	22.5053	11.8804	Yes	10.9685	0.49147
SGMS2	SGMS2	6.10865e-05	8	-1.66701	2.10164	0.522761	30.4848	29.626	55.2194	32.333	Yes	9.27936	0.588868
ZIC1	ZIC1	5.32918e-05	6	-1.66416	2.10779	2.19778	5.7882	8.31415	22.0925	43.3244	Yes	8.09237	0.573186
TIMP2	TIMP2	3.39059e-05	1	-1.66285	2.11393	0.122731	42.7841	41.565	31.4579	26.9989	Yes	8.69583	0.64358
FAM204A	FAM204A	6.48839e-05	9	-1.66277	2.12008	0.286201	37.2386	46.542	32.6197	31.417	Yes	6.12652	0.601645
C11orf9	MYRF	2.99757e-05	0	-1.65959	2.12622	0.412511	33.3764	4.48792	7.24227	49.7522	No	8.13022	0.518108
DHFRL1	DHFRL1	4.93378e-05	5	-1.65954	2.13237	-0.181681	57.9026	84.3901	66.82	88.4267	Yes	4.06367	0.46212
CLEC16A	CLEC16A	6.48173e-05	9	-1.65899	2.13851	-0.690081	83.539	1.72612	8.19769	38.9925	Yes	6.27805	0.683145
NKIRAS2	NKIRAS2	4.15785e-05	3	-1.65873	2.14466	0.243648	38.6999	41.2831	38.2814	14.181	Yes	8.91908	0.578673
ZNF660	ZNF660	6.09352e-05	8	-1.65843	2.1508	0.160792	41.5139	37.3878	50.0118	60.2963	Yes	5.35574	0.492563
ZC3H12B	ZC3H12B	5.69785e-05	7	-1.65364	2.15695	1.80134	9.01534	7.34753	23.0361	19.0302	Yes	5.13256	0.641697
LRRC58	LRRC58	8.01864e-05	13	-1.65226	2.16309	0.375042	34.4297	28.8838	-	25.6088	No	5.76902	0.639141
DDX3X	DDX3X	3.75908e-05	2	-1.6522	2.16924	3.5013	0.691899	10.7135	44.5388	3.63147	Yes	15.8624	0.523562
AGFG2	AGFG2	4.91654e-05	5	-1.64977	2.17538	-0.0201697	49.2332	75.3797	90.0625	36.9019	Yes	6.61788	0.626352
MYNN	MYNN	4.52812e-05	4	-1.6491	2.18153	0.561731	29.4625	17.3763	31.9297	7.44612	Yes	6.53716	0.601008
GGA2	GGA2	5.30244e-05	6	-1.64901	2.18767	-0.196727	58.7184	39.7526	8.85232	47.8987	Yes	5.92527	0.479191
RNF125	RNF125	7.23725e-05	11	-1.64828	2.19382	0.202682	40.1456	65.2532	81.3812	22.2899	Yes	5.14593	0.582138
COL4A3BP	COL4A3BP	4.52637e-05	4	-1.64811	2.19996	2.05072	6.81572	8.37745	17.7459	11.4062	Yes	11.6011	0.429287
ELK4	ELK4	9.94486e-05	18	-1.64681	2.20611	0.278794	37.5123	27.4741	26.5334	46.8157	Yes	8.2997	0.571604
KIAA1143	KIAA1143	6.0723e-05	8	-1.6464	2.21225	0.0765146	44.7669	72.2842	80.5791	33.5291	Yes	5.52004	0.4613
NUDCD3	NUDCD3	6.0706e-05	8	-1.64544	2.2184	-0.662883	82.4495	77.2094	51.9167	46.3955	Yes	7.05172	0.5351
ASXL3	ASXL3	5.29468e-05	6	-1.64461	2.22454	1.54885	11.7055	49.2808	15.8705	40.5388	Yes	10.3976	0.319581
NR2E1	NR2E1	3.35782e-05	1	-1.64427	2.23069	2.18273	5.8863	18.5616	35.4211	4.40733	Yes	8.94234	0.708178
KPNA5	KPNA5	4.51892e-05	4	-1.64389	2.23683	1.28456	15.1237	24.16	9.08823	6.90733	Yes	6.69093	0.603943
STXBP5L	STXBP5L	7.22759e-05	11	-1.64281	2.24298	1.24176	15.7329	60.9321	24.6343	7.2306	Yes	6.97814	0.668949
SPHK2	SPHK2	2.96508e-05	0	-1.64118	2.24912	-0.288757	63.8044	38.1128	63.5704	73.2328	Yes	9.66797	0.555759
RHBDD1	RHBDD1	6.06089e-05	8	-1.63993	2.25527	-0.641289	81.6544	65.4315	87.0606	58.0442	Yes	6.75025	0.618025
ZNF526	ZNF526	3.34807e-05	1	-1.63875	2.26141	0.116243	43.1146	21.1047	12.4558	78.2381	Yes	6.58391	0.515047
FAM214B	FAM214B	5.28385e-05	6	-1.63847	2.26756	1.72803	9.67625	13.7687	43.7721	7.01509	Yes	10.5084	0.413735
RGPD5	RGPD5	2.95725e-05	0	-1.63674	2.2737	0.0905279	44.2144	1.32336	-	-	No	3.74237	0.703285
MED14	MED14	3.72595e-05	2	-1.63343	2.27985	1.80971	8.93788	2.0771	29.3112	6.84806	Yes	9.23181	0.519651
UBE2V2	UBE2V2	4.50043e-05	4	-1.63341	2.286	0.696265	25.9514	52.8769	57.9972	0.457974	Yes	5.39126	0.580057
CCNY	CCNY	3.33855e-05	1	-1.63335	2.29214	1.05559	18.8258	33.2221	21.2019	7.35453	Yes	8.3993	0.597726
ARHGAP26	ARHGAP26	5.66158e-05	7	-1.63308	2.29829	0.56699	29.3489	7.61795	10.7278	3.51832	Yes	5.37594	0.630785
ARID4B	ARID4B	2.94744e-05	0	-1.63118	2.30443	3.86305	0.273661	10.0173	24.6343	16.4547	Yes	14.8117	0.484697
POM121C	POM121C	5.27092e-05	6	-1.63114	2.31058	0.353452	35.0545	76.0472	-	86.3093	No	6.76862	0.58105
SIPA1L1	SIPA1L1	2.94151e-05	0	-1.62782	2.31672	0.876359	22.1304	2.86536	0.701816	22.9634	Yes	7.4623	0.613838
MOB4	MOB4	4.8761e-05	5	-1.62684	2.32287	1.15595	16.9877	45.6674	52.8544	2.97414	Yes	5.22251	0.615484
GPD1	GPD1	2.93777e-05	0	-1.6257	2.32901	0.557736	29.5606	28.8377	64.6084	32.1498	Yes	8.17717	0.607357
ZFHX4	ZFHX4	4.48492e-05	4	-1.62461	2.33516	4.44183	0.0619611	3.25662	2.43572	38.0388	Yes	9.77487	0.665866
PIK3R3	PIK3R3	6.02669e-05	8	-1.62055	2.3413	1.46428	12.764	56.565	46.7386	4.94612	Yes	7.46033	0.604979
SDE2	SDE2	3.70062e-05	2	-1.61907	2.34745	-0.0265305	49.574	52.267	58.8464	81.056	Yes	5.31088	0.551773
ATF7	ATF7	6.7982e-05	10	-1.61889	2.35359	0.635787	27.4333	18.8032	16.36	15.5119	Yes	9.46657	0.403379
ARL8B	ARL8B	3.31235e-05	1	-1.6185	2.35974	1.88058	8.24082	45.8861	70.8658	7.23599	Yes	11.7666	0.480955
MLLT11	MLLT11	6.02001e-05	8	-1.61676	2.36588	0.404353	33.6036	57.8654	56.2515	21.9019	Yes	9.06993	0.413588
RPRD1B	RPRD1B	4.85295e-05	5	-1.61372	2.37203	1.1698	16.7501	30.1266	38.2814	2.92026	Yes	9.70864	0.61842
HIP1	HIP1	6.39892e-05	9	-1.61205	2.37817	0.292596	37.0321	3.31415	8.60462	39.4989	Yes	6.55248	0.610402
NR6A1	NR6A1	7.17128e-05	11	-1.61088	2.38432	1.59297	11.2201	20.8746	27.6893	4.90302	Yes	9.51888	0.596469
STX1B	STX1B	5.23442e-05	6	-1.61045	2.39046	0.456346	32.2611	32.6295	41.2479	16.4871	Yes	9.4832	0.671595
KDM5A	KDM5A	6.78299e-05	10	-1.61027	2.39661	0.766461	24.3559	5.63867	13.7886	11.7996	Yes	5.65432	0.70871
TRA2B	TRA2B	3.29694e-05	1	-1.60977	2.40275	1.25274	15.5677	27.7503	49.3866	1.37392	Yes	7.71559	0.603539
E2F3	E2F3	4.84512e-05	5	-1.60928	2.4089	2.64492	3.2323	32.2152	74.1802	8.64763	Yes	9.12106	0.497202
FAM120C	FAM120C	4.84471e-05	5	-1.60905	2.41504	1.8114	8.91723	20.9264	43.5716	34.0194	Yes	6.6679	0.692085
CTXN2	CTXN2	3.29562e-05	1	-1.60902	2.42119	0.111537	43.3882	58.3659	73.7851	12.4407	Yes	6.40327	0.54273
FAM49B	FAM49B	4.06932e-05	3	-1.60855	2.42733	1.0313	19.3164	37.6755	47.7884	1.09375	Yes	8.94849	0.252842
ANXA2R	ANXA2R	3.68159e-05	2	-1.60828	2.43348	-0.548062	77.5959	68.2969	81.8884	99.9892	Yes	2.94058	0.539288
ZNF200	ZNF200	3.68144e-05	2	-1.6082	2.43962	0.169625	41.2248	79.1427	61.9073	53.2435	Yes	5.49669	0.477843
CACUL1	CACUL1	7.94022e-05	13	-1.60779	2.44577	0.53288	30.2422	26.496	17.0323	6.93427	Yes	5.78969	0.537821
LARP4	LARP4	5.22874e-05	6	-1.60723	2.45191	1.84709	8.57644	67.0311	13.5763	30.3772	Yes	5.22997	0.604213
RNF170	RNF170	3.67726e-05	2	-1.60583	2.45806	0.305702	36.5415	64.8849	65.5579	29.0356	Yes	6.31222	0.412913
WHSC1	WHSC1	6.38285e-05	9	-1.60294	2.4642	-0.555255	77.9367	1.28884	4.48219	51.5841	Yes	6.40768	0.600048
RP2	RP2	2.89741e-05	0	-1.60283	2.47035	0.899419	21.6864	66.0357	74.1802	23.1196	Yes	4.91646	0.691145
VPS37B	VPS37B	4.44371e-05	4	-1.60126	2.47649	-0.743824	85.5476	-	26.5334	59.0409	No	7.46402	0.52621
EXTL3	EXTL3	5.21652e-05	6	-1.6003	2.48264	-0.0467841	50.6377	2.95742	2.2352	32.2091	Yes	7.62548	0.51651
RALGAPB	RALGAPB	5.21558e-05	6	-1.59977	2.48879	1.34902	14.1065	2.00806	9.32413	1.69181	Yes	9.22419	0.543477
RC3H2	RC3H2	6.37538e-05	9	-1.5987	2.49493	3.3939	0.955233	3.56732	4.68861	1.61638	Yes	7.22457	0.565789
CDH6	CDH6	7.53603e-05	12	-1.59815	2.50108	1.42175	13.2029	6.81818	4.84784	18.4106	Yes	7.32965	0.6275
SREK1	SREK1	6.37266e-05	9	-1.59716	2.50722	1.19122	16.4403	33.0725	33.2036	11.7672	Yes	7.94787	0.561875
C9orf40	C9orf40	2.88512e-05	0	-1.59586	2.51337	0.72059	25.3266	-	-	76.9235	No	8.65363	0.648672
VTI1A	VTI1A	5.20641e-05	6	-1.59457	2.51951	1.60824	11.0291	38.4522	31.4579	2.88793	Yes	9.52489	0.672468
PACSIN1	PACSIN1	4.81798e-05	5	-1.5939	2.52566	0.367676	34.6259	46.3521	43.5716	41.0022	Yes	9.13075	0.71817
VMA21	VMA21	4.81634e-05	5	-1.59297	2.5318	0.168637	41.2661	56.9448	65.3338	18.8362	Yes	6.2956	0.603335
ZNF705D	ZNF705D	2.8792e-05	0	-1.59251	2.53795	-0.230092	60.6134	39.5512	-	92.2198	No	2.10487	0.658707
HIPK1	HIPK1	4.81545e-05	5	-1.59247	2.54409	2.84844	2.43714	3.03222	2.80137	5	Yes	10.4161	0.558377
LRSAM1	LRSAM1	2.87851e-05	0	-1.59211	2.55024	-0.324829	65.8078	48.1415	24.6343	27.7317	Yes	8.48746	0.478929
HHEX	HHEX	3.64735e-05	2	-1.58888	2.55638	0.473288	31.7189	-	-	34.736	No	6.8591	0.682655
SLC9A8	SLC9A8	6.74127e-05	10	-1.58662	2.56253	-0.827423	88.3203	11.4499	15.8646	12.8179	Yes	6.10582	0.602633
TMF1	TMF1	4.80468e-05	5	-1.58636	2.56867	0.498878	31.0786	15.5696	47.2045	25.7866	Yes	6.52927	0.48994
FRY	FRY	3.25385e-05	1	-1.58535	2.57482	2.02702	7.01709	0.598389	0.748997	22.069	Yes	13.7514	0.644239
ST13	ST13	3.64104e-05	2	-1.5853	2.58096	0.758049	24.5366	61.8297	75.1238	7.03125	Yes	7.69083	0.551861
PTPRG	PTPRG	4.80174e-05	5	-1.58469	2.58711	1.90444	8.03945	15.4488	2.42982	17.9849	Yes	10.3898	0.620012
MGEA5	MGEA5	3.63881e-05	2	-1.58404	2.59325	1.86256	8.41121	6.81243	26.7339	2.31142	Yes	9.83204	0.619663
COX7B	COX7B	2.86326e-05	0	-1.58347	2.5994	0.0674356	45.1645	57.3936	70.8658	31.444	Yes	3.65988	0.542025
LHX1	LHX1	5.18598e-05	6	-1.58299	2.60554	2.64445	3.24263	11.3809	64.514	30.5873	Yes	10.9388	0.629568
ETV3	ETV3	4.41016e-05	4	-1.58224	2.61169	1.48367	12.5574	18.2681	30.0661	50.1778	Yes	9.6075	0.544319
ZNF747	ZNF747	5.95861e-05	8	-1.58195	2.61783	-0.00627835	48.531	30.5696	-	91.2123	No	6.12922	0.502415
CBLN4	CBLN4	4.40903e-05	4	-1.5816	2.62398	1.40074	13.4972	35.6502	52.8544	14.5043	Yes	8.75119	0.683127
SMG1	SMG1	5.95759e-05	8	-1.58137	2.63012	2.12014	6.32519	0.23015	0.542581	7.92565	Yes	10.9901	0.415611
CSNK1D	CSNK1D	4.02002e-05	3	-1.58061	2.63627	0.0360548	46.5379	14.6893	19.3088	16.6595	Yes	8.41971	0.412037
JHDM1D	KDM7A	7.11728e-05	11	-1.58027	2.64241	1.46313	12.7846	26.0529	40.5638	20.9914	Yes	7.88192	0.646935
LRTOMT	LRTOMT	3.62788e-05	2	-1.57784	2.64856	0.777794	24.077	41.2313	73.5374	40.0323	Yes	6.47922	0.500725
CHIC1	CHIC1	3.62454e-05	2	-1.57595	2.6547	1.34978	14.091	-	57.9972	17.1121	No	4.40003	0.593189
CA10	CA10	4.39877e-05	4	-1.57579	2.66085	2.64807	3.21681	33.3602	18.4418	1.23922	Yes	10.3141	0.655874
PDPK1	PDPK1	7.88275e-05	13	-1.57521	2.66699	-0.0498879	50.8597	10.0978	-	48.2328	No	5.15053	0.513126
ELAVL1	ELAVL1	6.72089e-05	10	-1.57506	2.67314	1.20364	16.2699	21.3579	31.4579	2.88254	Yes	8.56604	0.580799
GDF11	GDF11	2.84819e-05	0	-1.57493	2.67928	2.23279	5.5765	-	49.7582	35.6519	No	11.8729	0.476753
PRPF38A	PRPF38A	5.94242e-05	8	-1.57278	2.68543	-0.140833	55.6772	29.1657	38.2814	9.59591	Yes	5.38258	0.24489
DLG3	DLG3	4.00527e-05	3	-1.57225	2.69158	1.5993	11.1323	10.0288	35.9873	18.1573	Yes	7.81241	0.713535
KIAA1244	KIAA1244	9.03296e-05	16	-1.56878	2.69772	0.180719	40.9046	0.765247	1.33876	35.5603	Yes	7.16559	0.650763
OPHN1	OPHN1	6.32217e-05	9	-1.56854	2.70387	0.523469	30.4642	25.8285	80.2017	32.2737	Yes	5.45287	0.668831
TSSK6	TSSK6	3.99854e-05	3	-1.56843	2.71001	-0.389358	69.5152	15.2992	32.6197	31.6056	Yes	8.75536	0.591383
GALNT5	GALNT5	3.9908e-05	3	-1.56405	2.71616	0.281067	37.4245	54.5972	30.9035	53.3567	Yes	7.65919	0.643587
NETO2	NETO2	6.70111e-05	10	-1.56385	2.7223	0.265047	37.9408	52.0483	26.5334	10.9698	Yes	4.86886	0.681016
EGR3	EGR3	4.37746e-05	4	-1.56371	2.72845	2.79621	2.62818	12.2785	25.1474	2.16056	Yes	12.255	0.652358
CRKL	CRKL	6.69957e-05	10	-1.56297	2.73459	0.773308	24.2165	27.29	31.4579	15.2101	Yes	8.60009	0.485924
THAP8	THAP8	2.82162e-05	0	-1.55987	2.74074	-0.42001	71.2139	95.374	81.9946	90.7112	Yes	7.77601	0.541796
C5orf28	C5orf28	3.20566e-05	1	-1.55804	2.74688	0.149086	41.7927	46.0644	41.2479	34.0086	Yes	6.13246	0.646361
HDAC4	HDAC4	8.23907e-05	14	-1.5577	2.75303	0.198647	40.3212	0.98389	0.607455	58.7392	Yes	8.70158	0.680659
KIAA1467	KIAA1467	3.97625e-05	3	-1.5558	2.75917	-0.187139	58.2124	64.5512	24.599	52.5485	Yes	7.17003	0.625206
HIPK3	HIPK3	4.36299e-05	4	-1.55551	2.76532	3.78869	0.351113	10.1784	14.2427	8.86853	Yes	12.212	0.655971
CPSF7	CPSF7	2.81e-05	0	-1.55329	2.77146	2.30316	5.07048	16.2313	17.0323	4.52586	Yes	12.6497	0.691094
PCGF5	PCGF5	6.68026e-05	10	-1.55203	2.77761	1.57003	11.4938	40.6847	41.2479	0.608836	Yes	8.64668	0.750944
GLCCI1	GLCCI1	3.58011e-05	2	-1.55077	2.78375	2.2894	5.13761	25.6099	20.2642	44.639	Yes	7.14039	0.508972
TBKBP1	TBKBP1	4.34655e-05	4	-1.54619	2.7899	1.10915	17.788	-	-	42.6455	No	9.95587	0.605923
SLC25A27	SLC25A27	3.18325e-05	1	-1.54534	2.79604	0.467789	31.8635	62.4568	80.7325	18.8308	Yes	10.1225	0.58552
ATP7A	ATP7A	4.34283e-05	4	-1.54408	2.80219	0.964048	20.4575	5.43728	76.4921	17.2468	Yes	5.59409	0.631918
KIAA1147	KIAA1147	7.05273e-05	11	-1.54367	2.80833	-0.484883	74.4772	24.9252	72.3815	40.1778	Yes	7.62656	0.520675
GNB1L	GNB1L	0.000101479	19	-1.54239	2.81448	-0.969751	92.2549	94.183	85.1793	63.6638	Yes	4.25545	0.593328
USP1	USP1	3.56477e-05	2	-1.54208	2.82062	1.8696	8.31311	14.6145	16.6254	23.556	Yes	11.7605	0.559373
FRMD5	FRMD5	3.95126e-05	3	-1.54164	2.82677	2.1353	6.23741	16.7146	63.3581	3.3944	Yes	11.6309	0.582593
C3orf18	C3orf18	3.55791e-05	2	-1.53819	2.83291	0.0516387	45.9028	71.0702	59.7606	44.181	Yes	8.09209	0.714961
GSPT1	GSPT1	6.26736e-05	9	-1.53747	2.83906	1.65811	10.4146	22.4971	51.4036	9.40733	Yes	8.18533	0.412915
BRMS1L	BRMS1L	2.77976e-05	0	-1.53615	2.8452	2.63935	3.27877	34.2232	53.1906	1.62716	Yes	13.0313	0.581253
OTUD4	OTUD4	4.32635e-05	4	-1.53474	2.85135	2.85506	2.39583	17.0426	8.56334	18.2328	Yes	8.5782	0.504091
SOCS4	SOCS4	7.03065e-05	11	-1.53115	2.85749	1.30607	14.7932	26.1795	25.5603	29.0517	Yes	6.99889	0.548986
CREBZF	CREBZF	4.31903e-05	4	-1.53059	2.86364	3.20855	1.32184	15.0518	43.2944	42.4731	Yes	9.39967	0.528002
TP53TG3B	TP53TG3B	2.76917e-05	0	-1.53015	2.86978	-	-	44.7526	-	-	No	-	-
TP53TG3	TP53TG3	2.76895e-05	0	-1.53002	2.87593	-	-	44.7583	-	-	No	-	-
SERBP1	SERBP1	3.15133e-05	1	-1.52725	2.88207	2.3489	4.71937	16.3464	30.0661	9.94073	Yes	10.1521	0.550816
MEIS2	MEIS2	4.31217e-05	4	-1.5267	2.88822	2.74512	2.85021	14.3153	26.5334	0.431034	Yes	13.8188	0.667793
PPP1R18	PPP1R18	4.31205e-05	4	-1.52663	2.89436	0.428421	32.9117	37.5777	87.4912	64.8976	Yes	9.10769	0.482061
HIST2H3A	HIST2H3A	2.76121e-05	0	-1.52564	2.90051	-0.977057	92.4666	37.1979	-	44.2834	No	6.0121	0.622173
SOX11	SOX11	8.56734e-05	15	-1.5243	2.90666	1.98056	7.39918	-	-	49.4019	No	11.4833	0.584872
RGPD6	RGPD6	2.75688e-05	0	-1.52318	2.9128	0.111642	43.3831	1.35788	-	81.2177	No	3.09475	0.727738
CES2	CES2	3.91725e-05	3	-1.52236	2.91895	-1.00116	92.9984	8.95857	10.8457	85.9914	Yes	5.3968	0.4891
FAM126B	FAM126B	3.14242e-05	1	-1.5222	2.92509	2.43852	4.20303	21.0012	25.3657	3.15733	Yes	10.7841	0.47252
LMNB2	LMNB2	5.07445e-05	6	-1.51978	2.93124	-0.73725	85.2429	9.66053	6.50507	67.694	Yes	6.36587	0.371244
BTAF1	BTAF1	3.13813e-05	1	-1.51977	2.93738	2.58709	3.5008	1.12773	2.4652	4.07866	Yes	8.83153	0.69334
OSBPL3	OSBPL3	4.68712e-05	5	-1.51973	2.94353	0.597252	28.4866	5.771	16.071	26.4547	Yes	8.52187	0.677931
RAB3B	RAB3B	0.000147525	31	-1.51927	2.94967	0.32794	35.798	41.3464	53.1906	15.6088	Yes	6.26581	0.578534
MARCH4	MARCH4	3.90118e-05	3	-1.51325	2.95582	1.06193	18.7277	20.3107	15.6169	13.5884	Yes	8.71905	0.654994
SETD1B	SETD1B	3.89496e-05	3	-1.50973	2.96196	0.803649	23.571	0.886076	67.4275	61.417	Yes	7.29609	0.667943
HIST2H3C	HIST2H3C	2.7331e-05	0	-1.50971	2.96811	-1.05772	94.1344	37.2037	-	25.2317	No	5.98414	0.600711
ZNF146	ZNF146	4.66933e-05	5	-1.50965	2.97425	0.726425	25.1872	68.458	69.8337	31.3039	Yes	7.63441	0.374742
RPS19	RPS19	3.50729e-05	2	-1.5095	2.9804	-0.637355	81.5046	45.9264	38.2814	25.8136	Yes	5.14286	0.447838
KIAA0430	KIAA0430	3.11994e-05	1	-1.50946	2.98654	2.12276	6.30454	0.822785	3.45011	23.5453	Yes	11.8523	0.429138
ADAMTS6	ADAMTS6	5.05096e-05	6	-1.50646	2.99269	2.33499	4.81747	4.0794	18.9019	1.46013	Yes	9.03793	0.665031
ZSCAN2	ZSCAN2	3.50099e-05	2	-1.50593	2.99883	-0.235784	60.9594	63.9183	5.86223	63.3244	Yes	8.09635	0.362533
TMED5	TMED5	7.37303e-05	12	-1.50574	3.00498	0.213248	39.6654	68.7399	60.0908	21.5248	Yes	7.36704	0.595115
SIDT1	SIDT1	3.88715e-05	3	-1.5053	3.01112	-0.300741	64.4602	71.4384	9.77825	18.9871	Yes	7.07312	0.666925
GRAMD2	GRAMD2	2.72394e-05	0	-1.50452	3.01727	-0.0164066	49.0525	65.1151	74.3749	58.6369	Yes	6.21086	0.686154
TMEM104	TMEM104	5.0437e-05	6	-1.50235	3.02341	-0.631227	81.2465	28.7054	63.6176	36.4925	Yes	7.33215	0.591924
MYEF2	MYEF2	3.88045e-05	3	-1.5015	3.02956	0.89474	21.7535	84.8274	48.5433	4.20797	Yes	8.63848	0.603664
MEIS1	MEIS1	4.2666e-05	4	-1.50087	3.0357	4.03317	0.185883	21.7204	31.4579	0.0862069	Yes	13.6212	0.531075
TMEM209	TMEM209	2.7168e-05	0	-1.50047	3.04185	-0.0671294	51.691	17.4684	53.8511	21.6002	Yes	6.18441	0.558
EIF4H	EIF4H	2.71673e-05	0	-1.50043	3.04799	0.336285	35.5502	37.5604	51.4036	18.7931	Yes	9.07691	0.523903
KLHL15	KLHL15	5.0397e-05	6	-1.50008	3.05414	2.66219	3.15485	13.1646	27.418	7.31142	Yes	6.9993	0.664188
PIK3C2A	PIK3C2A	3.87678e-05	3	-1.49942	3.06028	1.55767	11.6022	3.9183	3.7155	8.22198	Yes	6.216	0.572198
AKT3	AKT3	4.26095e-05	4	-1.49767	3.06643	1.97892	7.40951	24.4476	35.4211	0.899784	Yes	11.6442	0.605421
NKX6-1	NKX6-1	3.09762e-05	1	-1.49681	3.07257	0.990004	19.9463	-	-	39.2888	No	9.64948	0.64891
PDDC1	PDDC1	5.80723e-05	8	-1.49614	3.07872	-0.188292	58.2537	36.5132	17.9111	64.3696	Yes	3.0919	0.420388
HEXIM1	HEXIM1	5.80577e-05	8	-1.49531	3.08486	0.976602	20.2096	14.0909	44.8927	50.2586	Yes	8.98955	0.550549
PTPN3	PTPN3	4.6418e-05	5	-1.49404	3.09101	0.295772	36.9236	9.81588	6.07455	22.931	Yes	8.42144	0.54317
TP53TG3C	TP53TG3C	2.70504e-05	0	-1.49381	3.09715	0.0403957	46.3572	44.7526	-	93.2381	No	3.38797	0.565192
RHBDL3	RHBDL3	4.64028e-05	5	-1.49318	3.1033	-0.264035	62.4568	56.168	35.7455	17.5808	Yes	6.20366	0.684846
LARP1	LARP1	4.63771e-05	5	-1.49172	3.10945	1.81646	8.87076	3.21059	4.60014	8.52371	Yes	11.1669	0.609482
FOXO3	FOXO3	6.17967e-05	9	-1.48776	3.11559	1.2815	15.1856	10.771	22.3579	22.0744	Yes	8.08812	0.61765
RAPGEF1	RAPGEF1	4.62815e-05	5	-1.48631	3.12174	-0.632837	81.2826	1.95627	2.31776	27.6994	Yes	6.91645	0.585327
KCND2	KCND2	4.62459e-05	5	-1.48429	3.12788	2.36588	4.62126	7.72727	16.4426	18.3136	Yes	9.51332	0.658317
ABHD2	ABHD2	0.000104297	20	-1.48263	3.13403	0.522734	30.49	19.1254	51.9167	9.48276	Yes	8.86219	0.62723
CEP170	CEP170	2.6847e-05	0	-1.48228	3.14017	2.61026	3.37688	3.88953	34.8195	27.8987	Yes	6.9189	0.573891
CLPX	CLPX	3.84622e-05	3	-1.4821	3.14632	1.0155	19.5952	14.2578	36.0698	5.64655	Yes	6.57541	0.587805
SLC39A10	SLC39A10	3.8453e-05	3	-1.48158	3.15246	1.80989	8.93272	29.649	42.1621	38.8685	Yes	10.8721	0.655563
LRRTM2	LRRTM2	5.39099e-05	7	-1.4797	3.15861	1.89909	8.08592	20.0575	17.7459	0.511853	Yes	11.0167	0.241303
FOXD4L3	FOXD4L3	2.67588e-05	0	-1.47728	3.16475	-0.520992	76.2896	9.57998	-	81.3524	No	5.48879	0.549214
MBNL2	MBNL2	4.22262e-05	4	-1.47595	3.1709	3.76998	0.366603	22.8366	32.9382	1.16379	Yes	8.51509	0.560301
PIK3R2	PIK3R2	3.83512e-05	3	-1.47581	3.17704	-0.169009	57.1849	-	20.7006	70.695	No	7.50309	0.590335
ERLIN1	ERLIN1	6.54374e-05	10	-1.47464	3.18319	0.809022	23.4884	64.4707	43.2944	8.35129	Yes	7.52223	0.608469
DOT1L	DOT1L	4.99178e-05	6	-1.47292	3.18933	-0.303327	64.6202	0.736479	0.448219	66.4547	Yes	6.99278	0.590962
LETM1	LETM1	4.60427e-05	5	-1.47277	3.19548	-0.581714	79.1346	90.5409	81.0863	66.5302	Yes	4.08564	0.616196
MXD1	MXD1	6.53886e-05	10	-1.47187	3.20162	1.94828	7.66252	39.7353	31.4579	12.5108	Yes	9.80799	0.439487
PTAFR	PTAFR	4.98778e-05	6	-1.47065	3.20777	-0.309536	64.9249	26.1335	84.4421	53.7177	Yes	5.55426	0.602952
NPY2R	NPY2R	3.8252e-05	3	-1.47019	3.21391	-0.0708973	51.9182	30.1841	18.5893	34.0894	Yes	5.94784	0.665862
C6orf130	OARD1	4.21237e-05	4	-1.47014	3.22006	0.485719	31.3626	52.0541	44.8927	4.17565	No	7.33075	0.465182
SBNO1	SBNO1	8.85438e-05	16	-1.46751	3.2262	0.506353	30.8824	14.6375	12.0134	8.69612	Yes	6.74135	0.53314
HN1L	HN1L	3.81773e-05	3	-1.46596	3.23235	-1.02881	93.4941	46.4039	59.7606	69.2619	Yes	6.03531	0.414403
NR3C2	NR3C2	4.58957e-05	5	-1.46444	3.23849	2.79743	2.61786	14.8101	29.4881	28.1412	Yes	9.04178	0.72495
IQCK	IQCK	3.03827e-05	1	-1.46317	3.24464	-0.0876403	52.7444	67.3418	83.1387	79.0787	Yes	8.19584	0.512507
FNDC3A	FNDC3A	2.65011e-05	0	-1.46268	3.25078	3.05927	1.67295	31.473	3.28497	5.46875	Yes	13.3018	0.589979
RMND5A	RMND5A	6.13162e-05	9	-1.46052	3.25693	1.33631	14.3285	36.3003	59.7606	6.27155	Yes	7.92559	0.564967
GOSR1	GOSR1	6.51847e-05	10	-1.46031	3.26307	1.0221	19.5022	40.5121	51.4036	3.38362	Yes	7.06746	0.570296
GLRA3	GLRA3	8.84051e-05	16	-1.45965	3.26922	-0.0488259	50.7719	23.038	15.7643	14.4343	Yes	6.31302	0.67399
ARID4A	ARID4A	3.03185e-05	1	-1.45954	3.27536	3.81264	0.320132	32.3993	5.85044	17.5754	Yes	13.0748	0.517344
ATAD1	ATAD1	4.9678e-05	6	-1.45933	3.28151	0.414538	33.3144	32.9402	38.2814	9.52047	Yes	7.15306	0.679485
GOLGA6L1	GOLGA6L1	2.64204e-05	0	-1.4581	3.28765	-	-	12.5777	-	-	No	-	-
DDHD2	DDHD2	3.41648e-05	2	-1.45804	3.2938	-0.257157	62.2089	38.2048	42.2269	28.5506	Yes	9.82125	0.429877
DARS2	DARS2	3.02879e-05	1	-1.4578	3.29994	-0.446079	72.4996	69.1024	67.1916	37.9472	Yes	8.26521	0.455777
PTRH1	PTRH1	3.41388e-05	2	-1.45656	3.30609	-0.349888	67.1658	-	-	64.8545	No	6.35801	0.461907
SYAP1	SYAP1	5.34793e-05	7	-1.4553	3.31223	0.0481399	46.0422	36.6283	41.2479	45.5711	Yes	5.48293	0.518828
TRAF3	TRAF3	9.60579e-05	18	-1.45451	3.31838	0.300087	36.7687	29.8331	24.3336	34.0733	Yes	7.73659	0.558287
PLAGL2	PLAGL2	4.95912e-05	6	-1.45441	3.32453	2.19529	5.80885	15.84	43.5716	10.9213	Yes	10.0065	0.554392
REPS2	REPS2	6.5047e-05	10	-1.4525	3.33067	1.17652	16.6004	14.8044	40.1569	33.8147	Yes	7.5997	0.665185
HIST2H4B	HIST2H4B	2.63146e-05	0	-1.45211	3.33682	-0.609978	80.2757	47.3245	-	78.9386	No	4.41499	0.549894
HIST2H4A	HIST2H4A	2.63138e-05	0	-1.45206	3.34296	-1.23093	96.6076	47.3072	-	73.3405	No	4.24091	0.576558
KCTD5	KCTD5	3.79239e-05	3	-1.4516	3.34911	0.11436	43.192	42.0598	47.7884	44.542	Yes	7.60583	0.490732
MEF2D	MEF2D	4.95199e-05	6	-1.45037	3.35525	1.17555	16.6314	10.3855	17.1621	26.2338	Yes	9.32336	0.53961
NUFIP1	NUFIP1	2.62823e-05	0	-1.45028	3.3614	-0.112937	54.061	48.8493	39.113	65.7543	Yes	7.181	0.640862
SLC26A4	SLC26A4	3.78847e-05	3	-1.44938	3.36754	0.0308601	46.7858	23.4522	92.3449	31.9666	Yes	6.41612	0.666299
GRIA2	GRIA2	3.40098e-05	2	-1.44925	3.37369	2.90692	2.25642	6.0817	12.8804	1.57328	Yes	10.2386	0.693264
MAOA	MAOA	3.01296e-05	1	-1.44883	3.37983	0.350905	35.1732	15.6904	43.2944	51.0938	Yes	6.79721	0.692551
AMMECR1L	AMMECR1L	4.94892e-05	6	-1.44863	3.38598	2.62566	3.32008	62.3015	66.82	1.21228	Yes	11.858	0.57302
SLC16A2	SLC16A2	2.62461e-05	0	-1.44823	3.39212	1.41481	13.3216	24.1082	61.4945	18.82	No	4.58802	0.720169
GTPBP1	GTPBP1	4.94815e-05	6	-1.44819	3.39827	-0.120351	54.4638	9.02762	12.8804	19.8545	Yes	7.18571	0.329343
SPIN4	SPIN4	3.39909e-05	2	-1.44818	3.40441	0.169968	41.2144	35.5754	52.8544	51.7726	Yes	4.86847	0.547209
PHKA1	PHKA1	2.62362e-05	0	-1.44766	3.41056	0.276638	37.6052	2.88262	12.4558	15.528	Yes	6.47329	0.677456
C4orf34	SMIM14	3.00874e-05	1	-1.44644	3.4167	1.32307	14.5402	57.5777	56.2515	7.78556	No	10.1392	0.557889
DIAPH2	DIAPH2	6.49347e-05	10	-1.44614	3.42285	0.979982	20.1167	5.36824	8.36872	25.2101	Yes	6.61065	0.54821
C10orf118	C10orf118	5.71897e-05	8	-1.44611	3.42899	0.356353	34.9409	77.8308	32.1715	20.0647	Yes	7.65371	0.705109
SHROOM3	SHROOM3	6.10572e-05	9	-1.44584	3.43514	-0.183085	57.9904	88.2739	94.7334	79.2834	Yes	6.86995	0.524578
ZNF292	ZNF292	3.39331e-05	2	-1.4449	3.44128	2.7548	2.8089	2.33026	6.29276	16.2123	Yes	6.37809	0.653469
IBA57	IBA57	8.81245e-05	16	-1.44374	3.44743	-0.285323	63.5721	-	-	83.2543	No	3.66698	0.562446
ZBTB11	ZBTB11	4.16387e-05	4	-1.44265	3.45357	1.1701	16.7347	3.89528	4.91861	22.2091	Yes	10.1716	0.582916
CDC6	CDC6	2.61188e-05	0	-1.44101	3.45972	-0.00750842	48.593	74.7526	70.4352	28.9547	Yes	8.07515	0.52447
PPP1R12A	PPP1R12A	3.77119e-05	3	-1.43958	3.46586	3.60598	0.547323	4.80437	10.8457	4.3319	Yes	12.297	0.46397
NCOA1	NCOA1	2.9953e-05	1	-1.43882	3.47201	2.68076	3.0774	4.69505	1.38594	10.6304	Yes	9.2835	0.604371
PTPN1	PTPN1	4.15598e-05	4	-1.43818	3.47815	0.675834	26.4625	19.3556	29.1637	43.2705	Yes	15.689	0.480867
BCL2L1	BCL2L1	2.99176e-05	1	-1.43682	3.4843	2.01411	7.11003	36.2773	38.2814	5.5819	Yes	6.33666	0.537187
LOX	LOX	4.92654e-05	6	-1.43594	3.49044	1.0394	19.1666	44.3153	67.917	44.4019	Yes	7.69175	0.543222
CNR1	CNR1	8.79853e-05	16	-1.43584	3.49659	0.701105	25.8326	16.122	9.08823	10.7597	Yes	6.404	0.513435
TSN	TSN	4.14945e-05	4	-1.43448	3.50273	0.351954	35.1319	41.4614	47.7884	10.889	Yes	7.17979	0.614052
ZIC4	ZIC4	4.53598e-05	5	-1.43407	3.50888	2.49276	3.88806	10.7768	50.2241	32.1875	Yes	13.2428	0.66778
KDM2A	KDM2A	4.14833e-05	4	-1.43384	3.51502	2.25855	5.38029	1.87572	5.76197	4.74138	Yes	8.60371	0.679297
STK38L	STK38L	4.53453e-05	5	-1.43324	3.52117	1.2857	15.0978	26.5017	28.6329	27.764	Yes	9.21326	0.626015
ELL2	ELL2	4.92018e-05	6	-1.43234	3.52732	2.08415	6.55755	46.7779	61.9073	7.77478	Yes	7.52078	0.674829
RTF1	RTF1	3.75596e-05	3	-1.43095	3.53346	1.90071	8.07559	11.9333	30.0661	8.00647	Yes	9.46378	0.630096
CDK19	CDK19	5.68956e-05	8	-1.42944	3.53961	1.81881	8.83462	25.2704	36.8601	10.6519	Yes	6.65449	0.694018
HHIPL1	HHIPL1	7.23801e-05	12	-1.42919	3.54575	-0.555511	77.9574	-	-	64.9353	No	4.56096	0.625328
CTNND1	CTNND1	4.13953e-05	4	-1.42886	3.5519	2.18575	5.84499	9.12543	14.1956	7.35991	Yes	8.34073	0.687509
NXF2	NXF2	2.97266e-05	1	-1.42599	3.55804	0.258592	38.2145	17.3936	-	93.2004	No	7.73146	0.545348
KBTBD6	KBTBD6	4.5212e-05	5	-1.42569	3.56419	0.203286	40.1095	8.28539	25.5603	73.5129	Yes	6.92924	0.597232
PGK1	PGK1	4.13047e-05	4	-1.42372	3.57033	0.312524	36.2885	28.9758	24.0033	12.1175	Yes	5.59261	0.550423
CCSAP	CCSAP	4.90477e-05	6	-1.4236	3.57648	-0.470536	73.7698	-	-	83.4644	No	6.76928	0.573426
PPP1R10	PPP1R10	2.96754e-05	1	-1.42309	3.58262	2.37845	4.50767	3.87227	12.9748	35.1509	Yes	12.2596	0.58147
CFL1	CFL1	2.57364e-05	0	-1.41934	3.58877	1.08778	18.2475	46.87	39.6792	40.695	Yes	9.89959	0.44267
ZMYM4	ZMYM4	2.57222e-05	0	-1.41854	3.59491	2.65875	3.16518	4.76985	8.10333	3.08728	Yes	8.34887	0.635646
SLC30A7	SLC30A7	8.37907e-05	15	-1.41755	3.60106	0.288001	37.1973	31.611	14.9682	5.58728	Yes	6.56212	0.618462
PPP1R12B	PPP1R12B	9.92709e-05	19	-1.41715	3.6072	-0.320093	65.5083	4.09091	10.9519	36.056	Yes	8.01474	0.621455
SNTB2	SNTB2	9.53983e-05	18	-1.4171	3.61335	0.746266	24.7483	-	-	12.8071	No	8.46305	0.429772
FGF23	FGF23	2.95392e-05	1	-1.41537	3.61949	-0.303222	64.6099	61.7491	60.0908	77.6724	Yes	7.80906	0.806388
TAB3	TAB3	4.89014e-05	6	-1.41531	3.62564	2.07845	6.61951	11.565	15.6169	10.7812	Yes	8.23642	0.633286
LRRTM3	LRRTM3	3.33855e-05	2	-1.41387	3.63178	2.97226	2.0189	13.6133	34.3182	0.813578	Yes	11.5998	0.738422
IPO7	IPO7	4.11076e-05	4	-1.41255	3.63793	2.65506	3.18067	6.15075	14.4963	2.93103	Yes	7.92352	0.603554
CACNB4	CACNB4	7.59509e-05	13	-1.41211	3.64407	2.40626	4.33727	15.3222	60.0908	3.10345	Yes	7.38571	0.662034
TTBK2	TTBK2	7.98203e-05	14	-1.41196	3.65022	1.28031	15.2114	26.5593	16.1241	12.9472	Yes	8.82639	0.634435
RGS7BP	RGS7BP	4.88333e-05	6	-1.41145	3.65636	1.84619	8.58161	66.6743	51.4036	5.79203	Yes	7.80127	0.697087
PCDH17	PCDH17	4.87978e-05	6	-1.40944	3.66251	3.39098	0.96556	0.857307	5.49068	5.19397	Yes	7.69283	0.69173
GNA13	GNA13	4.10046e-05	4	-1.40671	3.66865	0.211707	39.7016	35.748	60.0908	16.5733	Yes	8.64297	0.525263
ITGAV	ITGAV	4.4868e-05	5	-1.40619	3.6748	0.621227	27.8515	12.8884	3.68601	28.7446	Yes	7.29293	0.504323
ZNF709	ZNF709	4.09896e-05	4	-1.40586	3.68094	-0.848152	88.8986	16.9965	18.5893	94.4235	Yes	4.90027	0.629084
RBM15B	RBM15B	4.87091e-05	6	-1.40441	3.68709	-0.115141	54.1746	-	5.9448	50.695	No	7.62031	0.589895
TNFSF15	TNFSF15	7.19303e-05	12	-1.40369	3.69323	0.230114	39.0768	41.7319	55.2194	56.1853	Yes	6.73918	0.361057
RBM4	RBM4	2.54456e-05	0	-1.40286	3.69938	0.746535	24.7431	15.9609	21.2019	4.32651	Yes	10.2534	0.490706
PHIP	PHIP	5.64032e-05	8	-1.40153	3.70552	2.77586	2.73145	17.2555	5.49068	7.9903	Yes	11.4745	0.287586
RASGRF2	RASGRF2	5.25066e-05	7	-1.40016	3.71167	0.184896	40.7497	12.359	5.34324	20.3825	Yes	10.3344	0.592801
CHPF2	CHPF2	3.70009e-05	3	-1.39929	3.71781	-0.306313	64.7751	30.0806	64.9917	32.2144	Yes	9.94322	0.417004
ZNF583	ZNF583	4.472e-05	5	-1.39781	3.72396	-0.207268	59.2967	23.9873	35.7455	91.2823	Yes	4.18688	0.58677
CHP1	CHP1	4.08372e-05	4	-1.39723	3.73011	1.01551	19.5849	42.9056	49.3866	2.03664	Yes	6.8433	0.501598
VPS39	VPS39	3.6943e-05	3	-1.39601	3.73625	-0.774356	86.6112	6.7664	11.2762	6.37931	Yes	6.967	0.525971
GABRA5	GABRA5	2.91871e-05	1	-1.39542	3.7424	0.109314	43.4709	17.267	29.1637	39.014	Yes	6.98133	0.632491
DYNC1LI2	DYNC1LI2	3.30557e-05	2	-1.39518	3.74854	2.04268	6.87768	22.1231	14.9682	13.3459	Yes	10.3915	0.462663
TSPEAR	TSPEAR	3.69218e-05	3	-1.39481	3.75469	-0.40391	70.2845	16.4097	7.32484	66.4763	Yes	3.68692	0.707022
PTPN4	PTPN4	9.11108e-05	17	-1.39352	3.76083	1.23764	15.8156	21.1507	52.1467	3.42672	Yes	6.0631	0.652632
SNX13	SNX13	4.84786e-05	6	-1.39135	3.76698	2.44179	4.18754	6.44994	24.4633	2.74784	Yes	11.3333	0.417761
C1orf27	C1orf27	3.29866e-05	2	-1.39126	3.77312	0.196163	40.4141	78.2854	83.9762	29.7629	Yes	6.64168	0.559428
FBXW11	FBXW11	3.68405e-05	3	-1.3902	3.77927	2.10558	6.40264	15.1208	23.0361	5.9806	Yes	8.63535	0.660416
ZNF843	ZNF843	2.90923e-05	1	-1.39005	3.78541	-0.394291	69.7682	51.3234	81.7823	96.4655	Yes	4.65178	0.47336
NRBP1	NRBP1	2.90863e-05	1	-1.38971	3.79156	1.03518	19.2492	18.3487	34.3182	2.48922	Yes	9.87814	0.478413
EPHA7	EPHA7	4.45667e-05	5	-1.38912	3.7977	4.01712	0.201373	46.0932	10.8457	1.65948	Yes	8.99162	0.646531
MLL2	KMT2D	3.29473e-05	2	-1.38904	3.80385	3.14217	1.48707	0.0402762	0.0648738	34.9784	Yes	12.9937	0.568119
TNFAIP1	TNFAIP1	4.06452e-05	4	-1.38635	3.80999	0.444954	32.576	25.5409	60.0908	9.0194	Yes	8.84346	0.644224
SLC9B2	SLC9B2	3.28635e-05	2	-1.38429	3.81614	-0.327892	65.9989	56.4327	82.2541	66.3147	Yes	6.06034	0.511345
ST18	ST18	4.05969e-05	4	-1.38361	3.82228	2.74251	2.86054	4.73533	17.4982	30.3556	Yes	8.91761	0.681408
CYCS	CYCS	5.60749e-05	8	-1.38293	3.82843	0.0650721	45.2935	56.9333	59.4303	18.0819	Yes	4.59513	0.58744
CHST8	CHST8	2.89632e-05	1	-1.38273	3.83457	0.494388	31.1509	9.20598	31.6879	61.083	Yes	8.66896	0.578806
GPHN	GPHN	4.44462e-05	5	-1.38229	3.84072	2.0843	6.55238	8.56732	58.7403	0.673491	Yes	9.6525	0.481357
PLP1	PLP1	2.89301e-05	1	-1.38085	3.84686	2.37674	4.53865	39.8504	54.6296	0.161638	Yes	6.85735	0.627654
TRAFD1	TRAFD1	3.2723e-05	2	-1.37633	3.85301	0.132997	42.4382	48.1933	38.9833	53.4698	Yes	10.0572	0.489099
TMEM139	TMEM139	2.88469e-05	1	-1.37614	3.85915	-0.635725	81.4065	69.7526	85.4211	80.9752	Yes	7.1835	0.603744
HYAL2	HYAL2	3.65614e-05	3	-1.37438	3.8653	0.359375	34.8686	66.7894	25.5603	57.2737	Yes	10.4521	0.459566
LIN7A	LIN7A	6.36615e-05	10	-1.37397	3.87144	0.909346	21.5263	39.931	41.2479	15.6304	Yes	7.17875	0.705813
WNT16	WNT16	2.87667e-05	1	-1.37159	3.87759	0.627407	27.7018	75.4085	77.7955	29.1379	Yes	8.1498	0.693965
MAP3K13	MAP3K13	8.68436e-05	16	-1.37111	3.88373	0.720895	25.3163	4.10817	28.2024	35.264	Yes	8.90266	0.480971
POM121	POM121	6.74747e-05	11	-1.37062	3.88988	-0.0174583	49.1041	48.5328	30.8209	88.8416	Yes	5.04541	0.531474
WWC2	WWC2	5.19724e-05	7	-1.36988	3.89602	0.455252	32.292	78.8723	57.549	59.5959	Yes	9.0266	0.589546
VPS13B	VPS13B	2.87134e-05	1	-1.36857	3.90217	-0.224187	60.2778	0.79977	17.5041	21.708	Yes	5.93893	0.43975
C5orf24	C5orf24	5.19154e-05	7	-1.36665	3.90831	2.06176	6.75376	49.3671	58.2626	2.13901	Yes	11.7253	0.561978
ARHGAP32	ARHGAP32	4.80225e-05	6	-1.3655	3.91446	0.994449	19.8688	0.93786	1.45081	52.2953	Yes	8.16021	0.746213
VPS35	VPS35	5.57638e-05	8	-1.36529	3.9206	0.472319	31.7447	10.069	15.1215	7.55388	Yes	6.0409	0.629771
EXTL2	EXTL2	5.18904e-05	7	-1.36524	3.92675	0.234092	38.9838	37.7445	31.6879	29.736	Yes	7.49857	0.626589
RAB3GAP2	RAB3GAP2	4.02487e-05	4	-1.36388	3.93289	0.208005	39.8668	18.832	7.27766	38.1843	Yes	10.0505	0.393198
NLGN4Y	NLGN4Y	2.47522e-05	0	-1.36357	3.93904	0.0487407	45.9958	-	-	86.5409	No	1.15803	0.638161
FOXD4L6	FOXD4L6	2.47379e-05	0	-1.36276	3.94519	-0.40702	70.522	11.5708	-	87.694	No	5.66064	0.571165
LSM11	LSM11	7.12059e-05	12	-1.36263	3.95133	0.580549	28.972	-	-	46.514	No	7.64938	0.550104
KIF5B	KIF5B	3.63406e-05	3	-1.36187	3.95748	1.72082	9.76403	6.20253	9.54824	7.09591	Yes	7.85158	0.722966
CABLES1	CABLES1	4.4057e-05	5	-1.36023	3.96362	-0.801797	87.489	-	-	58.0226	No	7.39982	0.5022
CDK5R1	CDK5R1	3.63088e-05	3	-1.36007	3.96977	1.20376	16.2648	22.5374	42.8757	4.5528	Yes	11.0192	0.651658
CD2BP2	CD2BP2	4.01759e-05	4	-1.35975	3.97591	-0.350572	67.2381	77.9747	58.7403	36.9935	Yes	5.51576	0.592938
DPYSL5	DPYSL5	5.17898e-05	7	-1.35954	3.98206	1.12327	17.5815	25.3567	22.5053	13.9224	Yes	10.2064	0.726828
CMTM4	CMTM4	3.24195e-05	2	-1.35913	3.9882	0.2575	38.2816	45.5524	60.0908	35.7543	Yes	10.771	0.641086
C21orf58	C21orf58	4.40093e-05	5	-1.35753	3.99435	-0.45251	72.923	60.2359	72.5997	90.5172	Yes	5.52643	0.499689
FAM122B	FAM122B	2.84925e-05	1	-1.35606	4.00049	1.69401	9.99639	39.3843	73.9738	14.4612	Yes	7.64451	0.512412
TBR1	TBR1	2.84872e-05	1	-1.35576	4.00664	3.6704	0.480198	-	26.2326	7.44073	No	13.1038	0.574891
TMOD2	TMOD2	9.04219e-05	17	-1.35446	4.01278	0.480684	31.5072	35.3855	17.7459	15.6843	Yes	6.16078	0.604211
CDKN2C	CDKN2C	4.00509e-05	4	-1.35267	4.01893	1.09936	17.9842	46.8297	58.2626	4.22414	Yes	10.2067	0.574536
ZNF395	ZNF395	4.77812e-05	6	-1.35182	4.02507	-0.359543	67.8267	13.7629	11.8837	49.1379	Yes	8.06399	0.639358
OSBPL8	OSBPL8	5.5511e-05	8	-1.35096	4.03122	1.86703	8.35958	8.19908	21.5558	4.4181	Yes	8.78227	0.637171
PLEKHG3	PLEKHG3	4.77624e-05	6	-1.35076	4.03736	0.069187	45.0922	27.9804	38.2873	61.7134	Yes	6.3919	0.59776
VOPP1	VOPP1	3.22695e-05	2	-1.35063	4.04351	-0.956361	91.9244	68.2509	58.2626	60.9213	Yes	6.75658	0.562544
PHF15	JADE2	5.16212e-05	7	-1.34998	4.04965	1.64079	10.5695	11.4787	22.753	29.6875	Yes	7.79549	0.535659
C8orf46	C8orf46	3.61297e-05	3	-1.34992	4.0558	0.928684	21.1339	67.1001	38.2814	49.1918	Yes	7.63929	0.584616
GRAP2	GRAP2	3.99909e-05	4	-1.34926	4.06194	-0.32579	65.8491	60.8343	71.2668	43.0927	Yes	7.32903	0.720412
RANBP3	RANBP3	2.44991e-05	0	-1.34923	4.06809	0.172606	41.1318	27.4511	14.0776	48.4213	Yes	9.50392	0.596051
BRWD3	BRWD3	5.93489e-05	9	-1.34901	4.07423	2.09965	6.45428	2.34753	22.6469	16.7942	Yes	5.03533	0.641015
MAST4	MAST4	3.99808e-05	4	-1.34869	4.08038	1.79989	9.02566	56.4614	37.7035	61.0183	Yes	6.4663	0.596908
RBMS1	RBMS1	2.83618e-05	1	-1.34865	4.08652	4.07972	0.154903	28.7745	25.1474	1.93427	Yes	16.5664	0.575995
POT1	POT1	3.22333e-05	2	-1.34858	4.09267	-0.38942	69.5255	46.0759	57.1538	38.4213	Yes	6.37712	0.536297
UBXN10	UBXN10	5.93338e-05	9	-1.34815	4.09881	-0.432084	71.818	36.87	37.1137	81.5625	Yes	8.72817	0.641467
ZNF81	ZNF81	7.09326e-05	12	-1.34713	4.10496	0.36641	34.6724	94.2348	95.7065	58.9009	Yes	4.26837	0.368545
SORT1	SORT1	5.54268e-05	8	-1.34619	4.1111	0.930659	21.0977	30.8055	75.5072	17.5431	Yes	8.42733	0.632486
VSIG1	VSIG1	2.82979e-05	1	-1.34503	4.11725	0.694382	25.9978	56.7837	40.1569	74.7575	Yes	6.96838	0.610434
CCL28	CCL28	3.60362e-05	3	-1.34462	4.12339	-0.111145	53.9474	53.2278	70.0578	75.5765	Yes	4.86059	0.530345
HNRNPU	HNRNPU	2.4404e-05	0	-1.34384	4.12954	4.16165	0.113595	7.34177	17.7459	10.194	Yes	13.5392	0.372779
FCF1	FCF1	2.82684e-05	1	-1.34336	4.13568	0.0448616	46.1507	47.0541	49.7582	10.3502	Yes	4.09544	0.536366
DPYSL3	DPYSL3	5.15035e-05	7	-1.34331	4.14183	0.458223	32.1939	6.09896	29.1637	10.7759	Yes	9.28485	0.693142
PTGER4	PTGER4	2.82598e-05	1	-1.34287	4.14798	0.679203	26.4006	28.1415	26.5334	34.9838	Yes	6.58845	0.677343
DIP2C	DIP2C	3.98773e-05	4	-1.34283	4.15412	1.89304	8.15304	0.414269	0.294881	27.4784	Yes	12.2117	0.786353
HARS	HARS	3.21197e-05	2	-1.34214	4.16027	-0.327847	65.9937	15.7652	70.5178	13.6584	Yes	9.86477	0.409638
C2orf68	C2orf68	3.59822e-05	3	-1.34156	4.16641	0.127419	42.6499	50.0633	79.8891	28.2866	Yes	6.78081	0.400391
PDCD6IP	PDCD6IP	4.36608e-05	5	-1.33778	4.17256	1.09695	18.0255	91.2198	32.2305	18.9386	Yes	7.36317	0.58524
ETF1	ETF1	3.97783e-05	4	-1.33722	4.1787	4.10887	0.134249	24.2002	31.4579	0.204741	Yes	8.83219	0.670162
PLDN	BLOC1S6	5.13901e-05	7	-1.33688	4.18485	0.102162	43.7445	49.7583	62.7389	22.5108	No	7.86423	0.55529
NAB1	NAB1	3.20143e-05	2	-1.33616	4.19099	1.91596	7.95167	24.8792	22.3579	32.764	Yes	9.48528	0.367295
TMEM47	TMEM47	3.58593e-05	3	-1.33459	4.19714	2.51634	3.80028	-	52.8544	16.3955	No	7.34818	0.710357
ARHGAP5	ARHGAP5	5.13364e-05	7	-1.33384	4.20328	2.48595	3.90871	2.48562	20.0224	2.20905	Yes	7.51494	0.571696
EDNRB	EDNRB	3.58341e-05	3	-1.33316	4.20943	0.776159	24.1338	35.8688	72.5997	47.597	Yes	7.85667	0.560471
KIAA0232	KIAA0232	4.74481e-05	6	-1.33294	4.21557	0.505757	30.9031	6.8527	2.477	56.3416	Yes	9.72601	0.590003
CAMSAP1	CAMSAP1	3.96836e-05	4	-1.33185	4.22172	-1.09028	94.6868	1.05869	0.772588	78.6584	Yes	6.95126	0.604695
ZNF497	ZNF497	3.58015e-05	3	-1.33132	4.22786	-0.347847	67.0729	17.3533	-	94.1272	No	5.02288	0.618134
SCN3A	SCN3A	3.58e-05	3	-1.33123	4.23401	2.67469	3.10322	1.59379	0.973107	5.38254	Yes	10.3405	0.575183
RBM15	RBM15	3.19212e-05	2	-1.33089	4.24015	1.90923	8.0033	12.3475	9.32413	23.195	Yes	8.23445	0.498884
NAA50	NAA50	3.57848e-05	3	-1.33037	4.2463	2.13831	6.21676	51.9102	51.038	1.44397	Yes	7.34281	0.643341
SRPRB	SRPRB	3.19104e-05	2	-1.33028	4.25244	-0.466381	73.5736	65.0748	50.0118	32.4569	Yes	5.90009	0.303483
CYB561	CYB561	3.19098e-05	2	-1.33024	4.25859	-0.58467	79.274	29.0909	20.2642	61.444	Yes	6.34557	0.566916
SHE	SHE	5.51404e-05	8	-1.32996	4.26473	-0.320495	65.5342	21.4327	38.8181	55.8459	Yes	6.78022	0.553349
LIX1L	LIX1L	4.34959e-05	5	-1.32843	4.27088	0.614786	28.0322	39.1254	42.8757	25.5065	Yes	7.3322	0.463597
ALS2CR8	CARF	5.12118e-05	7	-1.32678	4.27702	0.797644	23.6743	67.7733	64.8207	31.5948	Yes	8.8015	0.560847
EFNB2	EFNB2	4.73354e-05	6	-1.32656	4.28317	2.16136	6.06702	31.3119	21.2019	4.63362	Yes	8.46518	0.670972
FOXD4L5	FOXD4L5	2.40946e-05	0	-1.3263	4.28931	-	-	-	-	-	No	-	-
ARL6IP6	ARL6IP6	3.95853e-05	4	-1.32628	4.29546	0.345627	35.292	62.2325	53.5091	63.6476	Yes	7.13348	0.624228
RPS6KA2	RPS6KA2	3.95685e-05	4	-1.32533	4.3016	-1.60465	99.0138	34.7641	8.14461	57.4138	Yes	7.30768	0.71433
EDC3	EDC3	3.56893e-05	3	-1.32496	4.30775	0.251486	38.5036	18.7745	48.3487	27.0259	Yes	7.4134	0.478171
FBXO48	FBXO48	3.18153e-05	2	-1.32489	4.31389	-0.0934229	53.0335	53.9183	49.3866	54.0409	Yes	6.66984	0.588737
YTHDC1	YTHDC1	5.50366e-05	8	-1.32407	4.32004	0.574174	29.163	29.3613	18.5893	2.87716	Yes	5.67112	0.601572
LYRM7	LYRM7	7.827e-05	14	-1.32407	4.32618	0.0411354	46.3417	57.9114	56.2515	26.0075	Yes	4.53998	0.542878
MEGF8	MEGF8	4.72694e-05	6	-1.32282	4.33233	-0.238931	61.1246	0.0920598	0.188724	44.7575	Yes	6.0185	0.532289
MDFIC	MDFIC	4.72539e-05	6	-1.32194	4.33847	0.213621	39.6396	36.4384	-	55.3233	No	7.07287	0.586997
ZFYVE16	ZFYVE16	3.17459e-05	2	-1.32095	4.34462	1.3803	13.7192	72.2497	93.0821	49.0086	Yes	9.45776	0.703082
SIAE	SIAE	4.72196e-05	6	-1.31999	4.35077	-0.42915	71.6476	83.2854	75.5839	72.3168	Yes	5.53445	0.527848
PHF14	PHF14	2.39712e-05	0	-1.31931	4.35691	1.5214	12.0824	58.9758	20.7832	10.5981	Yes	7.97062	0.547482
TTBK1	TTBK1	3.55828e-05	3	-1.31892	4.36306	0.951562	20.7363	66.9448	23.6907	45.3394	Yes	9.14113	0.724455
POU3F3	POU3F3	3.94514e-05	4	-1.31869	4.3692	1.92229	7.88971	-	-	65.9321	No	7.15244	0.635553
MAP3K2	MAP3K2	0.000101401	20	-1.31838	4.37535	1.6578	10.4198	15.9954	33.2036	5.65733	Yes	6.79017	0.612697
RIMBP2	RIMBP2	4.33148e-05	5	-1.31817	4.38149	0.245599	38.6534	1.55926	1.61595	68.4052	Yes	9.36982	0.653422
TP53TG3D	TP53TG3D	2.78221e-05	1	-1.31807	4.38764	-	-	49.1312	-	-	No	-	-
ZRANB2	ZRANB2	2.781e-05	1	-1.31738	4.39378	1.62992	10.7089	61.8124	34.3182	0.635776	Yes	10.4985	0.447104
CDKN1B	CDKN1B	3.55485e-05	3	-1.31698	4.39993	1.98397	7.36304	64.5857	53.5091	44.6336	Yes	9.5139	0.60347
ZBTB45	ZBTB45	2.39026e-05	0	-1.31542	4.40607	-0.839263	88.6508	-	28.0137	83.5506	No	7.04392	0.509824
PAPOLA	PAPOLA	3.16195e-05	2	-1.31379	4.41222	2.84333	2.44746	10.8228	17.0323	2.69397	Yes	8.46997	0.576989
RB1	RB1	2.38713e-05	0	-1.31365	4.41836	1.86038	8.43703	8.13003	15.1215	7.53233	Yes	6.86264	0.669478
DDX3Y	DDX3Y	2.77294e-05	1	-1.31281	4.42451	1.55013	11.69	-	-	75.9914	No	0.873619	0.691403
PDGFRA	PDGFRA	4.3213e-05	5	-1.3124	4.43065	1.4278	13.1409	27.0944	16.761	36.9073	Yes	8.73261	0.684178
ANKRD17	ANKRD17	3.15748e-05	2	-1.31126	4.4368	1.79028	9.09795	0.373993	0.548478	2.73707	Yes	7.77503	0.606168
CCNT1	CCNT1	6.25502e-05	10	-1.31097	4.44294	1.59181	11.2459	32.7906	52.0937	21.6164	Yes	5.45342	0.580971
C20orf160	CCM2L	2.76545e-05	1	-1.30857	4.44909	0.481311	31.4917	-	-	43.2543	No	10.3766	0.569421
POLR3H	POLR3H	4.69701e-05	6	-1.30585	4.45523	-1.25024	96.84	38.9586	20.2642	24.6659	Yes	6.87753	0.521955
IL17REL	IL17REL	4.30904e-05	5	-1.30545	4.46138	-0.633631	81.3394	78.5558	82.7436	89.3427	Yes	4.67794	0.747999
DSC2	DSC2	3.14566e-05	2	-1.30456	4.46752	0.225643	39.2472	55.6157	5.66761	69.4828	Yes	7.75612	0.639441
KCNS2	KCNS2	4.3063e-05	5	-1.3039	4.47367	1.1131	17.726	13.2163	53.5091	9.29957	Yes	12.485	0.593345
IBTK	IBTK	2.75635e-05	1	-1.30341	4.47981	0.965736	20.4213	8.86651	16.071	16.9127	Yes	7.18134	0.565139
SH3GLB2	SH3GLB2	2.36883e-05	0	-1.30328	4.48596	-0.224456	60.2933	23.107	65.9649	22.8825	Yes	7.53814	0.531265
DNAJB14	DNAJB14	5.07883e-05	7	-1.30277	4.4921	1.24781	15.6607	65.3855	32.9382	23.2974	Yes	7.86933	0.61502
JUN	JUN	4.69142e-05	6	-1.30268	4.49825	1.83304	8.67971	20.4718	39.6792	33.1412	Yes	9.97393	0.565142
NR1D2	NR1D2	3.52883e-05	3	-1.30223	4.50439	2.07368	6.67631	19.2348	60.5685	7.48384	Yes	7.44479	0.554091
SPAG9	SPAG9	4.69029e-05	6	-1.30204	4.51054	1.33436	14.375	6.01841	6.56405	9.35884	Yes	7.78518	0.503341
POLA2	POLA2	3.9152e-05	4	-1.30172	4.51668	-0.865676	89.5286	37.0081	12.9748	55.625	Yes	6.28063	0.47979
CBFA2T3	CBFA2T3	4.30165e-05	5	-1.30126	4.52283	0.0287034	46.8787	9.32681	8.14461	71.7834	Yes	7.83364	0.649627
ALDOA	ALDOA	2.75238e-05	1	-1.30116	4.52897	0.962369	20.4988	19.1139	18.5893	13.82	Yes	9.88842	0.48179
KCNJ10	KCNJ10	4.68862e-05	6	-1.3011	4.53512	0.70008	25.8687	77.7273	64.514	25	Yes	6.64653	0.694108
FAM73B	FAM73B	3.526e-05	3	-1.30063	4.54126	-0.434075	71.9058	22.641	50.4482	30.1778	Yes	7.62842	0.690059
IFT80	IFT80	3.13705e-05	2	-1.29968	4.54741	0.364226	34.7292	64.3268	33.4749	13.7877	Yes	6.11521	0.551904
ENC1	ENC1	6.62153e-05	11	-1.29923	4.55355	1.47505	12.6401	13.7112	16.36	12.236	Yes	8.76395	0.596475
MEOX1	MEOX1	2.74824e-05	1	-1.29882	4.5597	0.68617	26.1837	65.5178	83.8995	50.1347	Yes	6.93338	0.706787
SRSF11	SRSF11	3.13524e-05	2	-1.29866	4.56585	1.74242	9.56266	18.9701	26.2326	8.80927	Yes	7.89375	0.585852
DAB2IP	DAB2IP	3.5216e-05	3	-1.29814	4.57199	1.54704	11.7416	3.80898	3.4678	27.2629	Yes	10.3716	0.768834
PAN2	PAN2	3.13368e-05	2	-1.29777	4.57814	0.841969	22.8275	19.6605	17.4452	14.2726	Yes	9.21044	0.533679
FBXW7	FBXW7	3.13078e-05	2	-1.29613	4.58428	3.20578	1.33733	7.97468	45.3586	1.84267	Yes	4.05749	0.573747
SHQ1	SHQ1	2.35617e-05	0	-1.29611	4.59043	-0.596852	79.7594	83.2969	89.1897	64.569	Yes	5.83849	0.502085
ZNF771	ZNF771	2.7432e-05	1	-1.29596	4.59657	-0.0960642	53.1626	-	-	23.8955	No	6.12394	0.489233
GRIA1	GRIA1	3.12965e-05	2	-1.29549	4.60272	1.51377	12.1753	3.41772	5.78556	9.8653	Yes	6.20899	0.732386
CHCHD10	CHCHD10	2.35444e-05	0	-1.29512	4.60886	-1.08498	94.5991	-	-	74.542	No	7.92999	0.543644
FAM222B	FAM222B	3.51601e-05	3	-1.29497	4.61501	1.73912	9.5988	10.5869	20.7006	17.3869	Yes	8.3986	0.61823
KANSL3	KANSL3	3.5155e-05	3	-1.29468	4.62115	-0.360105	67.8525	48.3659	70.5827	19.4289	Yes	7.18065	0.437247
KDR	KDR	3.12815e-05	2	-1.29464	4.6273	0.884798	21.9084	35.8803	6.39302	30.8082	Yes	5.70267	0.578918
SYT14	SYT14	3.51539e-05	3	-1.29462	4.63344	1.14447	17.2355	19.229	22.3579	12.4353	Yes	8.4569	0.613532
ELMOD2	ELMOD2	4.67677e-05	6	-1.29438	4.63959	0.582505	28.9048	41.7376	66.82	13.2543	Yes	8.80208	0.678925
FOXJ1	FOXJ1	3.12746e-05	2	-1.29425	4.64573	0.989828	19.9618	23.0725	-	29.8384	No	9.14929	0.673624
OXSR1	OXSR1	3.90138e-05	4	-1.29389	4.65188	1.1501	17.1064	57.2727	32.9382	19.5582	Yes	8.9953	0.502205
SLC9A1	SLC9A1	2.73896e-05	1	-1.29356	4.65802	0.904933	21.5986	3.75719	2.92522	21.1638	Yes	8.06093	0.524356
METTL15	METTL15	4.28716e-05	5	-1.29305	4.66417	-0.0710166	51.9234	27.6122	45.1286	45.0862	Yes	5.7946	0.664225
HMBOX1	HMBOX1	4.28664e-05	5	-1.29275	4.67031	2.45156	4.11008	26.2025	30.0661	2.35453	Yes	11.0639	0.353847
DNAJC27	DNAJC27	5.83538e-05	9	-1.29261	4.67646	-0.234039	60.8716	65.8918	44.8927	16.8319	Yes	8.76348	0.664368
ACSL6	ACSL6	4.67359e-05	6	-1.29258	4.6826	1.15732	16.9464	8.05524	16.6254	16.9289	Yes	6.2346	0.586843
RBL1	RBL1	3.51135e-05	3	-1.29233	4.68875	0.345375	35.3075	4.58573	11.9781	22.1929	Yes	5.65841	0.658425
FNBP1L	FNBP1L	2.73679e-05	1	-1.29233	4.69489	3.03753	1.7504	16.2543	12.7742	1.68642	Yes	8.03631	0.72864
SLC35E1	SLC35E1	5.44706e-05	8	-1.29199	4.70104	-0.452412	72.9127	-	17.0323	57.3545	No	5.43048	0.365606
WDR76	WDR76	3.12327e-05	2	-1.29187	4.70718	0.0508211	45.9286	39.8159	57.313	60.0593	Yes	6.04748	0.521336
CCNT2	CCNT2	5.05832e-05	7	-1.29115	4.71333	2.33933	4.76068	10.6502	10.3031	5.23707	Yes	7.62776	0.660097
BCLAF1	BCLAF1	5.83179e-05	9	-1.29057	4.71947	1.03391	19.2751	18.7457	97.6351	0.948276	Yes	6.19406	0.498
TFDP2	TFDP2	2.73365e-05	1	-1.29055	4.72562	0.384442	34.1664	56.6398	43.2944	25.3071	Yes	10.3748	0.678623
YEATS2	YEATS2	3.12006e-05	2	-1.29005	4.73176	-0.522543	76.3773	10.7998	7.32484	32.069	Yes	6.79325	0.517579
RB1CC1	RB1CC1	3.11863e-05	2	-1.28924	4.73791	2.68791	3.04642	5.45455	3.11394	23.4429	Yes	9.15032	0.593934
BLCAP	BLCAP	3.50458e-05	3	-1.28849	4.74405	1.90591	8.02396	55.6559	56.2515	6.77263	Yes	10.6136	0.447572
NR4A2	NR4A2	2.72901e-05	1	-1.28792	4.7502	4.06543	0.175556	7.73303	17.0323	0.123922	Yes	9.88614	0.721625
MAEA	MAEA	2.72838e-05	1	-1.28756	4.75634	0.331635	35.7051	71.6571	11.058	17.7371	Yes	8.08474	0.587032
CRY2	CRY2	3.49939e-05	3	-1.28555	4.76249	0.459913	32.1268	7.28423	43.7721	20.458	Yes	9.15249	0.60855
BSN	BSN	5.43492e-05	8	-1.28511	4.76864	1.62374	10.8277	0.161105	0.194621	46.6541	Yes	10.1858	0.590822
GATA6	GATA6	3.11014e-05	2	-1.28443	4.77478	1.80798	8.95337	-	-	56.0183	No	10.1312	0.587013
ANKFY1	ANKFY1	4.26789e-05	5	-1.28213	4.78093	0.634704	27.4694	1.81818	2.35905	34.7953	Yes	9.35734	0.397991
EXOC5	EXOC5	6.59124e-05	11	-1.28206	4.78707	1.16221	16.8534	14.8619	68.1293	2.72091	Yes	10.2388	0.601416
RIMKLA	RIMKLA	9.30098e-05	18	-1.28165	4.79322	0.612656	28.0993	61.8585	35.7455	27.5216	Yes	9.26895	0.421427
SENP1	SENP1	4.26658e-05	5	-1.28139	4.79936	1.88251	8.19951	15.5006	50.0118	19.7899	Yes	9.88405	0.636353
GPR124	GPR124	2.3301e-05	0	-1.28133	4.80551	-0.0355767	50.08	37.4856	42.3508	45.6466	Yes	9.09874	0.666016
CAMK2B	CAMK2B	3.87842e-05	4	-1.28088	4.81165	0.737277	24.9548	7.78481	17.1621	39.639	Yes	11.6424	0.607481
NCAN	NCAN	3.10368e-05	2	-1.28077	4.8178	0.181766	40.8685	9.63751	2.41802	82.9095	Yes	6.52994	0.683979
ORC2	ORC2	3.87669e-05	4	-1.2799	4.82394	0.429631	32.8755	21.1162	40.1569	25.2478	Yes	7.97618	0.591865
USP33	USP33	2.71438e-05	1	-1.27963	4.83009	1.28429	15.1288	7.79056	3.9632	18.2112	Yes	7.0559	0.571211
MRC2	MRC2	2.71398e-05	1	-1.2794	4.83623	0.766466	24.3507	19.931	6.08634	40.5711	Yes	9.20848	0.642848
PPIG	PPIG	5.03754e-05	7	-1.27937	4.84238	1.33149	14.4163	65.3165	55.6912	6.66487	Yes	9.91986	0.587029
ZNF512	ZNF512	2.71372e-05	1	-1.27925	4.84852	1.07336	18.5315	45.8458	10.6511	14.6498	Yes	9.57583	0.425329
SLC25A51	SLC25A51	2.32581e-05	0	-1.2789	4.85467	-0.383932	69.2105	37.336	43.2944	59.9677	Yes	8.89335	0.370976
LSM12	LSM12	2.32453e-05	0	-1.27818	4.86081	2.20143	5.78303	52.1116	65.3338	0.474138	Yes	7.10794	0.546802
RAB23	RAB23	3.48564e-05	3	-1.27776	4.86696	0.566795	29.3541	70.8458	63.0042	7.79095	Yes	8.17741	0.629776
CADM1	CADM1	3.09576e-05	2	-1.27628	4.8731	3.23579	1.27537	70.2992	43.5716	3.72306	Yes	13.49	0.718439
STK39	STK39	2.70584e-05	1	-1.27479	4.87925	2.63237	3.29943	56.7031	30.3727	3.11961	Yes	7.90946	0.616598
ADORA2A	ADORA2A	2.31818e-05	0	-1.27458	4.88539	-0.198069	58.7649	16.9563	45.2583	63.0711	Yes	9.64235	0.561625
ACSL4	ACSL4	3.09127e-05	2	-1.27374	4.89154	1.70927	9.87246	13.8608	19.3088	8.71767	Yes	8.07434	0.537464
PTBP3	PTBP3	6.18781e-05	10	-1.27288	4.89768	2.15241	6.11866	17.756	17.1621	4.62823	Yes	7.33185	0.6897
TRIM25	TRIM25	5.4131e-05	8	-1.27275	4.90383	-0.611715	80.3738	74.229	37.5442	79.8653	Yes	6.5288	0.558532
ARPC5L	ARPC5L	3.86045e-05	4	-1.2707	4.90997	0.183161	40.8065	-	47.7884	10.3017	No	11.0658	0.528202
PRKRIP1	PRKRIP1	5.40891e-05	8	-1.27037	4.91612	-0.423279	71.4205	44.1312	65.5579	26.3254	Yes	5.61494	0.557723
CAP2	CAP2	2.69768e-05	1	-1.27016	4.92226	0.763275	24.4178	74.7353	50.2241	31.0399	Yes	8.11675	0.665491
SRC	SRC	4.24635e-05	5	-1.26992	4.92841	0.238407	38.8754	12.7215	14.9682	37.9795	Yes	7.90779	0.607128
ZZZ3	ZZZ3	2.30922e-05	0	-1.2695	4.93455	3.22578	1.31151	58.878	13.5763	10.6681	Yes	13.1643	0.606472
ESCO1	ESCO1	3.08335e-05	2	-1.26925	4.9407	2.47858	3.94485	63.0322	36.2291	29.6498	Yes	8.4699	0.61191
ARL10	ARL10	0.000123742	26	-1.26798	4.94684	-0.122598	54.5825	-	49.7582	49.736	No	3.66507	0.468689
IER5	IER5	3.46506e-05	3	-1.26609	4.95299	1.03441	19.2647	-	-	75.4472	No	8.60302	0.488421
UBE2G1	UBE2G1	3.8515e-05	4	-1.26562	4.95913	2.14548	6.17029	53.3199	54.6296	1.63254	Yes	7.65944	0.543883
RAP2C	RAP2C	3.07651e-05	2	-1.26537	4.96528	3.44242	0.810657	49.6605	52.8544	0.775862	Yes	9.42133	0.584452
MMGT1	MMGT1	3.46294e-05	3	-1.26489	4.97143	1.10678	17.8396	48.0035	59.4303	9.8222	Yes	5.11538	0.589663
SAP30L	SAP30L	6.17337e-05	10	-1.26469	4.97757	0.549069	29.8239	45.6214	52.8544	19.9677	Yes	9.75749	0.264106
GSX1	GSX1	2.29926e-05	0	-1.26386	4.98372	0.128156	42.6137	-	-	34.639	No	8.31733	0.669372
RALGPS1	RALGPS1	5.78275e-05	9	-1.26278	4.98986	1.03457	19.2596	11.5478	32.9382	13.9763	Yes	10.2319	0.596898
MED18	MED18	2.29655e-05	0	-1.26232	4.99601	-0.278166	63.1125	44.0391	48.1187	14.5905	Yes	5.58563	0.465043
SP2	SP2	2.29652e-05	0	-1.2623	5.00215	2.52114	3.78479	29.2865	11.2762	26.7942	Yes	11.5488	0.506379
AP1AR	AP1AR	3.45833e-05	3	-1.26228	5.0083	1.24119	15.7536	35.4603	73.272	19.1649	Yes	10.7934	0.550214
JMJD6	JMJD6	5.00635e-05	7	-1.26169	5.01444	-0.704547	84.0554	18.5098	18.4418	20.3718	Yes	5.49427	0.505131
APLN	APLN	3.45528e-05	3	-1.26055	5.02059	0.619995	27.8876	-	-	39.0948	No	8.36423	0.684871
SNX33	SNX33	8.87623e-05	17	-1.26036	5.02673	-0.135948	55.4087	10.5639	15.8646	33.6907	Yes	7.18817	0.528868
ANK2	ANK2	3.06695e-05	2	-1.25996	5.03288	2.33253	4.85362	0.558113	0.412833	55.9968	Yes	9.68691	0.6572
STYX	STYX	5.38709e-05	8	-1.25801	5.03902	1.70302	9.92926	46.2773	41.2479	2.17672	Yes	9.6949	0.445543
CORO1C	CORO1C	3.06097e-05	2	-1.25657	5.04517	0.445198	32.5657	16.519	15.6169	29.1433	Yes	10.1069	0.575542
PRPF40A	PRPF40A	6.93224e-05	12	-1.25586	5.05131	1.14144	17.2975	6.44419	6.71739	6.47091	Yes	8.5564	0.604196
ALCAM	ALCAM	4.60737e-05	6	-1.25505	5.05746	2.33639	4.79682	83.9816	67.3036	10.2155	Yes	7.84018	0.737736
PRR20A	PRR20A	2.28239e-05	0	-1.2543	5.08818	-0.067152	51.6962	32.9229	-	97.1659	No	1.21051	0.612638
PRR20B	PRR20B	2.28239e-05	0	-1.2543	5.08818	0.0371	46.5121	32.9229	-	95.8297	No	1.0342	0.627489
PRR20C	PRR20C	2.28239e-05	0	-1.2543	5.08818	0.051558	45.908	32.9229	-	93.1088	No	0.888281	0.420787
PRR20D	PRR20D	2.28239e-05	0	-1.2543	5.08818	0.0506123	45.939	32.9229	-	-	No	1.0885	0.420787
PRR20E	PRR20E	2.28239e-05	0	-1.2543	5.08818	-	-	32.9229	-	93.1681	No	-	-
ATP8A1	ATP8A1	5.38034e-05	8	-1.25418	5.09433	1.11593	17.6847	28.8493	16.6785	12.7209	Yes	6.15121	0.705324
GRAP	GRAP	3.05633e-05	2	-1.25394	5.10047	-0.786579	87.0398	34.1427	-	47.2198	No	5.39316	0.550865
TBC1D14	TBC1D14	4.21742e-05	5	-1.25353	5.10662	-0.946345	91.723	20.794	11.9781	51.9935	Yes	6.92429	0.561643
RBM33	RBM33	9.25127e-05	18	-1.25347	5.11276	-0.350009	67.1916	5.56387	6.36353	47.3976	Yes	6.9751	0.614974
YARS	YARS	3.82926e-05	4	-1.25302	5.11891	0.786336	23.8963	18.1703	38.8181	19.4343	Yes	7.55577	0.506168
USP2	USP2	3.82785e-05	4	-1.25222	5.12505	1.60049	11.1168	78.9528	59.0351	13.5345	Yes	8.60367	0.676389
ARMCX3	ARMCX3	2.66601e-05	1	-1.25222	5.1312	1.57909	11.406	31.8124	62.7389	34.1864	Yes	7.74184	0.497378
HNRNPUL2	HNRNPUL2	3.05325e-05	2	-1.25219	5.13734	1.67277	10.2391	10.702	28.0137	22.4084	Yes	11.2358	0.490502
LOC100132396	ZNF705B	2.27738e-05	0	-1.25146	5.14349	-0.241897	61.326	-	-	94.7683	No	2.55626	0.653933
ANP32E	ANP32E	3.43896e-05	3	-1.2513	5.14963	1.95454	7.62637	69.183	65.3338	16.9397	Yes	7.05972	0.649305
CASP2	CASP2	3.82601e-05	4	-1.25118	5.15578	-0.20034	58.8992	49.4246	16.4426	40.3933	Yes	6.60855	0.58642
PAFAH1B1	PAFAH1B1	4.98572e-05	7	-1.25	5.16192	3.35769	1.05334	25.0518	26.2326	0.371767	Yes	12.4182	0.496037
ABHD15	ABHD15	2.6616e-05	1	-1.24972	5.16807	0.0386099	46.4501	65.4891	36.0698	50.1401	Yes	7.60538	0.56719
NAIP	NAIP	2.2743e-05	0	-1.24971	5.17421	-0.00588588	48.5052	5.52934	-	90.2963	No	3.2942	0.638079
VAPB	VAPB	8.85683e-05	17	-1.24936	5.18036	-0.271875	62.8956	44.3786	53.1906	18.9709	Yes	8.02843	0.604456
RALA	RALA	3.0478e-05	2	-1.2491	5.18651	1.66422	10.3578	47.8193	72.9358	10.8244	Yes	11.596	0.558623
CCNK	CCNK	3.04632e-05	2	-1.24827	5.19265	0.4222	33.0924	-	28.6329	38.583	No	9.81484	0.407521
HMGB2	HMGB2	3.04605e-05	2	-1.24811	5.1988	0.978235	20.1735	43.8953	51.038	26.2769	Yes	13.5611	0.512865
TIPARP	TIPARP	3.43261e-05	3	-1.24771	5.20494	1.26807	15.3663	16.9908	15.7643	13.9925	Yes	7.63204	0.543169
SLC4A10	SLC4A10	2.65792e-05	1	-1.24763	5.21109	3.00982	1.87949	33.7802	11.2762	2.91487	Yes	7.16534	0.687115
SVIP	SVIP	4.98053e-05	7	-1.24706	5.21723	-0.182892	57.9801	60.0403	54.6296	51.2231	Yes	5.69555	0.586732
LRRC8B	LRRC8B	5.75482e-05	9	-1.24694	5.22338	0.7988	23.664	29.5627	4.58245	29.2565	Yes	8.27574	0.593147
KCNA4	KCNA4	2.65531e-05	1	-1.24615	5.22952	2.3618	4.63675	12.1864	20.5355	34.5312	Yes	7.45017	0.744366
CSF1	CSF1	3.42983e-05	3	-1.24613	5.23567	0.794212	23.7414	70.5121	71.5086	78.944	Yes	8.12714	0.628917
TNFRSF10A	TNFRSF10A	2.26513e-05	0	-1.24452	5.24181	0.0043689	48.0095	94.0449	80.2961	99.7252	Yes	3.02056	0.488435
TOP1	TOP1	2.26487e-05	0	-1.24437	5.24796	3.76774	0.371766	9.84465	27.6893	2.6347	Yes	12.7321	0.459205
NRAS	NRAS	4.97419e-05	7	-1.24347	5.2541	1.59822	11.1685	48.6306	54.6296	2.83405	Yes	8.09019	0.572942
C19orf76	ADM5	2.65017e-05	1	-1.24324	5.26025	-0.840886	88.7128	40.7077	71.8094	95.7435	No	5.61331	0.442763
PSKH1	PSKH1	3.0369e-05	2	-1.24293	5.26639	0.799071	23.6588	15.0115	13.9361	21.5302	Yes	8.2577	0.468918
FAM115A	FAM115A	3.81078e-05	4	-1.24255	5.27254	0.191904	40.5432	5.25316	-	67.7586	No	5.13279	0.610419
ABCC9	ABCC9	4.19775e-05	5	-1.24238	5.27868	-0.141021	55.6927	3.35443	1.81647	27.4192	Yes	4.43731	0.636562
BOLL	BOLL	3.80961e-05	4	-1.24188	5.28483	1.33659	14.3182	67.2094	65.5579	3.96552	Yes	9.26648	0.586502
NANOS1	NANOS1	4.58272e-05	6	-1.24108	5.29097	-0.101948	53.4776	-	-	68.9709	No	3.75289	0.586269
PCDH10	PCDH10	3.42081e-05	3	-1.24102	5.29712	3.10801	1.58001	1.09896	5.46119	23.055	Yes	9.91673	0.632539
ZFP36L1	ZFP36L1	3.03258e-05	2	-1.24048	5.30326	3.11796	1.54386	21.3751	49.3866	24.9731	Yes	9.39807	0.548537
PSMD12	PSMD12	4.19359e-05	5	-1.24002	5.30941	0.397153	33.7946	22.1577	31.6879	10.8459	Yes	4.77506	0.639326
PITX2	PITX2	3.0312e-05	2	-1.2397	5.31555	2.85339	2.41648	40.1899	30.3727	8.23276	Yes	11.3869	0.605016
STK32B	STK32B	4.19076e-05	5	-1.23842	5.3217	-0.552408	77.7973	53.3487	16.6254	39.9731	Yes	5.90963	0.609086
PCDHGC3	PCDHGC3	3.41541e-05	3	-1.23796	5.32784	2.35662	4.66257	2.03107	3.24959	32.0851	Yes	7.27431	0.655144
EPN2	EPN2	3.80098e-05	4	-1.23699	5.33399	0.207376	39.8978	57.5604	28.108	50.3987	Yes	9.8825	0.609262
CLIC4	CLIC4	4.18725e-05	5	-1.23643	5.34013	0.481671	31.4814	46.9735	36.8601	6.2931	Yes	8.08306	0.496352
GTF2H2C	GTF2H2C	3.02295e-05	2	-1.23502	5.34628	-0.375196	68.7303	30.4948	-	63.9871	No	5.70754	0.491673
NRP2	NRP2	5.73249e-05	9	-1.23429	5.35242	1.90343	8.05494	5.35673	7.27766	12.2414	Yes	7.35358	0.667913
TFCP2L1	TFCP2L1	9.99133e-05	20	-1.23401	5.35857	-0.595355	79.6871	14.2635	26.8519	27.6616	Yes	5.96211	0.681188
IGSF3	IGSF3	4.56953e-05	6	-1.2336	5.36471	0.524647	30.4384	6.51323	4.65322	48.4968	Yes	9.36291	0.624483
SNAP91	SNAP91	2.24434e-05	0	-1.23274	5.377	2.85468	2.40615	6.52474	18.9608	7.56466	Yes	8.29472	0.664391
UBE2D2	UBE2D2	2.24434e-05	0	-1.23274	5.377	3.06418	1.66262	54.0334	60.9578	0.102371	Yes	8.46493	0.506921
PDCD7	PDCD7	2.24413e-05	0	-1.23262	5.38315	0.168384	41.2764	-	-	58.6207	No	8.69137	0.549921
ADM	ADM	3.01757e-05	2	-1.23197	5.3893	0.974316	20.2613	63.9586	68.9844	64.639	Yes	9.3888	0.623437
SULT1A3	SULT1A3	2.24089e-05	0	-1.23078	5.40159	-0.0875549	52.7289	30.1554	-	80.7597	No	3.53339	0.412827
SULT1A4	SULT1A4	2.24089e-05	0	-1.23078	5.40159	-	-	30.1554	-	86.9343	No	-	-
FRYL	FRYL	3.40265e-05	3	-1.23073	5.40773	2.17037	5.98441	0.546605	1.04978	18.556	Yes	7.46819	0.495631
CYBB	CYBB	3.01456e-05	2	-1.23027	5.41388	0.460511	32.101	17.687	74.1802	18.7877	Yes	6.0637	0.554935
KIAA0556	KIAA0556	3.40165e-05	3	-1.23016	5.42002	-0.14262	55.7856	96.1507	88.134	73.3944	Yes	6.58926	0.591566
RNF38	RNF38	4.56345e-05	6	-1.23016	5.42617	2.88048	2.33387	19.8446	23.0361	0.393319	Yes	11.7995	0.544229
SAMD8	SAMD8	6.11242e-05	10	-1.23015	5.43231	1.09214	18.103	27.5547	41.6431	3.98707	Yes	7.05134	0.580732
PVRL4	PVRL4	3.01035e-05	2	-1.22788	5.43846	0.475405	31.6415	63.9125	30.703	41.4763	Yes	9.07679	0.657914
TMEM48	NDC1	4.17125e-05	5	-1.22736	5.4446	1.21572	16.1305	40.5581	46.9922	40.8567	Yes	7.19107	0.631973
HCN1	HCN1	3.00902e-05	2	-1.22713	5.45075	2.92292	2.20994	7.0771	13.3286	21.8588	Yes	7.88168	0.692935
RPL23A	RPL23A	2.23416e-05	0	-1.22697	5.45689	-0.0475564	50.679	48.2278	46.2019	9.6444	Yes	7.65928	0.526582
SH3RF2	SH3RF2	4.55574e-05	6	-1.22579	5.46304	0.244718	38.6895	84.183	42.3154	37.8448	Yes	7.26518	0.679204
NKD1	NKD1	3.7812e-05	4	-1.22578	5.46918	-0.0471073	50.6532	12.7273	11.7657	53.9494	Yes	6.85495	0.642747
UNC80	UNC80	4.1666e-05	5	-1.22473	5.47533	1.79416	9.07213	0.115075	90.4989	9.70905	Yes	6.76351	0.659447
KAT6B	KAT6B	2.61628e-05	1	-1.22404	5.48147	4.08208	0.149739	1.00115	1.10875	5.81358	Yes	8.70456	0.66525
LPHN3	LPHN3	2.61556e-05	1	-1.22363	5.48762	2.55218	3.6557	3.92405	28.2555	10.7274	Yes	11.405	0.652296
PPARGC1A	PPARGC1A	4.9379e-05	7	-1.2229	5.49376	4.11706	0.123922	56.122	45.5709	0.592672	Yes	9.3359	0.619364
SPECC1L	SPECC1L	4.93772e-05	7	-1.2228	5.49991	-0.919386	91.0156	57.2612	33.5339	42.7101	Yes	5.3752	0.35458
MCM2	MCM2	2.2238e-05	0	-1.2211	5.50605	-1.40291	98.0689	2.49137	9.37721	27.6455	Yes	6.18508	0.548061
C20orf112	C20orf112	5.70913e-05	9	-1.22105	5.5122	1.78415	9.18056	10.8631	7.661	31.2716	Yes	9.86306	0.569424
ARGLU1	ARGLU1	3.77241e-05	4	-1.2208	5.51834	1.64671	10.5024	37.5834	46.2019	5.3125	Yes	7.88693	0.552154
WAPAL	WAPAL	2.99753e-05	2	-1.22062	5.52449	3.42351	0.867455	11.0875	5.83274	4.75216	Yes	9.33889	0.673506
STRN	STRN	6.09313e-05	10	-1.21921	5.53063	1.85252	8.52997	66.5362	38.9833	11.1261	Yes	7.8182	0.696075
TRAF7	TRAF7	2.6063e-05	1	-1.21838	5.53678	0.483334	31.4246	6.6168	3.50318	41.9235	Yes	7.85578	0.668756
PLEKHG4	PLEKHG4	3.76544e-05	4	-1.21685	5.54292	-0.0541244	51.1437	63.7169	81.7469	61.9235	Yes	9.34696	0.551278
TOE1	TOE1	2.21442e-05	0	-1.21578	5.54907	-0.172364	57.3966	44.3096	34.7075	28.9224	Yes	8.21765	0.422416
SYT1	SYT1	4.92446e-05	7	-1.21528	5.55521	2.84283	2.45779	25.8516	43.2944	4.45043	Yes	10.8308	0.566598
ABHD14B	ABHD14B	2.59967e-05	1	-1.21462	5.56136	-0.284959	63.5514	43.6018	67.917	39.111	Yes	9.95291	0.45749
ATAD2B	ATAD2B	4.53551e-05	6	-1.21432	5.5675	3.00335	1.91047	4.62601	69.5683	12.3976	Yes	8.28444	0.636402
CENPP	CENPP	0.000118885	25	-1.21207	5.57365	-0.730492	84.9848	34.8964	77.7955	74.4235	Yes	5.91275	0.401829
GOLGA6L6	GOLGA6L6	2.59484e-05	1	-1.21189	5.57979	-	-	11.1392	-	-	No	-	-
SH3PXD2A	SH3PXD2A	9.56454e-05	19	-1.21155	5.58594	0.754107	24.6089	1.80667	2.11724	35.0108	Yes	8.89886	0.614881
NCBP1	NCBP1	4.5303e-05	6	-1.21137	5.59209	0.18773	40.6568	26.0817	40.3574	8.0819	Yes	6.81945	0.428859
SUSD4	SUSD4	2.59361e-05	1	-1.21119	5.59823	0.461228	32.0752	12.4511	18.7839	49.0787	Yes	8.82589	0.615233
C16orf88	KNOP1	4.91222e-05	7	-1.20835	5.60438	-0.367374	68.3018	55.2877	57.4074	87.333	Yes	4.73914	0.427617
SLC7A14	SLC7A14	3.36246e-05	3	-1.20795	5.61052	0.202743	40.1353	19.4649	7.24227	19.1164	Yes	7.89586	0.594524
OXCT1	OXCT1	2.97297e-05	2	-1.2067	5.61667	-0.312558	65.054	18.3544	38.8181	21.4763	Yes	7.31163	0.712352
SLC25A40	SLC25A40	3.3593e-05	3	-1.20616	5.62281	-0.109165	53.8855	38.3544	55.2194	27.0097	Yes	6.21002	0.668853
LIFR	LIFR	8.00593e-05	15	-1.20599	5.62896	0.202668	40.1508	37.4166	44.0906	59.9515	Yes	8.29303	0.685703
FOSB	FOSB	4.907e-05	7	-1.20539	5.6351	0.673534	26.5348	16.8872	44.8927	22.0582	Yes	9.6261	0.485536
CDX2	CDX2	5.29341e-05	8	-1.20491	5.64125	0.362607	34.7705	76.099	64.3194	36.7672	Yes	7.83414	0.629127
HIRIP3	HIRIP3	3.35497e-05	3	-1.20371	5.64739	-0.454022	73.0211	12.9287	79.5235	80.9914	Yes	8.3704	0.505663
PCDHAC2	PCDHAC2	4.12939e-05	5	-1.20364	5.65354	3.20343	1.34765	2.76755	13.712	13.6638	Yes	8.37257	0.630946
TP53RK	TP53RK	4.1289e-05	5	-1.20336	5.65968	-0.357749	67.6976	79.8274	-	65.3879	No	5.04922	0.56996
UQCRC2	UQCRC2	2.57954e-05	1	-1.20322	5.66583	-0.495063	74.9884	91.9217	68.2708	38.195	Yes	7.21911	0.602929
LCOR	LCOR	3.73986e-05	4	-1.20236	5.67197	3.01845	1.84851	26.0702	53.5091	0.140086	Yes	8.33811	0.629517
C9orf139	C9orf139	4.90099e-05	7	-1.20198	5.67812	-0.751395	85.7954	69.1312	83.2508	97.5216	Yes	5.62536	0.587063
BRF2	BRF2	2.18931e-05	0	-1.20155	5.68426	-0.21686	59.8647	17.3015	22.6469	52.8287	Yes	9.07438	0.612901
FAM131B	FAM131B	4.12238e-05	5	-1.19967	5.69041	0.398508	33.743	59.6318	25.3657	23.9062	Yes	8.92013	0.731044
NIPAL1	NIPAL1	5.28232e-05	8	-1.19863	5.69655	0.0127648	47.6119	63.1876	82.661	44.6067	Yes	4.93459	0.581427
MCMDC2	MCMDC2	4.12045e-05	5	-1.19857	5.7027	-0.302493	64.5583	94.1139	92.5926	19.3696	Yes	3.6388	0.614059
EVX2	EVX2	4.50704e-05	6	-1.19819	5.70884	3.06148	1.66779	-	-	42.3761	No	10.5236	0.655709
SKA2	SKA2	3.34245e-05	3	-1.19661	5.71499	0.513058	30.7017	47.8021	66.5723	35.7974	Yes	7.5843	0.445579
FKRP	FKRP	2.95411e-05	2	-1.19601	5.72113	-0.536709	77.0124	-	-	59.6336	No	6.97763	0.482276
KRBOX1	KRBOX1	2.95186e-05	2	-1.19474	5.72728	-0.119114	54.4121	54.3901	-	88.5668	No	5.03042	0.410247
SLC16A14	SLC16A14	4.11363e-05	5	-1.19471	5.73342	0.18112	40.8943	67.8308	22.5053	68.7608	Yes	8.22973	0.706904
NUDT5	NUDT5	4.11231e-05	5	-1.19396	5.73957	-0.364913	68.1468	41.191	48.1187	37.1929	Yes	6.8263	0.525616
ZNF136	ZNF136	2.17505e-05	0	-1.19347	5.74571	-0.445148	72.4635	22.2497	20.5355	92.1444	Yes	5.09864	0.54951
MIER3	MIER3	3.72394e-05	4	-1.19333	5.75186	3.68308	0.464708	52.0311	27.6893	10.5711	Yes	13.278	0.496995
ASAH2	ASAH2	2.1746e-05	0	-1.19322	5.758	-0.0175818	49.1145	12.71	-	62.7263	No	5.30201	0.745815
IRAK1BP1	IRAK1BP1	6.04725e-05	10	-1.19321	5.76415	-0.0329472	49.9613	65.5351	69.2085	51.5733	Yes	4.30926	0.196572
EIF2S2	EIF2S2	2.94894e-05	2	-1.19308	5.77029	1.32549	14.4989	36.2198	61.2762	0.65194	Yes	9.79052	0.504168
LDLRAD2	LDLRAD2	3.72316e-05	4	-1.19289	5.77644	-0.109338	53.9061	60.6387	54.9481	83.1897	Yes	8.52505	0.432371
AIDA	AIDA	2.56043e-05	1	-1.19239	5.78258	0.915894	21.4024	41.5535	44.5388	1.34159	Yes	12.0976	0.561783
TAOK2	TAOK2	3.33365e-05	3	-1.19163	5.78873	2.1459	6.16513	1.58228	0.601557	20.6573	Yes	9.72285	0.440233
MAP3K3	MAP3K3	3.72005e-05	4	-1.19113	5.79487	1.75224	9.46455	7.86536	7.37202	11.153	Yes	8.43647	0.66177
ATP6V1A	ATP6V1A	3.33264e-05	3	-1.19105	5.80102	1.41332	13.3474	42.4568	25.1474	7.97414	Yes	6.14029	0.676521
MYBL1	MYBL1	3.33126e-05	3	-1.19027	5.80717	3.23581	1.2702	37.1289	33.3392	3.74461	Yes	8.26247	0.634243
ITGA4	ITGA4	2.55526e-05	1	-1.18946	5.81331	-0.184144	58.0524	33.6881	17.398	38.4537	Yes	7.8473	0.66744
TRAK2	TRAK2	4.48917e-05	6	-1.18806	5.81946	0.597685	28.4659	74.2808	23.6612	29.9623	Yes	8.00109	0.608888
ZNF254	ZNF254	2.55248e-05	1	-1.18788	5.8256	-0.137409	55.5068	84.6203	81.7056	94.4073	Yes	2.51574	0.622293
KLHL3	KLHL3	6.42144e-05	11	-1.18581	5.83175	0.795033	23.7104	30.3107	10.6511	18.7284	Yes	9.23056	0.557903
CAMTA2	CAMTA2	2.54865e-05	1	-1.18571	5.83789	1.27084	15.3199	9.21749	8.98207	30.5119	Yes	9.10531	0.415356
ARFGAP1	ARFGAP1	2.93489e-05	2	-1.18512	5.84404	-0.645751	81.8041	65.817	45.4883	75.0862	Yes	4.59464	0.527904
CHID1	CHID1	3.70937e-05	4	-1.18508	5.85018	-0.524545	76.4754	70.3165	40.4459	68.2759	Yes	4.83626	0.397027
XKR4	XKR4	2.54589e-05	1	-1.18415	5.85633	1.77248	9.29416	12.6352	11.6773	25.0269	Yes	9.97008	0.64372
CD1D	CD1D	2.15778e-05	0	-1.18369	5.86247	-1.01902	93.334	25.4661	55.4494	92.9472	Yes	5.17607	0.666878
PRR14L	PRR14L	6.41514e-05	11	-1.18224	5.86862	0.809482	23.4729	99.4994	99.6226	78.3297	Yes	8.84593	0.40919
MRP63	MRP63	3.31408e-05	3	-1.18054	5.87476	-0.543207	77.3171	45.3913	73.1128	78.6099	Yes	4.13582	0.555131
KLHDC1	KLHDC1	2.15221e-05	0	-1.18053	5.88091	0.349501	35.2145	33.2451	21.4142	5.33944	Yes	7.36775	0.673916
ZNF431	ZNF431	2.92521e-05	2	-1.17964	5.88705	-0.144248	55.8527	57.5201	73.4135	92.8502	Yes	2.86173	0.440072
ARFRP1	ARFRP1	3.69927e-05	4	-1.17935	5.8932	-1.23967	96.7006	35.0345	43.2944	39.903	Yes	5.62362	0.547428
STEAP4	STEAP4	4.08595e-05	5	-1.17902	5.89934	-0.00734828	48.5878	77.3763	87.9512	47.1552	Yes	5.30137	0.55413
MTMR4	MTMR4	3.30911e-05	3	-1.17772	5.90549	3.72638	0.402747	49.8734	19.9339	16.7888	Yes	15.6025	0.525794
PRRG1	PRRG1	4.08228e-05	5	-1.17694	5.91163	0.843464	22.812	43.6881	59.7606	23.4698	Yes	5.78275	0.511471
MAP2	MAP2	5.24247e-05	8	-1.17604	5.91778	2.48528	3.91387	67.3475	4.82425	40.0377	Yes	8.47989	0.629022
SLITRK4	SLITRK4	6.40408e-05	11	-1.17597	5.92392	2.15113	6.13415	8.9931	12.7742	12.5	Yes	6.16435	0.658945
SHC1	SHC1	2.53103e-05	1	-1.17573	5.93007	0.899106	21.7019	31.7089	40.3574	31.2123	Yes	8.8886	0.481587
FZD1	FZD1	3.69238e-05	4	-1.17545	5.93621	1.60082	11.1117	6.29459	9.9021	27.9795	Yes	9.24831	0.668089
WDR26	WDR26	5.24129e-05	8	-1.17537	5.94236	2.81734	2.52491	18.6881	23.0361	4.26185	Yes	8.89351	0.533355
SKIDA1	SKIDA1	5.62744e-05	9	-1.17475	5.9485	3.39796	0.944906	-	-	22.8718	No	8.70344	0.683138
ODZ1	TENM1	5.62598e-05	9	-1.17392	5.95465	2.68887	3.04126	1.16226	2.61854	6.3847	No	10.9057	0.557106
MBTPS2	MBTPS2	3.68946e-05	4	-1.1738	5.96079	1.05823	18.7949	23.7745	19.3088	10.5765	Yes	7.21937	0.644358
GLYR1	GLYR1	2.91325e-05	2	-1.17286	5.96694	1.59642	11.1995	37.0656	10.3031	7.41918	Yes	8.76274	0.635157
CDC14B	CDC14B	4.8496e-05	7	-1.17286	5.97308	0.17171	41.1628	22.9977	31.9297	35.3772	Yes	7.44682	0.467697
KIAA1598	KIAA1598	3.30046e-05	3	-1.17282	5.97923	1.09292	18.0823	15.4891	24.0033	11.8858	Yes	7.8531	0.677966
AP3M1	AP3M1	3.2999e-05	3	-1.1725	5.98537	1.30122	14.881	27.5777	26.5334	1.34698	Yes	11.1267	0.704707
METTL9	METTL9	2.91049e-05	2	-1.17129	5.99152	1.37302	13.7967	43.3659	42.8757	2.17134	Yes	11.4892	0.564515
LBX2	LBX2	2.52208e-05	1	-1.17066	5.99766	-0.850325	88.9813	46.962	60.0908	83.6207	Yes	6.48776	0.602004
ANKRD20A3	ANKRD20A3	2.13406e-05	0	-1.17024	6.00381	-0.180569	57.8407	10.2762	-	91.7834	No	3.62722	0.541369
SERF1B	SERF1B	2.13385e-05	0	-1.17013	6.00996	0.143364	41.9993	56.3003	-	80.1293	No	3.631	0.581293
CALB1	CALB1	2.52078e-05	1	-1.16992	6.0161	1.91011	7.99814	40.8055	41.2479	3.0819	Yes	7.59434	0.656568
TBC1D8B	TBC1D8B	2.90793e-05	2	-1.16984	6.02225	1.08946	18.1701	5.54085	6.31635	12.0097	Yes	4.79986	0.588458
SATB2	SATB2	4.06962e-05	5	-1.16977	6.02839	2.99799	1.92079	8.21634	10.6511	5.03772	Yes	9.23293	0.649112
KIAA1024	KIAA1024	4.84358e-05	7	-1.16945	6.03454	0.02058	47.2092	66.2888	68.5952	70.6681	Yes	6.73544	0.695933
FAM171A1	FAM171A1	2.13224e-05	0	-1.16921	6.04068	1.26286	15.4231	7.79632	4.72989	50.8621	Yes	7.401	0.624413
PPP1R15B	PPP1R15B	4.8412e-05	7	-1.1681	6.04683	0.665348	26.7465	78.7917	86.2998	80.5226	Yes	8.14233	0.490414
SDC2	SDC2	4.84114e-05	7	-1.16806	6.05297	2.06628	6.72794	82.9171	61.4945	28.4591	Yes	9.515	0.670693
KIAA0240	GLTSCR1L	3.67894e-05	4	-1.16783	6.05912	1.82339	8.77782	4.60875	18.9608	26.8481	No	9.04221	0.504202
ERCC6L2	ERCC6L2	3.67861e-05	4	-1.16765	6.06526	0.0955634	43.9975	88.7399	-	31.5841	No	5.55343	0.440322
RALGAPA1	RALGAPA1	2.51584e-05	1	-1.16712	6.07141	2.1181	6.34068	2.98619	5.70889	4.43966	Yes	10.4327	0.620073
MAFB	MAFB	3.29037e-05	3	-1.1671	6.07755	2.31297	4.99303	-	42.8757	27.7909	No	8.88707	0.687645
SLAIN2	SLAIN2	4.83736e-05	7	-1.16592	6.0837	1.70015	9.94475	21.2255	32.9382	10.9591	Yes	6.91382	0.658464
E2F7	E2F7	3.6752e-05	4	-1.16571	6.08984	1.07897	18.4386	72.4799	60.7101	59.9946	Yes	10.8613	0.62992
ELMO1	ELMO1	3.28698e-05	3	-1.16518	6.09599	1.04756	18.9807	6.72612	20.7006	15.2586	Yes	7.05018	0.677134
CD5	CD5	2.89945e-05	2	-1.16504	6.10213	-0.714066	84.4013	96.2255	87.6563	87.6024	Yes	4.84418	0.747873
TMEM56	TMEM56	6.77009e-05	12	-1.16394	6.10828	0.586566	28.7809	42.6755	46.2019	63.4537	Yes	7.09794	0.561056
PHKG2	PHKG2	4.83352e-05	7	-1.16374	6.11442	-0.26892	62.7253	20.2877	14.4963	20.5981	Yes	7.08754	0.384666
FAM169A	FAM169A	4.83322e-05	7	-1.16357	6.12057	0.620105	27.8773	70.1726	38.9833	34.2349	Yes	8.49274	0.557226
LZTFL1	LZTFL1	4.05765e-05	5	-1.16298	6.12671	-0.465887	73.5478	81.6801	79.8891	48.5776	Yes	7.14102	0.645978
DCUN1D4	DCUN1D4	4.44489e-05	6	-1.16297	6.13286	1.71468	9.83116	41.8009	35.4211	0.786638	Yes	5.92017	0.597923
SRRM4	SRRM4	9.09129e-05	18	-1.16275	6.139	0.0585432	45.624	84.1139	62.096	39.2942	Yes	7.76955	0.656997
GNPNAT1	GNPNAT1	3.66803e-05	4	-1.16165	6.14515	0.270515	37.8221	52.5662	49.3866	5.19935	Yes	5.68956	0.368415
FAM53B	FAM53B	6.37726e-05	11	-1.16077	6.15129	-0.579199	79.0313	16.1392	29.4291	63.1573	Yes	7.01955	0.55676
MAGI2	MAGI2	3.66555e-05	4	-1.16025	6.15744	2.39237	4.42505	2.31876	1.59825	8.73384	Yes	8.52976	0.652903
RAF1	RAF1	2.89089e-05	2	-1.16019	6.16358	0.844963	22.7862	11.122	16.4426	11.3524	Yes	7.44759	0.575822
CA1	CA1	2.50356e-05	1	-1.16016	6.16973	-0.317886	65.3793	83.0035	81.9946	72.8987	Yes	5.3531	0.565639
DMRTA2	DMRTA2	3.66338e-05	4	-1.15902	6.17587	1.78053	9.2322	-	-	60.5873	No	10.8326	0.690269
ZNF609	ZNF609	5.59931e-05	9	-1.15881	6.18202	1.58855	11.2872	1.83544	0.831564	13.319	Yes	11.8026	0.614579
EMX2	EMX2	3.27412e-05	3	-1.15789	6.18816	3.03426	1.78138	-	46.2019	0.625	No	4.54102	0.692312
FRMPD4	FRMPD4	4.82103e-05	7	-1.15667	6.19431	2.22323	5.62297	2.12313	2.07006	28.1681	Yes	6.4722	0.614401
FITM2	FITM2	5.59534e-05	9	-1.15656	6.20045	-0.183847	58.0369	64.206	55.2194	37.6832	Yes	6.58132	0.652321
RAP2A	RAP2A	5.2078e-05	8	-1.15639	6.2066	1.58498	11.3285	47.8941	54.6296	33.847	Yes	7.79073	0.566719
CDK12	CDK12	4.43314e-05	6	-1.15631	6.21275	2.32303	4.93623	3.17606	6.06275	8.99246	Yes	7.82592	0.412283
DTX4	DTX4	4.43309e-05	6	-1.15628	6.21889	0.398008	33.7585	11.1738	33.4159	39.1325	Yes	7.77798	0.719402
NAA25	NAA25	4.04579e-05	5	-1.15626	6.22504	1.66675	10.3423	49.3326	45.3586	5.91595	Yes	9.60069	0.649486
MLLT3	MLLT3	6.36838e-05	11	-1.15574	6.23118	2.16352	6.04637	19.1312	28.9337	1.42241	Yes	7.96042	0.705389
SMAP2	SMAP2	2.49515e-05	1	-1.1554	6.23733	1.31968	14.597	58.2854	32.9382	4.05711	Yes	8.02313	0.614406
TCP11L1	TCP11L1	2.49208e-05	1	-1.15366	6.24347	-0.0501682	50.8752	85.2186	80.1014	49.9192	Yes	9.10505	0.468293
TSPAN3	TSPAN3	4.04073e-05	5	-1.15339	6.24962	0.262405	38.0286	69.7411	49.7582	12.306	Yes	7.54504	0.527478
ZC2HC1A	ZC2HC1A	3.26608e-05	3	-1.15334	6.25576	0.391634	33.9753	66.4269	55.4494	21.9666	Yes	7.13615	0.221844
SSH2	SSH2	5.58955e-05	9	-1.15327	6.26191	1.55022	11.6848	39.7468	45.6829	28.4483	Yes	11.034	0.4683
ERP44	ERP44	4.81285e-05	7	-1.15203	6.26805	1.16993	16.745	28.9298	48.1187	2.0097	Yes	7.07062	0.636481
ARID2	ARID2	3.26306e-05	3	-1.15162	6.2742	2.6385	3.28394	1.1565	2.32956	4.11638	Yes	8.18228	0.664438
NLK	NLK	2.48809e-05	1	-1.1514	6.28034	4.36344	0.0826148	17.5949	22.0925	0.134698	Yes	12.8302	0.461034
SRGAP3	SRGAP3	7.90953e-05	15	-1.15134	6.28649	0.962552	20.4833	2.52589	2.83675	11.9397	Yes	7.29551	0.705457
RXFP1	RXFP1	2.10033e-05	0	-1.15113	6.29263	0.465287	31.9306	11.9275	32.0594	33.4052	Yes	6.54817	0.620788
PCDHGC4	PCDHGC4	3.26077e-05	3	-1.15033	6.29878	2.32607	4.92074	9.64327	20.8245	26.7619	Yes	7.45516	0.660556
BTF3L4	BTF3L4	5.19509e-05	8	-1.14919	6.30492	1.2183	16.0789	53.8723	57.9972	0.630388	Yes	6.57244	0.633916
NEO1	NEO1	3.25842e-05	3	-1.149	6.31107	0.952338	20.7002	1.82394	4.9481	20.2909	Yes	7.73694	0.725893
DRP2	DRP2	5.19314e-05	8	-1.14808	6.31721	1.22608	15.955	14.4649	23.5728	7.65625	Yes	5.0269	0.696118
RS1	RS1	2.48222e-05	1	-1.14807	6.32336	0.0881118	44.328	69.7871	72.0099	22.8933	Yes	6.9162	0.591319
GRPEL2	GRPEL2	4.41719e-05	6	-1.14727	6.3295	0.261212	38.1009	41.1795	27.418	23.8093	Yes	7.89434	0.422538
ZBTB8B	ZBTB8B	3.64053e-05	4	-1.14607	6.33565	0.260877	38.1164	15.1381	62.7389	55.4957	Yes	7.46869	0.52764
BEND2	BEND2	2.86579e-05	2	-1.14596	6.34179	-0.117947	54.3399	59.252	85.1793	98.6907	Yes	4.4791	0.647179
BRD4	BRD4	2.86532e-05	2	-1.1457	6.34794	1.3569	13.998	1.9275	3.68601	36.7619	Yes	10.6854	0.398265
MAP6	MAP6	2.47796e-05	1	-1.14566	6.35408	0.975477	20.2303	-	-	79.5636	No	9.52208	0.58355
GABRQ	GABRQ	5.18826e-05	8	-1.14532	6.36023	0.0966477	43.9407	12.5432	13.3286	76.6218	Yes	6.35707	0.710668
MARCH5	MARCH5	4.41327e-05	6	-1.14505	6.36637	2.0069	7.16683	40.4488	42.8757	0.382543	Yes	8.12832	0.713703
NF1	NF1	4.02595e-05	5	-1.14502	6.37252	1.56397	11.5506	0.391254	0.471809	3.59375	Yes	7.72138	0.431118
ASH2L	ASH2L	2.47619e-05	1	-1.14465	6.37866	-0.612304	80.4358	64.229	34.5954	18.0981	Yes	7.86506	0.428737
LRRC1	LRRC1	2.47585e-05	1	-1.14446	6.38481	1.34718	14.1529	72.2037	26.7339	17.4138	Yes	7.69017	0.680886
NBPF16	NBPF16	2.08843e-05	0	-1.14439	6.39095	0.0589908	45.6033	15.9321	-	93.222	No	1.82473	0.619887
FAF1	FAF1	2.85981e-05	2	-1.14258	6.3971	1.26116	15.4386	12.8423	25.5603	1.46552	Yes	9.11025	0.579541
KCNC2	KCNC2	4.79567e-05	7	-1.14229	6.40324	2.02917	6.99644	7.27848	11.6773	14.4073	Yes	10.2958	0.620089
MKRN1	MKRN1	2.85833e-05	2	-1.14174	6.40939	1.14594	17.189	56.5305	57.1538	22.3545	Yes	7.47256	0.575873
ZNF322	ZNF322	2.85609e-05	2	-1.14047	6.41553	0.626668	27.7276	30.8573	-	46.7942	No	8.11208	0.540118
UBE2D1	UBE2D1	2.85567e-05	2	-1.14023	6.42168	2.33888	4.771	53.2624	56.2515	0.684267	Yes	10.0234	0.584506
ARID5B	ARID5B	5.565e-05	9	-1.13936	6.42783	3.37886	0.98105	2.5374	7.83204	21.0506	Yes	8.21882	0.667939
CPD	CPD	6.33948e-05	11	-1.13936	6.43397	1.73292	9.64527	9.7641	52.2529	18.2812	Yes	6.54484	0.569583
ZFR	ZFR	2.07923e-05	0	-1.13918	6.44012	3.22711	1.30635	37.1174	13.5763	0.9375	Yes	9.03842	0.656805
GRIN2A	GRIN2A	7.11182e-05	13	-1.13815	6.44626	0.672487	26.5658	0.914845	3.88653	34.1272	Yes	10.1782	0.698479
JTB	JTB	2.0774e-05	0	-1.13814	6.45241	-0.470471	73.7647	50.0115	73.9738	47.43	Yes	9.10623	0.501374
HERPUD2	HERPUD2	3.23795e-05	3	-1.1374	6.45855	1.07912	18.4334	61.1968	65.7584	42.764	Yes	8.293	0.537368
B3GNT9	B3GNT9	2.84998e-05	2	-1.13701	6.4647	0.178891	40.9614	-	-	72.694	No	8.20611	0.614864
STK4	STK4	6.72206e-05	12	-1.13672	6.47084	0.534257	30.2009	54.0909	25.5603	5.92134	Yes	7.91466	0.486181
SEC62	SEC62	6.72125e-05	12	-1.13626	6.47699	0.805668	23.5452	32.641	75.1238	4.00862	Yes	5.08912	0.470531
MCU	MCU	2.4613e-05	1	-1.13622	6.48313	2.30994	5.01885	33.015	44.8927	11.4925	Yes	7.57144	0.695596
HSPA12A	HSPA12A	4.39766e-05	6	-1.1362	6.48928	0.33028	35.736	18.2796	15.9472	10.167	Yes	5.7021	0.750424
FBXO22	FBXO22	3.23543e-05	3	-1.13597	6.49542	-0.492559	74.8283	21.5305	51.6572	67.4731	Yes	7.00633	0.603317
FAM19A2	FAM19A2	5.94617e-05	10	-1.13592	6.50157	1.46477	12.7537	54.0736	67.7164	5.69504	Yes	6.90759	0.607839
ATG5	ATG5	3.62214e-05	4	-1.13565	6.50771	1.74469	9.55749	42.4223	61.2762	1.98815	Yes	7.68994	0.640721
C6orf106	C6orf106	4.00924e-05	5	-1.13555	6.51386	1.25439	15.5471	35.2877	32.6197	6.64332	Yes	8.72412	0.526098
ARHGEF12	ARHGEF12	6.32861e-05	11	-1.1332	6.52	1.25787	15.4954	3.56157	30.9448	18.4591	Yes	8.13004	0.720529
DNASE1L2	DNASE1L2	2.84301e-05	2	-1.13306	6.52615	-1.07479	94.4029	-	46.7386	75.3987	No	6.37342	0.519086
SH3D19	SH3D19	3.61756e-05	4	-1.13305	6.53229	1.67846	10.1823	31.6341	47.1161	42.8179	Yes	5.99938	0.638645
SOS1	SOS1	5.55186e-05	9	-1.13191	6.53844	2.03815	6.92931	7.9229	8.53975	4.26724	Yes	6.56639	0.630872
USP6	USP6	6.32634e-05	11	-1.13191	6.54458	0.37196	34.5381	97.9689	76.9639	82.3545	Yes	4.71134	0.651698
PPIL1	PPIL1	2.06333e-05	0	-1.13017	6.55073	0.162137	41.4623	71.1738	61.2762	12.7478	Yes	10.5818	0.443349
FANCC	FANCC	4.38629e-05	6	-1.12976	6.55687	-0.525063	76.5116	71.2371	74.5813	67.1875	Yes	4.73942	0.571348
SP6	SP6	3.61143e-05	4	-1.12958	6.56302	0.771646	24.2526	11.3694	-	36.8157	No	9.57718	0.685237
DCAF8	DCAF8	3.61087e-05	4	-1.12926	6.56916	1.62203	10.8587	11.7376	16.36	11.6487	Yes	10.15	0.458203
PBX1	PBX1	5.93441e-05	10	-1.12925	6.57531	1.17239	16.6882	19.7066	54.9481	4.92996	Yes	9.91191	0.554074
C14orf129	GSKIP	4.38169e-05	6	-1.12715	6.58145	0.582832	28.8893	53.3026	51.038	46.9289	No	9.52108	0.532978
TUBB1	TUBB1	2.83158e-05	2	-1.12658	6.5876	-1.1874	96.1068	82.8136	88.8476	58.028	Yes	7.4273	0.598709
COX18	COX18	3.2187e-05	3	-1.12649	6.59374	-0.142769	55.7959	23.4062	37.1137	64.0894	Yes	4.34978	0.61242
IER2	IER2	4.76766e-05	7	-1.12642	6.59989	-0.323113	65.7252	63.4062	-	70.889	No	9.58182	0.473262
PRPF38B	PRPF38B	3.21823e-05	3	-1.12622	6.60603	2.29498	5.11695	36.5938	60.3149	8.79849	Yes	7.79757	0.565862
CPNE4	CPNE4	5.54178e-05	9	-1.1262	6.61218	0.568779	29.3076	16.6226	12.2376	9.77909	Yes	7.22819	0.570261
ZC3H14	ZC3H14	3.21809e-05	3	-1.12614	6.61832	0.583148	28.8842	7.64097	16.6254	14.278	Yes	9.10137	0.616411
REST	REST	3.99215e-05	5	-1.12586	6.62447	1.7355	9.61946	97.4914	97.8061	78.1142	Yes	6.42504	0.568266
GPR135	GPR135	3.99148e-05	5	-1.12548	6.63062	0.0595342	45.5672	-	-	65.1078	No	7.84973	0.541587
DDB1	DDB1	2.44203e-05	1	-1.1253	6.63676	0.911393	21.4902	5.50058	6.71739	11.6272	Yes	11.758	0.566042
LYSMD3	LYSMD3	4.37805e-05	6	-1.12509	6.64291	0.656684	26.9427	81.7549	58.528	21.5032	Yes	10.2547	0.594492
WDR37	WDR37	4.76503e-05	7	-1.12493	6.64905	0.229543	39.1026	11.2543	9.96108	18.9332	Yes	5.97029	0.672626
FOXJ3	FOXJ3	3.99011e-05	5	-1.12471	6.6552	2.0762	6.65565	69.8504	71.4968	1.26078	Yes	7.44698	0.615608
ESRRG	ESRRG	4.76382e-05	7	-1.12424	6.66134	3.19134	1.39929	18.1243	19.3088	5.42565	Yes	8.6235	0.629591
FAM9C	FAM9C	3.21468e-05	3	-1.12421	6.66749	0.0112173	47.679	54.3671	38.2814	94.9461	Yes	2.73174	0.562248
OLIG1	OLIG1	3.60057e-05	4	-1.12342	6.67363	-0.355848	67.584	-	-	56.9019	No	8.63622	0.611289
LRCH2	LRCH2	2.82468e-05	2	-1.12267	6.67978	2.25138	5.43708	16.6571	53.1906	10.7381	Yes	6.42344	0.704065
NXPH1	NXPH1	3.59863e-05	4	-1.12232	6.68592	2.41518	4.30629	39.9425	27.418	1.24461	Yes	8.69598	0.700374
PRUNE	PRUNE	2.82396e-05	2	-1.12226	6.69207	0.600538	28.373	77.0598	85.6275	42.9203	Yes	11.6974	0.522164
ZBTB41	ZBTB41	6.30846e-05	11	-1.12177	6.69821	1.31169	14.7054	23.3544	26.8519	21.9127	Yes	8.59205	0.258016
ABCG2	ABCG2	3.59759e-05	4	-1.12173	6.70436	-0.965837	92.1619	67.0483	39.172	59.1218	Yes	5.83374	0.656828
TMEM169	TMEM169	3.21e-05	3	-1.12156	6.7105	0.0070615	47.8907	34.7699	22.3579	45.7705	Yes	7.42566	0.576449
FAM73A	FAM73A	4.3715e-05	6	-1.12138	6.71665	0.325854	35.8703	16.1277	14.0776	32.9256	Yes	4.7972	0.572539
SLC33A1	SLC33A1	3.20946e-05	3	-1.12125	6.72279	0.93956	20.9325	44.4822	67.1916	39.0032	Yes	6.11217	0.487079
MTM1	MTM1	2.04511e-05	0	-1.11984	6.72894	1.3541	14.0342	13.1185	21.2019	25.3017	Yes	6.9502	0.689411
THRB	THRB	7.8536e-05	15	-1.11963	6.73508	0.974686	20.2509	19.5627	23.0361	3.09267	Yes	7.97142	0.665866
DOLPP1	DOLPP1	2.81932e-05	2	-1.11963	6.74123	1.47123	12.6969	35.397	28.6329	5.94828	Yes	8.69742	0.499549
ZNF496	ZNF496	4.36721e-05	6	-1.11895	6.74737	-0.505065	75.4737	7.80207	3.9514	81.3254	Yes	5.51701	0.59457
CCDC120	CCDC120	2.04216e-05	0	-1.11817	6.75352	1.10155	17.9635	-	51.9167	44.9515	No	7.6612	0.594091
GALNT3	GALNT3	3.20355e-05	3	-1.1179	6.75966	1.83214	8.69004	16.4327	28.108	6.74569	Yes	7.9415	0.679606
FKBP7	FKBP7	3.20298e-05	3	-1.11758	6.76581	0.00952819	47.7668	44.2635	24.0033	22.2414	Yes	6.34098	0.686632
HOXB13	HOXB13	4.75201e-05	7	-1.11755	6.77195	-0.240716	61.2588	25.1496	48.1187	38.2974	Yes	8.22395	0.701725
AHCYL1	AHCYL1	3.20253e-05	3	-1.11732	6.7781	2.08779	6.52657	17.0138	25.1474	0.716595	Yes	7.73374	0.564007
SC5DL	SC5D	2.81511e-05	2	-1.11725	6.78424	-0.138808	55.5636	38.1876	35.7455	52.7371	Yes	7.22617	0.629052
PTPRF	PTPRF	2.81454e-05	2	-1.11692	6.79039	1.59871	11.1582	0.189873	0.200519	29.8491	Yes	8.00582	0.683584
ZXDA	ZXDA	3.20134e-05	3	-1.11665	6.79653	0.135411	42.3142	-	-	74.2188	No	4.54086	0.508711
HSF5	HSF5	2.42629e-05	1	-1.11638	6.80268	2.32649	4.91041	-	55.4494	14.8707	No	10.6545	0.670789
PCDHGA12	PCDHGA12	3.20059e-05	3	-1.11622	6.80882	1.92692	7.82775	3.48101	68.5657	60.5711	Yes	7.5844	0.649139
SAE1	SAE1	2.03693e-05	0	-1.11521	6.81497	-0.858942	89.2962	28.3832	27.8839	31.7888	Yes	7.77663	0.578017
LRRC4C	LRRC4C	2.81121e-05	2	-1.11504	6.82111	2.35616	4.6729	13.4235	12.4558	1.88578	Yes	9.51058	0.663984
ZNRF1	ZNRF1	4.74581e-05	7	-1.11404	6.82726	0.873204	22.2337	65.0633	-	3.97091	No	10.2855	0.580458
PRKAB1	PRKAB1	3.58376e-05	4	-1.1139	6.83341	-0.386122	69.3189	30.3797	55.2194	14.1056	Yes	8.17808	0.511796
RBM4B	RBM4B	2.0344e-05	0	-1.11377	6.83955	1.78844	9.11344	23.3026	20.5355	6.32543	Yes	13.8926	0.458732
FGD6	FGD6	6.2924e-05	11	-1.11267	6.8457	0.355078	34.9977	48.9298	7.32484	46.4116	Yes	5.56546	0.630231
MTF2	MTF2	3.58053e-05	4	-1.11207	6.85184	4.07583	0.16523	18.6191	19.5447	0.355603	Yes	8.49357	0.607516
SMARCD1	SMARCD1	2.80579e-05	2	-1.11197	6.85799	1.78638	9.13926	20.5351	41.6431	9.04095	Yes	11.2003	0.433676
SESN1	SESN1	2.4183e-05	1	-1.11185	6.86413	1.77768	9.24769	51.0299	11.176	7.90948	Yes	10.0708	0.591639
STXBP1	STXBP1	2.80532e-05	2	-1.1117	6.87028	0.788812	23.8653	8.8435	14.9682	10.7651	Yes	9.62932	0.548601
EDN3	EDN3	2.4173e-05	1	-1.11128	6.87642	-0.440952	72.2156	34.7468	28.9337	91.1584	Yes	8.74299	0.747261
SLC25A53	SLC25A53	6.28867e-05	11	-1.11056	6.88257	0.334651	35.5863	34.3901	70.2583	51.9235	Yes	3.5172	0.598798
MKRN3	MKRN3	2.0264e-05	0	-1.10924	6.88871	-0.285983	63.5979	15.9091	6.48148	89.1756	Yes	5.93367	0.535471
SYNGAP1	SYNGAP1	2.02619e-05	0	-1.10912	6.89486	2.42845	4.23401	2.25547	6.23378	27.2198	Yes	11.951	0.596967
PHF19	PHF19	2.80064e-05	2	-1.10905	6.901	0.337014	35.5243	9.40161	55.6086	28.4429	Yes	9.78629	0.639553
NMNAT2	NMNAT2	6.28473e-05	11	-1.10832	6.90715	0.576313	29.0907	60.2244	51.4036	16.6433	Yes	8.02131	0.643284
SLC6A15	SLC6A15	3.18495e-05	3	-1.10736	6.91329	1.33318	14.3956	88.5731	59.0351	27.9957	Yes	7.80576	0.693747
BAZ1B	BAZ1B	2.02242e-05	0	-1.10698	6.91944	1.37552	13.7812	1.99655	2.94881	25.5226	Yes	11.1174	0.599294
ADAMTS15	ADAMTS15	4.7328e-05	7	-1.10666	6.92558	-0.23178	60.7322	8.17606	84.7547	32.139	Yes	8.79871	0.763961
JOSD1	JOSD1	3.56916e-05	4	-1.10562	6.93173	0.956609	20.6382	69.931	53.1906	9.05711	Yes	9.91767	0.525668
CASZ1	CASZ1	3.56784e-05	4	-1.10488	6.93787	1.28333	15.1443	1.07595	1.05567	37.3384	Yes	10.1139	0.588673
SOX1	SOX1	4.34177e-05	6	-1.10453	6.94402	0.0732119	44.9166	-	-	68.6422	No	7.02464	0.661142
VTA1	VTA1	7.8261e-05	15	-1.10404	6.95016	-0.107457	53.7719	35.4776	79.2522	22.1228	Yes	5.48571	0.300608
NUP155	NUP155	5.11539e-05	8	-1.10402	6.95631	-0.145601	55.9508	2.4626	1.96391	12.5054	Yes	4.99647	0.537228
PLAG1	PLAG1	6.27639e-05	11	-1.1036	6.96245	2.52112	3.78995	55.0633	37.1137	11.32	Yes	7.89912	0.685372
AP1G2	AP1G2	2.01565e-05	0	-1.10315	6.9686	0.967714	20.38	17.0656	5.52017	39.2457	Yes	11.7466	0.496939
SMARCC1	SMARCC1	3.95156e-05	5	-1.10286	6.97474	1.0253	19.4248	4.56847	11.2762	17.5485	Yes	7.27231	0.559964
COG5	COG5	2.40007e-05	1	-1.10152	6.98089	-1.01961	93.3392	61.611	52.3178	21.514	Yes	7.23968	0.570075
MAB21L1	MAB21L1	2.78724e-05	2	-1.10145	6.98703	2.45721	4.07394	18.5903	24.0033	4.66056	Yes	10.4027	0.56177
CC2D1B	CC2D1B	4.72288e-05	7	-1.10104	6.99318	0.0203067	47.2247	13.3026	66.2892	46.2769	Yes	6.16029	0.437244
HNRNPA0	HNRNPA0	3.56083e-05	4	-1.1009	6.99932	2.72243	2.89668	26.0587	61.2762	52.1875	Yes	8.48665	0.519468
CCNF	CCNF	2.78071e-05	2	-1.09775	7.00547	-0.633053	81.2929	4.98274	5.66761	61.9073	Yes	5.13048	0.395733
RBM8A	RBM8A	3.16652e-05	3	-1.09692	7.01161	0.424911	33.0149	39.6893	47.7884	31.9235	Yes	6.92378	0.475934
WHSC2	NELFA	3.94094e-05	5	-1.09684	7.01776	-0.260923	62.369	6.66283	6.82944	56.8481	Yes	6.18219	0.476404
GOLGA5	GOLGA5	2.00223e-05	0	-1.09554	7.0239	0.678653	26.4161	64.1887	70.6947	51.8534	Yes	8.52879	0.608638
DNAJB2	DNAJB2	3.16375e-05	3	-1.09535	7.03005	1.20203	16.3113	25.8976	43.5716	45.7435	Yes	10.8437	0.614843
NPR1	NPR1	2.38893e-05	1	-1.09521	7.03619	-0.31286	65.0643	15.0633	36.3116	52.2629	Yes	7.88099	0.552971
CNRIP1	CNRIP1	2.77576e-05	2	-1.09495	7.04234	0.30987	36.397	41.9678	41.6431	25.264	Yes	10.8347	0.618069
MAPK1IP1L	MAPK1IP1L	2.77479e-05	2	-1.0944	7.04849	0.868995	22.3473	42.5949	33.9703	20.1778	Yes	7.82166	0.553752
MXRA7	MXRA7	6.64699e-05	12	-1.09417	7.05463	-0.510128	75.7577	-	-	71.5248	No	4.06509	0.477689
LRRC2	LRRC2	5.4852e-05	9	-1.09413	7.06078	-0.187478	58.2382	92.7215	93.3475	63.9278	Yes	4.53343	0.5978
NHS	NHS	3.93563e-05	5	-1.09384	7.06692	3.02848	1.81236	7.75029	14.2427	29.2996	Yes	13.6856	0.658461
CACNA2D1	CACNA2D1	4.32218e-05	6	-1.09343	7.07307	2.11861	6.33036	5.06904	13.5763	9.87608	Yes	7.39365	0.696477
FAM65C	FAM65C	2.77197e-05	2	-1.0928	7.07921	-0.513921	75.9333	16.6513	14.2958	69.5043	Yes	5.82438	0.592727
PCDHGB3	PCDHGB3	3.15903e-05	3	-1.09267	7.08536	1.61119	10.9878	18.3717	-	75.1401	No	6.91424	0.646024
PITPNB	PITPNB	3.15812e-05	3	-1.09216	7.0915	1.42827	13.1306	35.8573	62.385	2.90409	Yes	9.58618	0.466004
TIAF1	TIAF1	6.64258e-05	12	-1.09167	7.09765	0.537919	30.1079	74.9885	87.3378	89.2565	No	8.02771	0.310522
PCDHGB6	PCDHGB6	3.15717e-05	3	-1.09162	7.10379	1.91689	7.94134	16.2486	63.653	61.9881	Yes	7.37907	0.655521
DBP	DBP	3.15716e-05	3	-1.09161	7.10994	1.0704	18.5832	-	-	54.7522	No	10.4166	0.562037
ZNF750	ZNF750	2.76952e-05	2	-1.09141	7.11608	-1.18677	96.0913	90.0748	72.812	90.8621	Yes	7.63786	0.484804
ERCC6	ERCC6	4.70587e-05	7	-1.0914	7.12223	-0.680991	83.1518	95.2186	95.3232	66.3847	Yes	6.61005	0.534051
HOXB4	HOXB4	4.31765e-05	6	-1.09086	7.12837	1.79522	9.05664	-	72.0099	31.3308	No	10.4592	0.528916
DMD	DMD	3.54285e-05	4	-1.09071	7.13452	3.01521	1.85883	90.5466	11.2821	10.7004	Yes	11.8636	0.584061
NUP214	NUP214	2.76701e-05	2	-1.08999	7.14066	-1.14105	95.4768	2.17491	1.4744	60.3664	Yes	7.94875	0.563261
C16orf70	C16orf70	2.76657e-05	2	-1.08974	7.14681	1.73033	9.66593	58.7457	56.9238	1.01293	Yes	10.2133	0.559989
PLK4	PLK4	1.99056e-05	0	-1.08893	7.15295	0.761552	24.4591	56.6513	32.2305	49.9138	Yes	6.67621	0.591882
CHST15	CHST15	4.31418e-05	6	-1.08889	7.1591	-0.56655	78.5253	76.7031	47.1161	57.139	Yes	8.44586	0.630272
EIF4G2	EIF4G2	2.37704e-05	1	-1.08847	7.16524	2.68216	3.06191	6.88147	7.10663	0.0484914	Yes	17.1232	0.478527
ZBTB46	ZBTB46	5.08785e-05	8	-1.08841	7.17139	0.0412555	46.3262	16.3291	10.8457	62.5	Yes	7.37827	0.523391
IRAK4	IRAK4	2.37559e-05	1	-1.08765	7.17753	-0.305328	64.7132	78.7457	35.9873	30.4149	Yes	5.43987	0.581307
NICN1	NICN1	3.14953e-05	3	-1.08729	7.18368	0.0954603	44.0078	66.496	41.6431	25.167	Yes	6.03541	0.483338
SLC25A30	SLC25A30	3.53563e-05	4	-1.08662	7.18982	-0.519629	76.2121	35.0633	46.7386	34.2726	Yes	8.00567	0.577044
ZNF576	ZNF576	3.14649e-05	3	-1.08557	7.19597	-0.0388609	50.2298	70.0288	71.0781	73.2543	Yes	7.60244	0.363845
NOL4	NOL4	3.1463e-05	3	-1.08546	7.20211	3.53689	0.624774	9.15995	15.7643	4.0625	Yes	8.73769	0.703968
ENTPD1	ENTPD1	0.000124396	27	-1.08544	7.20826	0.117929	43.0216	22.0368	30.5556	77.8233	Yes	6.02506	0.556301
DHX40	DHX40	2.37132e-05	1	-1.08523	7.2144	2.25483	5.40094	8.85501	12.2376	4.58513	Yes	8.50474	0.522369
MUM1	MUM1	3.92024e-05	5	-1.08511	7.22055	-0.613859	80.5132	38.9068	16.0238	94.1164	Yes	3.98414	0.643917
LASP1	LASP1	4.30698e-05	6	-1.08481	7.22669	0.281298	37.409	24.5397	24.0033	15.6358	Yes	7.74457	0.516565
PLA2G12A	PLA2G12A	5.08134e-05	8	-1.08472	7.23284	-0.0508419	50.932	42.9747	67.917	52.7694	Yes	5.7946	0.598484
PSMA5	PSMA5	3.91844e-05	5	-1.08409	7.23898	0.507549	30.8514	45.7077	47.7884	1.25539	Yes	7.59776	0.559541
GP1BB	GP1BB	2.36847e-05	1	-1.08361	7.24513	-0.767709	86.3841	-	-	86.8696	No	10.0685	0.646299
EDIL3	EDIL3	3.52953e-05	4	-1.08317	7.25128	1.01031	19.6881	22.6467	25.3657	14.8222	Yes	7.71077	0.648969
WNT3A	WNT3A	3.14194e-05	3	-1.08299	7.25742	-0.795402	87.298	13.5961	38.5763	44.4127	Yes	6.01111	0.587607
COL4A5	COL4A5	1.97815e-05	0	-1.0819	7.26357	2.01093	7.12552	3.27963	6.31635	14.1487	Yes	6.42728	0.660877
PRR23B	PRR23B	2.36432e-05	1	-1.08126	7.26971	-0.711503	84.3084	19.7929	87.3378	98.3513	Yes	5.28137	0.416897
TNS1	TNS1	7.01055e-05	13	-1.08075	7.27586	0.0140494	47.55	97.1289	95.8127	45.3825	Yes	8.87817	0.658286
ZNF764	ZNF764	2.75003e-05	2	-1.08037	7.282	-0.509199	75.7268	66.1623	-	74.9569	No	5.61375	0.411571
SCAND1	SCAND1	3.13681e-05	3	-1.08008	7.28815	-0.628428	81.1225	30.6387	-	84.7252	No	7.16913	0.41722
COX6B2	COX6B2	2.74907e-05	2	-1.07982	7.29429	-0.615142	80.5804	-	75.8728	77.0312	No	4.31142	0.536391
FAM219B	FAM219B	3.90991e-05	5	-1.07926	7.30044	-0.484204	74.4514	49.9079	64.3194	56.3254	Yes	6.18592	0.463151
UNC45B	UNC45B	3.522e-05	4	-1.0789	7.30658	0.133231	42.4278	30.5524	71.6796	26.7726	Yes	5.08459	0.699674
SERF1A	SERF1A	1.97275e-05	0	-1.07884	7.31273	0.0531739	45.8512	56.3003	-	83.5291	No	3.58735	0.610483
TCF24	TCF24	3.13446e-05	3	-1.07875	7.31887	0.235046	38.9477	-	-	58.4483	No	5.69801	0.640126
DAK	DAK	4.6832e-05	7	-1.07856	7.32502	-0.370127	68.4515	59.7583	22.753	40.3987	Yes	5.11558	0.439493
SLC12A5	SLC12A5	4.29528e-05	6	-1.07818	7.33116	1.56206	11.5712	5.11507	4.4468	29.4935	Yes	9.58943	0.699323
ADAM12	ADAM12	6.23113e-05	11	-1.07794	7.33731	-0.00885404	48.6756	64.2578	54.1578	71.4547	Yes	6.90944	0.708918
INO80E	INO80E	2.74459e-05	2	-1.07729	7.34345	0.205523	39.9701	-	48.1187	13.8524	No	7.93049	0.582242
CACNG3	CACNG3	3.90538e-05	5	-1.07669	7.3496	1.6805	10.1358	26.2601	44.5388	11.5571	Yes	8.06527	0.630821
ADCY8	ADCY8	5.45424e-05	9	-1.07659	7.35574	0.601394	28.3472	6.68009	5.16631	10.4256	Yes	7.4697	0.636021
CYP27A1	CYP27A1	1.96725e-05	0	-1.07572	7.36189	-0.794778	87.267	31.847	32.2305	65.4095	Yes	5.95183	0.728771
C11orf83	C11orf83	3.90348e-05	5	-1.07562	7.36803	-0.319708	65.4722	84.603	83.0679	81.1584	Yes	5.39722	0.513069
TACC1	TACC1	5.8393e-05	10	-1.07535	7.37418	-0.0138817	48.9234	57.6064	16.7079	58.2274	Yes	9.46736	0.609744
TMEM41A	TMEM41A	3.12763e-05	3	-1.07488	7.38032	-0.236919	60.9955	35.7192	84.3536	36.1907	Yes	6.29506	0.337068
CNKSR2	CNKSR2	2.35217e-05	1	-1.07438	7.38647	3.42233	0.872618	5.71346	23.2543	2.1444	Yes	14.2826	0.688856
FAM219A	FAM219A	4.28772e-05	6	-1.0739	7.39261	0.818264	23.2974	43.6997	52.8544	3.67457	Yes	10.4332	0.454106
COG3	COG3	3.1258e-05	3	-1.07384	7.39876	0.62981	27.6398	75.6904	34.8195	10.6843	Yes	10.7614	0.504218
PCDHAC1	PCDHAC1	3.51173e-05	4	-1.07308	7.4049	3.41371	0.893272	21.847	93.2708	41.2284	Yes	8.77706	0.643287
ARNT	ARNT	3.51128e-05	4	-1.07282	7.41105	1.7673	9.36128	27.7445	20.7006	7.17134	Yes	10.36	0.579942
HBP1	HBP1	1.9616e-05	0	-1.07252	7.41719	2.99722	1.92596	23.878	31.6879	1.62177	Yes	11.9041	0.630382
SH2B1	SH2B1	1.96077e-05	0	-1.07205	7.42334	0.424187	33.0356	48.809	36.1701	39.0517	Yes	8.47109	0.497876
MTX3	MTX3	4.67126e-05	7	-1.07179	7.42948	0.296901	36.872	81.1047	80.0071	9.49353	Yes	6.05071	0.664083
CTTNBP2NL	CTTNBP2NL	5.05841e-05	8	-1.07173	7.43563	1.41833	13.239	70.6272	48.6907	37.2468	Yes	8.56107	0.449646
RGL1	RGL1	4.28368e-05	6	-1.07161	7.44177	1.12662	17.535	7.89413	8.47488	27.8071	Yes	8.84422	0.691313
CCZ1B	CCZ1B	2.34612e-05	1	-1.07095	7.44792	0.0938045	44.1008	53.3257	89.0245	73.4106	Yes	4.27645	0.449212
NEUROD1	NEUROD1	3.12007e-05	3	-1.0706	7.45407	3.46185	0.76935	72.9402	45.1286	5.11853	Yes	12.2783	0.610565
TK2	TK2	4.28094e-05	6	-1.07006	7.46021	-0.563216	78.3601	37.6122	35.4211	59.7791	Yes	6.15619	0.432864
FZD5	FZD5	6.21657e-05	11	-1.06969	7.46636	1.05971	18.769	13.6076	38.5763	18.8793	Yes	10.7934	0.679978
HUWE1	HUWE1	2.34362e-05	1	-1.06953	7.4725	2.14633	6.15996	0.0575374	0.39514	3.95474	Yes	8.24098	0.564018
VCP	VCP	3.11815e-05	3	-1.06951	7.47865	1.87592	8.26664	6.64557	30.0661	1.49784	Yes	8.39844	0.559882
NAA15	NAA15	5.05414e-05	8	-1.06931	7.48479	2.99654	1.93628	9.56272	10.3031	1.22306	Yes	9.01119	0.423157
FAM46A	FAM46A	5.828e-05	10	-1.06894	7.49094	2.21816	5.64878	21.3176	69.2085	9.13254	Yes	6.28147	0.498896
SLC39A6	SLC39A6	2.72886e-05	2	-1.06837	7.49708	0.822035	23.2251	31.7722	12.4558	25.361	Yes	9.23322	0.640271
TRIQK	TRIQK	4.27778e-05	6	-1.06827	7.50323	1.22243	16.0273	58.6536	65.0448	5.67888	Yes	9.04688	0.567208
RPL22L1	RPL22L1	3.11563e-05	3	-1.06808	7.50937	-0.49448	74.9522	74.4822	66.5723	14.8491	Yes	4.11486	0.583749
ZNF569	ZNF569	3.11418e-05	3	-1.06726	7.51552	-0.149963	56.1625	18.435	11.6773	69.8976	Yes	6.80737	0.512363
DESI2	DESI2	4.27198e-05	6	-1.06498	7.52166	1.22062	16.0531	48.6766	67.7164	6.84267	Yes	7.87538	0.531347
TBX18	TBX18	5.43374e-05	9	-1.06497	7.52781	1.13698	17.3852	15.4085	26.7339	15.7705	Yes	6.82393	0.50594
ISL1	ISL1	3.49688e-05	4	-1.06466	7.53395	3.64691	0.516342	22.9402	28.6329	0.387931	Yes	8.8034	0.692368
OLIG3	OLIG3	2.72191e-05	2	-1.06443	7.5401	2.50275	3.85708	20.42	32.9382	6.72414	Yes	8.81486	0.612341
ZNF286B	ZNF286B	4.65746e-05	7	-1.06397	7.54624	-0.111395	53.9578	95.1956	-	79.1703	No	5.13461	0.459924
LHX9	LHX9	1.94604e-05	0	-1.0637	7.55239	1.96534	7.50245	14.7756	44.8927	2.78556	Yes	6.15621	0.55101
NPAS4	NPAS4	2.33312e-05	1	-1.06358	7.55853	3.21536	1.31667	20.0403	15.9472	26.5517	Yes	12.3194	0.736877
SLC35D1	SLC35D1	6.20571e-05	11	-1.06354	7.56468	-0.128829	54.9904	66.3176	34.3182	9.61207	Yes	5.69531	0.657736
KCMF1	KCMF1	2.33267e-05	1	-1.06333	7.57082	2.96873	2.04988	26.5708	38.2814	1.7403	Yes	8.04148	0.640403
AP1G1	AP1G1	1.94454e-05	0	-1.06285	7.57697	2.99611	1.94145	23.3602	13.4466	1.23384	Yes	14.149	0.511397
USP7	USP7	2.71827e-05	2	-1.06237	7.58311	0.585057	28.8429	3.10127	4.66502	12.7317	Yes	7.68808	0.532831
WNK1	WNK1	3.10487e-05	3	-1.06198	7.58926	1.83251	8.68488	15.8343	7.35433	32.7209	Yes	9.77491	0.692632
KHDRBS1	KHDRBS1	2.33009e-05	1	-1.06187	7.5954	3.72587	0.40791	29.6087	35.4211	17.3545	Yes	8.76998	0.459084
NPTXR	NPTXR	5.04072e-05	8	-1.0617	7.60155	-0.167732	57.1126	-	-	64.5851	No	7.36982	0.703245
ARMC5	ARMC5	2.71593e-05	2	-1.06105	7.60769	0.202875	40.1301	55.7825	69.6921	67.9957	Yes	10.8626	0.399467
CUX2	CUX2	3.10241e-05	3	-1.06059	7.61384	0.925905	21.1958	2.64097	1.59825	43.6207	Yes	7.6436	0.659072
GMEB2	GMEB2	5.03819e-05	8	-1.06027	7.61998	-0.679483	83.1156	7.49137	14.0776	52.0636	Yes	5.79893	0.542684
SLC39A9	SLC39A9	3.87593e-05	5	-1.06	7.62613	1.23467	15.8465	64.6203	66.82	18.1088	Yes	5.25848	0.407738
C12orf68	C12orf68	3.10123e-05	3	-1.05992	7.63227	1.98839	7.32173	33.3659	59.7606	27.3922	Yes	12.0931	0.619621
FKBP14	FKBP14	5.80723e-05	10	-1.05717	7.63842	0.0225642	47.1266	47.382	41.6431	9.05172	Yes	5.61108	0.480488
SCN8A	SCN8A	3.09615e-05	3	-1.05704	7.64456	2.34462	4.75035	0.960875	2.34135	18.0172	Yes	13.1435	0.506625
ESR1	ESR1	5.80671e-05	10	-1.05687	7.65071	1.29253	14.9946	12.8826	69.4562	25.5119	Yes	8.21788	0.529708
VWC2L	VWC2L	5.03212e-05	8	-1.05683	7.65685	2.42801	4.24433	43.9413	61.2762	0.0700431	Yes	9.05438	0.551297
MAT2A	MAT2A	1.93387e-05	0	-1.05681	7.663	3.6486	0.511179	32.5777	21.2019	1.2931	Yes	9.52579	0.659148
TXNDC12	TXNDC12	3.48094e-05	4	-1.05563	7.66915	0.930693	21.0926	49.4534	85.9814	10.8675	Yes	8.27289	0.488893
SGCB	SGCB	4.25446e-05	6	-1.05505	7.67529	-0.0528628	51.0611	36.9102	37.1137	41.1207	Yes	5.38856	0.618089
PIGS	PIGS	2.3179e-05	1	-1.05496	7.68144	-0.121597	54.5464	64.7641	60.5685	30.8675	Yes	6.76753	0.412186
BHLHB9	BHLHB9	3.86663e-05	5	-1.05473	7.68758	0.0938412	44.0905	57.0944	71.4084	72.6239	Yes	5.19428	0.573095
VIL1	VIL1	4.64073e-05	7	-1.05449	7.69373	0.585566	28.8119	42.7675	67.5395	48.1466	Yes	8.19885	0.706622
ZMAT3	ZMAT3	9.67391e-05	20	-1.05401	7.69987	0.5747	29.1578	36.0127	24.0033	19.6121	Yes	7.19639	0.652821
PRKAA2	PRKAA2	8.12504e-05	16	-1.054	7.70602	0.422636	33.0769	20.0806	15.6169	19.5097	Yes	7.20151	0.643133
TRIM54	TRIM54	1.92762e-05	0	-1.05327	7.71216	0.312228	36.304	18.1128	13.4466	30.5603	Yes	9.27375	0.695882
IQCH	IQCH	1.92741e-05	0	-1.05315	7.71831	-0.0846324	52.5895	35.4833	25.8375	64.5312	Yes	8.70436	0.538891
PANK1	PANK1	2.31422e-05	1	-1.05287	7.72445	1.62734	10.7657	54.1024	71.2668	24.111	Yes	7.80248	0.699224
POC1B	POC1B	2.3136e-05	1	-1.05252	7.7306	0.332705	35.6638	23.3832	37.3201	34.9461	Yes	7.82046	0.687149
CDKL2	CDKL2	3.47498e-05	4	-1.05225	7.73674	0.309325	36.4125	26.2255	48.5433	43.8254	Yes	6.08964	0.696384
GPR132	GPR132	4.63666e-05	7	-1.05218	7.74289	-0.631381	81.2516	15.8228	15.8646	90.695	Yes	3.15993	0.625788
CNTNAP5	CNTNAP5	2.70024e-05	2	-1.05216	7.74903	0.421642	33.1182	31.099	8.64591	30.6088	Yes	7.39495	0.656035
PPM1F	PPM1F	5.40979e-05	9	-1.0514	7.75518	-1.0324	93.5612	67.2209	52.1467	75.0485	Yes	6.53141	0.702496
DNAJB9	DNAJB9	3.47342e-05	4	-1.05137	7.76132	0.884102	21.9497	71.565	66.82	7.21983	Yes	10.1451	0.512176
FOXL1	FOXL1	3.8597e-05	5	-1.05081	7.76747	-0.130939	55.0834	-	-	76.2392	No	8.05821	0.565086
UCHL5	UCHL5	1.9232e-05	0	-1.05076	7.77361	1.35655	14.0032	34.4016	51.4036	8.51293	Yes	9.40839	0.527253
FEM1A	FEM1A	3.47216e-05	4	-1.05066	7.77976	-1.24221	96.7367	5.50633	53.7273	55.5981	Yes	6.45939	0.517904
NPM2	NPM2	3.08437e-05	3	-1.05037	7.7859	-0.588787	79.4393	69.4304	76.0498	86.972	Yes	4.74302	0.578376
KIAA1191	KIAA1191	3.46849e-05	4	-1.04858	7.79205	-0.273694	62.9576	33.3314	51.6572	51.25	Yes	6.7215	0.456453
RAPGEF2	RAPGEF2	3.08059e-05	3	-1.04823	7.79819	3.32615	1.13595	1.82969	2.7247	28.389	Yes	9.62379	0.59046
UNG	UNG	1.91844e-05	0	-1.04807	7.80434	-0.90822	90.7317	23.6306	23.2543	59.8653	Yes	6.62524	0.558131
INHBB	INHBB	3.08001e-05	3	-1.0479	7.81048	1.88449	8.18402	-	-	45.6412	No	7.39167	0.701002
IPO13	IPO13	2.30467e-05	1	-1.04746	7.81663	1.15653	16.967	4.34407	5.60274	4.59052	Yes	9.09461	0.494391
CHERP	CHERP	3.07846e-05	3	-1.04702	7.82277	-0.368155	68.3431	2.41657	7.10663	47.5916	Yes	7.81089	0.442236
ACBD3	ACBD3	2.69106e-05	2	-1.04695	7.82892	1.65164	10.4663	58.5903	64.514	23.9547	Yes	10.6035	0.521353
PCDHGB4	PCDHGB4	3.07749e-05	3	-1.04647	7.83506	1.91436	7.96716	5.30495	10.539	67.8556	Yes	7.00358	0.655054
ACVR2A	ACVR2A	4.62627e-05	7	-1.04629	7.84121	3.03096	1.80203	24.4534	30.0661	1.96659	Yes	10.1503	0.593218
GAL3ST4	GAL3ST4	1.91454e-05	0	-1.04586	7.84735	0.380215	34.28	90.1956	91.6667	54.4881	Yes	5.98612	0.554533
ANGPTL2	ANGPTL2	3.46321e-05	4	-1.04559	7.8535	0.799247	23.6536	12.4166	10.7278	23.7446	Yes	12.1169	0.60021
JMY	JMY	6.17341e-05	11	-1.04523	7.85964	0.735649	24.9806	48.6997	89.2427	50.4095	Yes	6.7888	0.641331
FEM1C	FEM1C	3.84974e-05	5	-1.04516	7.86579	1.59129	11.2563	16.3751	17.0323	20.1994	Yes	6.70714	0.627433
ZSCAN29	ZSCAN29	3.84867e-05	5	-1.04456	7.87194	0.621814	27.836	75.6387	42.2505	36.3093	Yes	5.86823	0.599007
DICER1	DICER1	5.78313e-05	10	-1.04351	7.87808	1.11182	17.7518	1.78941	3.44421	22.3976	Yes	7.61565	0.573341
TCEA1	TCEA1	2.68402e-05	2	-1.04296	7.88423	0.850053	22.6881	40.2532	73.9738	11.7619	Yes	8.07205	0.538785
ZNF570	ZNF570	1.90706e-05	0	-1.04162	7.89037	-0.491267	74.7664	25.2474	46.7386	56.5894	Yes	7.15352	0.483854
RPL22	RPL22	2.68135e-05	2	-1.04145	7.89652	-0.145952	55.9715	52.7388	54.6296	32.8448	Yes	8.88184	0.398973
CYP1B1	CYP1B1	5.00468e-05	8	-1.04128	7.90266	-0.185089	58.1195	86.4212	77.9134	62.2737	Yes	7.86595	0.546719
MCF2L2	MCF2L2	4.23001e-05	6	-1.0412	7.90881	-0.686714	83.3893	96.5132	88.5114	66.8427	Yes	6.51591	0.568155
KLHL14	KLHL14	3.06681e-05	3	-1.04042	7.91495	2.60549	3.40786	7.19217	8.75206	7.21444	Yes	8.05557	0.64338
NEK11	NEK11	1.90413e-05	0	-1.03996	7.9211	-0.726979	84.866	89.9367	78.8276	59.9138	Yes	7.11492	0.50254
TIA1	TIA1	4.61396e-05	7	-1.03932	7.92724	2.62299	3.32524	29.4937	69.2085	3.58297	Yes	10.7014	0.459437
SLC5A3	SLC5A3	0.000100348	21	-1.03909	7.93339	0.709063	25.6467	65.0115	15.8646	17.4838	Yes	9.01536	0.413931
HSD11B1L	HSD11B1L	1.90123e-05	0	-1.03831	7.93953	-0.674357	82.9194	26.7319	58.2626	87.6293	Yes	7.15101	0.531973
ST8SIA2	ST8SIA2	6.16096e-05	11	-1.03817	7.94568	0.197272	40.3883	24.58	25.5603	14.6875	Yes	7.80917	0.575491
DNAJC24	DNAJC24	2.67548e-05	2	-1.03812	7.95182	-0.260515	62.3432	54.0564	75.8728	29.5205	Yes	4.46525	0.594754
FBXO10	FBXO10	2.28816e-05	1	-1.03811	7.95797	0.0874972	44.3693	3.18757	1.76339	28.7554	Yes	8.19973	0.585262
PEX11B	PEX11B	1.90066e-05	0	-1.03799	7.96411	0.293879	36.9856	36.611	33.9703	27.6778	Yes	9.23751	0.483126
TEX2	TEX2	2.28789e-05	1	-1.03795	7.97026	1.52187	12.0772	7.66974	9.37721	20.1293	Yes	6.38132	0.614332
PARP16	PARP16	1.90054e-05	0	-1.03792	7.9764	0.623103	27.8205	25.8055	41.9085	30.9752	Yes	8.47485	0.453781
WDR55	WDR55	3.83625e-05	5	-1.03752	7.98255	-0.267574	62.6271	91.7434	78.5858	36.6918	Yes	6.07272	0.459495
DCAF5	DCAF5	3.44859e-05	4	-1.0373	7.98869	1.41191	13.3578	5.26467	6.86483	24.9084	Yes	7.8992	0.544062
RGS16	RGS16	3.0613e-05	3	-1.03729	7.99484	-0.5288	76.6613	69.5339	75.1238	49.9461	Yes	7.80598	0.711807
CDC40	CDC40	3.05953e-05	3	-1.03629	8.00098	1.06275	18.7122	18.0725	41.9085	3.94935	Yes	6.73894	0.537664
FDXACB1	FDXACB1	1.89657e-05	0	-1.03567	8.00713	-0.408421	70.5737	82.4223	77.2942	43.9062	Yes	5.43386	0.544776
TFAP2A	TFAP2A	2.66975e-05	2	-1.03488	8.01327	3.03245	1.79687	15.2934	25.1474	2.27909	Yes	7.99659	0.555009
PIK3C3	PIK3C3	8.08995e-05	16	-1.03411	8.01942	-0.0898797	52.8476	7.22094	4.55886	7.51616	Yes	4.02043	0.253395
EID1	EID1	2.66663e-05	2	-1.03311	8.02556	0.134794	42.3659	38.4983	47.7884	77.6239	Yes	7.51765	0.461869
PUM2	PUM2	3.44035e-05	4	-1.03263	8.03171	2.98612	1.97243	5.1611	11.176	1.73491	Yes	14.4661	0.515893
ADAM10	ADAM10	3.82704e-05	5	-1.0323	8.03785	2.98866	1.9621	11.962	27.6893	9.43966	Yes	13.6496	0.597583
NUDT11	NUDT11	1.89e-05	0	-1.03195	8.044	0.783456	23.9531	-	47.7884	74.4612	No	5.55046	0.658839
ITGAL	ITGAL	2.664e-05	2	-1.03162	8.05014	-0.200256	58.8888	41.0242	10.9224	71.7403	Yes	5.34519	0.634496
VPS36	VPS36	3.82373e-05	5	-1.03042	8.05629	0.424936	33.0098	33.878	32.6197	5.80819	Yes	6.95518	0.436813
KPNA4	KPNA4	8.47052e-05	17	-1.03034	8.06243	1.11993	17.6331	28.153	43.2944	4.25647	Yes	6.75218	0.598222
FAM78A	FAM78A	4.98474e-05	8	-1.02998	8.06858	-0.234641	60.8974	26.3867	25.1474	24.8276	Yes	8.15402	0.706182
NR2C1	NR2C1	3.43523e-05	4	-1.02973	8.07473	0.866986	22.3886	16.6974	21.4142	15.1078	Yes	7.45846	0.320113
KDM4A	KDM4A	2.27285e-05	1	-1.02943	8.08087	1.86953	8.31827	28.6709	52.2529	20.7166	Yes	10.1895	0.338642
PTRH2	PTRH2	4.5965e-05	7	-1.02942	8.08702	0.0885626	44.2918	51.1507	61.2762	22.042	Yes	6.88814	0.319838
HMGN5	HMGN5	1.88542e-05	0	-1.02936	8.09316	0.856734	22.5796	71.122	88.9597	90.4472	Yes	4.83039	0.609508
TMEM69	TMEM69	3.04713e-05	3	-1.02927	8.09931	-0.033721	50.0284	47.5489	61.2762	52.3276	Yes	7.80376	0.451077
PXT1	PXT1	2.27207e-05	1	-1.02899	8.10545	-0.201747	58.9921	75.6559	69.8337	75.7489	Yes	7.09376	0.595829
RAB8B	RAB8B	4.98291e-05	8	-1.02894	8.1116	1.81037	8.92756	49.6375	49.3866	1.32543	Yes	7.84594	0.562223
MNAT1	MNAT1	2.27193e-05	1	-1.02891	8.11774	1.32751	14.4627	40.7883	43.2944	12.0905	Yes	9.95693	0.503901
ATXN7	ATXN7	5.36974e-05	9	-1.0287	8.12389	2.03001	6.98095	71.519	67.4982	34.8114	Yes	13.7627	0.5066
ERG	ERG	4.98203e-05	8	-1.02844	8.13003	0.130954	42.5156	13.9183	17.9111	19.8168	Yes	7.76586	0.712316
ACOX1	ACOX1	7.30517e-05	14	-1.02825	8.13618	-0.131256	55.104	58.5731	63.5704	30.1239	Yes	5.64579	0.559103
ZNF648	ZNF648	2.65804e-05	2	-1.02824	8.14232	0.0173443	47.3486	70.9091	84.5541	88.0819	Yes	6.52579	0.690823
FRG2C	FRG2C	1.8821e-05	0	-1.02747	8.14847	-	-	39.649	-	95.2748	No	-	-
C5orf4	FAXDC2	3.04371e-05	3	-1.02733	8.15461	-0.605005	80.1157	88.2796	83.8995	54.639	Yes	5.23408	0.65853
PCGF1	PCGF1	2.26829e-05	1	-1.02685	8.16076	1.10812	17.8035	34.3038	74.9528	11.3416	Yes	8.66748	0.570548
ZNF673	KRBOX4	2.65484e-05	2	-1.02643	8.1669	-0.150752	56.1987	49.6548	77.4534	86.8211	Yes	4.25338	0.486199
PPP1R3E	PPP1R3E	5.36552e-05	9	-1.02631	8.17305	0.264387	37.9666	-	-	40.792	No	7.175	0.372337
BHLHE22	BHLHE22	2.6545e-05	2	-1.02624	8.17919	3.53642	0.635101	-	-	53.6207	No	13.8132	0.697354
DDHD1	DDHD1	3.0417e-05	3	-1.02619	8.18534	1.19447	16.399	5.82854	48.7792	25.9213	Yes	6.41858	0.665282
PGRMC2	PGRMC2	4.59073e-05	7	-1.02615	8.19148	1.0889	18.2114	-	-	37.8071	No	5.92814	0.596255
PROSC	PROSC	2.65389e-05	2	-1.02589	8.19763	-0.314444	65.1469	31.2313	41.9085	36.0776	Yes	7.47326	0.595932
EHMT1	EHMT1	1.8789e-05	0	-1.02566	8.20377	0.570367	29.2714	1.76064	3.13163	54.5636	Yes	14.1192	0.432375
SLC7A1	SLC7A1	7.29985e-05	14	-1.02524	8.20992	-0.996146	92.9003	7.73878	5.60274	63.6746	Yes	6.20676	0.64611
TRAF3IP2	TRAF3IP2	4.97497e-05	8	-1.02444	8.21606	0.0754738	44.8237	83.107	93.837	43.5776	Yes	6.59777	0.474725
PAICS	PAICS	3.42516e-05	4	-1.02402	8.22221	-0.195508	58.5945	79.0506	91.2067	22.0851	Yes	5.38938	0.45566
NAV1	NAV1	8.84651e-05	18	-1.02397	8.22835	0.463186	32.0132	4.95972	3.01368	24.0787	Yes	10.0725	0.492778
SIX6	SIX6	3.81098e-05	5	-1.0232	8.2345	0.833179	22.9514	61.3809	84.9316	8.36207	Yes	9.77951	0.607203
ESRP2	ESRP2	2.26105e-05	1	-1.02275	8.24064	0.847744	22.7345	20.6214	14.1366	21.6272	Yes	6.91961	0.619809
MTRF1L	MTRF1L	3.42216e-05	4	-1.02232	8.24679	-0.376724	68.8233	77.5029	56.9238	46.4709	Yes	3.56878	0.529539
HPSE	HPSE	4.19541e-05	6	-1.02159	8.25293	0.0581897	45.6343	46.1795	55.6912	60	Yes	5.75774	0.591094
ARFIP1	ARFIP1	3.42078e-05	4	-1.02154	8.25908	1.72027	9.77952	34.0852	61.7304	3.17349	Yes	3.5025	0.573235
CBWD3	CBWD3	1.87161e-05	0	-1.02153	8.26522	-0.289715	63.8715	31.214	-	62.9203	No	6.51639	0.530948
CNPY2	CNPY2	1.87123e-05	0	-1.02131	8.27137	0.640666	27.3455	45.3222	54.9481	12.9688	Yes	11.4078	0.462435
SUV420H1	SUV420H1	3.41989e-05	4	-1.02104	8.27751	1.42208	13.1977	18.7629	9.20618	59.4774	Yes	8.26733	0.712551
HOXB3	HOXB3	3.41929e-05	4	-1.0207	8.28366	1.67322	10.2339	-	37.3201	45.3879	No	11.0167	0.389224
RAB40A	RAB40A	3.03139e-05	3	-1.02035	8.28981	-0.0528474	51.0559	68.9183	84.3536	92.0959	Yes	2.83229	0.366497
RCC2	RCC2	3.80481e-05	5	-1.0197	8.29595	0.220416	39.4124	18.061	15.6169	32.4407	Yes	11.6831	0.472429
PCDHGA3	PCDHGA3	3.03019e-05	3	-1.01967	8.3021	1.98789	7.33206	67.6582	78.8629	61.1207	Yes	7.24797	0.657193
ADAMTSL3	ADAMTSL3	2.25553e-05	1	-1.01962	8.30824	0.392593	33.934	97.1634	73.6259	70.3287	Yes	8.78313	0.721418
LIN28B	LIN28B	5.74054e-05	10	-1.01937	8.31439	2.3355	4.80715	39.9827	56.6407	10.1616	Yes	7.89673	0.610308
SMARCE1	SMARCE1	6.90121e-05	13	-1.01877	8.32053	0.298343	36.8204	23.2394	53.5091	9.52586	Yes	8.68119	0.617158
PCDHGB1	PCDHGB1	3.02793e-05	3	-1.01839	8.32668	1.92376	7.85873	47.4453	10.9224	62.8448	Yes	7.09516	0.656901
RAD50	RAD50	3.41501e-05	4	-1.01827	8.33282	-0.405851	70.4394	3.12428	21.8389	7.6347	Yes	6.32524	0.362821
ASIC1	ASIC1	2.64011e-05	2	-1.01808	8.33897	1.6871	10.0945	13.9816	22.3579	39.305	Yes	10.1982	0.623032
SUPT6H	SUPT6H	2.63964e-05	2	-1.01782	8.34511	0.825923	23.1115	0.678941	1.07337	5.52263	Yes	10.5975	0.586577
CAMLG	CAMLG	2.25154e-05	1	-1.01736	8.35126	0.111109	43.4192	61.7664	27.6893	31.2823	Yes	5.85384	0.557972
ERO1L	ERO1L	4.18776e-05	6	-1.01725	8.3574	0.470465	31.8118	27.0713	26.5334	20.2748	Yes	7.40633	0.536957
PCDHGA9	PCDHGA9	3.02507e-05	3	-1.01677	8.36355	1.97817	7.41984	3.76295	-	62.1929	No	7.13177	0.659269
FOXO1	FOXO1	3.79824e-05	5	-1.01598	8.36969	1.54708	11.7365	-	23.4253	45.07	No	7.42549	0.680997
TUBGCP3	TUBGCP3	2.24898e-05	1	-1.01591	8.37584	-0.0216304	49.3158	5.14384	3.50318	57.0582	Yes	8.16057	0.619993
ZNF143	ZNF143	1.861e-05	0	-1.01552	8.38198	2.73893	2.87086	38.6364	40.3574	5.00539	Yes	9.81321	0.657002
ADRA2A	ADRA2A	4.57108e-05	7	-1.01502	8.38813	1.17488	16.6572	-	-	56.1207	No	10.0549	0.705145
C12orf49	C12orf49	3.02188e-05	3	-1.01496	8.39427	-0.754582	85.909	83.1013	67.0323	42.5539	Yes	6.93033	0.579481
TOB2	TOB2	4.95786e-05	8	-1.01474	8.40042	0.875399	22.1511	27.7791	18.5893	25.5765	Yes	8.17796	0.605935
HS3ST1	HS3ST1	9.99136e-05	21	-1.01446	8.40656	-0.433869	71.8903	51.0932	25.3657	30.2532	Yes	5.83253	0.628456
SRSF1	SRSF1	1.85878e-05	0	-1.01426	8.41271	3.32854	1.12563	23.4925	52.8544	0.269397	Yes	10.1752	0.473261
MICALL1	MICALL1	3.02022e-05	3	-1.01402	8.41885	-0.447281	72.5667	71.2601	12.5737	66.0183	Yes	5.58287	0.48025
MUM1L1	MUM1L1	3.01928e-05	3	-1.01348	8.425	0.786542	23.8912	16.1335	69.3678	78.1088	Yes	3.93839	0.570566
SCML2	SCML2	2.24425e-05	1	-1.01323	8.43729	1.0996	17.979	15.9379	22.0925	66.9881	Yes	5.45993	0.593641
TUBD1	TUBD1	2.24425e-05	1	-1.01323	8.43729	0.558174	29.5503	60.748	38.8181	16.8427	Yes	8.1583	0.479818
DNASE2	DNASE2	1.85614e-05	0	-1.01276	8.44343	-0.599752	79.8781	23.2739	76.0498	83.319	Yes	6.00409	0.602075
PHF16	JADE3	2.24287e-05	1	-1.01244	8.44958	2.21148	5.70558	8.31991	23.2543	37.667	Yes	7.79674	0.66434
ENOX2	ENOX2	3.01685e-05	3	-1.01211	8.45572	1.53856	11.8501	13.786	25.3657	15.0647	Yes	7.90439	0.637127
IL7	IL7	2.62937e-05	2	-1.012	8.46187	1.03205	19.2905	52.7848	67.7164	63.0819	Yes	7.50009	0.622332
CNOT6L	CNOT6L	7.66351e-05	15	-1.01188	8.46801	2.62274	3.33041	18.5328	27.418	0.177802	Yes	6.02221	0.677835
DSN1	DSN1	3.01612e-05	3	-1.01169	8.47416	-0.523058	76.4032	34.2808	43.2944	56.1638	Yes	7.38342	0.424997
ANKRD54	ANKRD54	2.23923e-05	1	-1.01038	8.4803	-0.604646	80.095	-	-	28.8685	No	7.36128	0.513091
QSER1	QSER1	4.56209e-05	7	-1.00992	8.48645	1.86411	8.40089	63.9873	36.3647	26.7295	Yes	6.47612	0.618175
SPRED1	SPRED1	6.88404e-05	13	-1.00904	8.4926	1.97438	7.44049	23.504	25.3657	5.72198	Yes	7.51943	0.589315
TNFRSF8	TNFRSF8	3.39761e-05	4	-1.00841	8.49874	-1.00336	93.0397	85.2819	66.2361	88.8524	Yes	6.96211	0.640457
GIMAP8	GIMAP8	3.39758e-05	4	-1.0084	8.50489	-0.691751	83.6268	34.4707	52.2529	98.3836	Yes	4.7294	0.733292
SMARCA5	SMARCA5	6.49438e-05	12	-1.00767	8.51103	0.842968	22.8223	4.20598	8.75206	5.53341	Yes	7.12278	0.525782
FBXL12	FBXL12	1.84712e-05	0	-1.00765	8.51718	-1.63603	99.1119	23.061	40.3574	75.7812	Yes	6.9508	0.571513
RGPD2	RGPD2	2.62123e-05	2	-1.00738	8.52332	-0.033189	49.9871	1.63406	-	80.0862	No	4.1008	0.51235
NKX3-2	NKX3-2	3.00827e-05	3	-1.00725	8.52947	0.834193	22.9359	-	-	52.3707	No	10.7205	0.627325
ADAM9	ADAM9	2.23365e-05	1	-1.00722	8.53561	1.49555	12.4025	27.2785	38.9833	25.9106	Yes	10.6317	0.545902
USP24	USP24	3.39352e-05	4	-1.00609	8.54176	0.689224	26.1011	2.28999	1.44492	14.3265	Yes	11.4535	0.657053
ATP11B	ATP11B	4.16674e-05	6	-1.00534	8.5479	0.499693	31.0528	11.7952	24.599	10.0593	Yes	7.70199	0.683837
GANAB	GANAB	1.84303e-05	0	-1.00534	8.55405	1.31279	14.6899	9.17722	16.0238	30.0269	Yes	9.89143	0.596619
JAK2	JAK2	3.00433e-05	3	-1.00501	8.56019	1.00402	19.7656	4.71231	28.2201	7.25754	Yes	9.93104	0.593455
SIX1	SIX1	4.55181e-05	7	-1.0041	8.56634	2.39056	4.44054	23.8262	32.6197	3.34591	Yes	9.45073	0.696215
VPS18	VPS18	2.2278e-05	1	-1.00391	8.57248	-0.363531	68.0694	2.20944	3.86294	28.8901	Yes	8.81231	0.534537
DTX3	DTX3	3.00211e-05	3	-1.00375	8.57863	0.953172	20.6898	27.5489	22.0925	44.5744	Yes	7.26186	0.578144
FKTN	FKTN	6.87424e-05	13	-1.00348	8.58477	0.165421	41.359	86.8354	82.2541	11.0291	Yes	6.40975	0.567094
MGAT1	MGAT1	2.61402e-05	2	-1.0033	8.59092	0.361254	34.8066	61.0932	67.3036	53.486	Yes	4.74752	0.491997
SLC16A1	SLC16A1	4.16301e-05	6	-1.00323	8.59706	0.871223	22.2957	54.6433	48.3487	38.1412	Yes	7.48751	0.621717
TSNAX	TSNAX	3.0011e-05	3	-1.00318	8.60321	0.333101	35.6483	40.8861	54.9481	21.0668	Yes	6.23127	0.645838
C2orf49	C2orf49	5.32467e-05	9	-1.00315	8.60935	0.0693853	45.0818	83.9125	81.9946	34.2672	Yes	8.68813	0.564535
FLG2	FLG2	2.61331e-05	2	-1.0029	8.6155	0.0507325	45.9338	94.2463	98.2661	98.4698	Yes	7.02426	0.506757
SRGAP1	SRGAP1	7.64714e-05	15	-1.0026	8.62164	0.398775	33.7326	27.1807	12.0134	18.125	Yes	8.5178	0.640502
TMEM97	TMEM97	3.38734e-05	4	-1.00259	8.62779	-0.419546	71.1933	47.9171	36.8601	57.8341	Yes	6.78577	0.623452
FRAT2	FRAT2	2.22515e-05	1	-1.0024	8.63393	0.477084	31.5847	-	-	83.9386	No	9.60953	0.592185
EPG5	EPG5	6.87161e-05	13	-1.00199	8.64008	-0.454717	73.0521	88.7687	28.3145	34.1703	Yes	6.54796	0.669282
GPR173	GPR173	3.38531e-05	4	-1.00144	8.64622	1.60672	11.0549	22.6064	22.0925	18.5506	Yes	7.1039	0.624101
NHLRC3	NHLRC3	3.38444e-05	4	-1.00095	8.65237	-1.04432	93.8039	64.6663	83.3628	54.5097	Yes	6.86385	0.5447
RNF213	RNF213	6.86931e-05	13	-1.00069	8.65851	-0.845108	88.8264	99.0334	97.6527	91.32	Yes	4.09285	0.427836
IL13RA1	IL13RA1	2.99565e-05	3	-1.00009	8.66466	0.551091	29.7671	31.4902	26.2326	54.93	Yes	7.37591	0.706825
KCNMB4	KCNMB4	4.54466e-05	7	-1.00004	8.6708	0.163066	41.421	46.2486	51.038	18.4537	Yes	8.10057	0.634827
ANKRD12	ANKRD12	2.99475e-05	3	-0.999584	8.67695	2.16702	6.03088	93.8493	45.3645	25.0162	Yes	11.6303	0.64116
U2SURP	U2SURP	5.31816e-05	9	-0.999466	8.68309	1.10433	17.9171	5.34522	9.9021	1.43319	Yes	6.79401	0.662114
VPS37C	VPS37C	2.60716e-05	2	-0.999412	8.68924	-0.261942	62.4258	92.3418	89.7912	66.5733	Yes	8.31133	0.679073
PCDHGA6	PCDHGA6	2.99407e-05	3	-0.999199	8.69538	1.95374	7.63154	40.4373	47.2576	65.2532	Yes	7.03985	0.649035
PPP2R5C	PPP2R5C	3.76785e-05	5	-0.998758	8.70153	0.952027	20.726	38.3026	55.4494	25.9483	Yes	8.77195	0.636162
PCDHGA4	PCDHGA4	2.99297e-05	3	-0.998576	8.70768	2.00437	7.19265	-	-	-	No	7.29265	0.649455
EIF2AK3	EIF2AK3	2.21823e-05	1	-0.998483	8.71382	1.12618	17.5401	71.4097	60.6452	37.5862	Yes	9.35874	0.529442
FAM210B	FAM210B	2.99129e-05	3	-0.997624	8.71997	-0.574567	78.8713	-	-	79.542	No	5.8367	0.619805
MLL3	KMT2C	2.21565e-05	1	-0.997021	8.72611	2.81094	2.55589	0.253165	0.908233	54.9892	Yes	7.83445	0.642433
UACA	UACA	3.76467e-05	5	-0.996956	8.73226	0.153345	41.674	8.04373	20.9542	61.3416	Yes	5.31681	0.658412
FAM116A	DENND6A	4.15129e-05	6	-0.996587	8.7384	1.37109	13.8173	15.8918	51.6572	5.41487	No	10.1009	0.527625
BCL2	BCL2	8.41093e-05	17	-0.996553	8.74455	0.864418	22.4506	39.4649	39.6792	50.6843	Yes	8.16528	0.718483
MAPK14	MAPK14	4.53711e-05	7	-0.995766	8.75069	1.26657	15.3818	28.3199	41.6431	3.54526	Yes	8.41972	0.487926
PCDHGA10	PCDHGA10	2.9878e-05	3	-0.995646	8.75684	1.97649	7.43016	14.9079	66.2361	57.6724	Yes	7.72322	0.662641
PEX11A	PEX11A	2.98696e-05	3	-0.99517	8.76298	-0.507097	75.5977	41.6456	24.0033	42.1228	Yes	5.71446	0.513733
PCDHGA2	PCDHGA2	2.98662e-05	3	-0.994978	8.76913	1.94113	7.72448	38.6939	70.7773	68.0603	Yes	6.98163	0.654566
DIRC2	DIRC2	2.59873e-05	2	-0.994635	8.77527	0.269381	37.8376	25.3222	32.9382	17.7317	Yes	7.44015	0.721563
SCYL2	SCYL2	4.14762e-05	6	-0.994507	8.78142	1.47585	12.6349	27.3763	57.4074	6.39547	Yes	5.0871	0.553431
FAM60A	FAM60A	3.7601e-05	5	-0.994367	8.78756	1.33121	14.4266	47.4914	67.7164	32.7586	Yes	7.33161	0.648136
NECAP1	NECAP1	2.59657e-05	2	-0.993411	8.79371	1.18713	16.4816	35.4143	46.485	33.1142	Yes	6.997	0.712858
PAIP2	PAIP2	2.98383e-05	3	-0.993397	8.79985	1.58058	11.3957	55.2129	56.2515	0.274784	Yes	8.80024	0.33121
UAP1L1	UAP1L1	2.59644e-05	2	-0.993338	8.806	-1.11635	95.1309	-	37.4322	67.7209	No	4.07454	0.597724
PCNP	PCNP	2.5961e-05	2	-0.993145	8.81214	2.34614	4.74002	48.3717	79.7889	1.19612	Yes	8.83886	0.599337
SS18L1	SS18L1	4.14516e-05	6	-0.993113	8.81829	0.0158936	47.4467	52.5029	20.7006	41.5948	Yes	8.78105	0.526733
PROX1	PROX1	7.63006e-05	15	-0.992914	8.82443	2.33799	4.78649	7.35328	15.6169	2.29526	Yes	8.55422	0.661843
NFYB	NFYB	2.98264e-05	3	-0.992722	8.83058	1.35918	13.9722	49.3096	60.9578	11.1099	Yes	6.42052	0.547504
FLI1	FLI1	2.5948e-05	2	-0.992408	8.83672	2.82137	2.50942	14.5685	10.3031	18.2058	Yes	7.74044	0.820733
LYPLA2	LYPLA2	2.20702e-05	1	-0.992131	8.84287	1.38779	13.6159	45.0806	32.6197	15.8782	Yes	12.0253	0.53622
DDX41	DDX41	2.20651e-05	1	-0.991842	8.84901	-0.832624	88.4804	6.38665	7.04765	20.0269	Yes	7.84974	0.497693
SRRM2	SRRM2	2.20394e-05	1	-0.990386	8.85516	0.700489	25.8533	0.212888	0.0825666	43.3836	Yes	7.84783	0.419199
STX17	STX17	2.20373e-05	1	-0.990267	8.8613	0.127598	42.6447	67.9862	64.3194	10.8944	Yes	7.89387	0.613365
OSBPL2	OSBPL2	3.75145e-05	5	-0.989465	8.86745	-0.697662	83.8437	13.9988	18.0644	67.139	Yes	5.80251	0.578555
COQ10B	COQ10B	2.58906e-05	2	-0.989156	8.87359	0.612769	28.0942	40.702	54.9481	32.4461	Yes	6.48724	0.643541
C17orf59	C17orf59	1.81444e-05	0	-0.989136	8.87974	0.958315	20.6072	16.5938	-	63.0334	No	8.14857	0.500295
GRIP1	GRIP1	2.20141e-05	1	-0.988952	8.88588	3.15853	1.45092	9.34407	20.8599	24.5797	Yes	10.9928	0.708424
PLEKHA1	PLEKHA1	2.97538e-05	3	-0.988609	8.89203	1.1907	16.4507	54.229	23.4253	13.8362	Yes	6.55787	0.769383
C4orf33	C4orf33	3.74913e-05	5	-0.98815	8.89817	0.0484962	46.0113	96.4557	88.2284	44.2726	Yes	6.57802	0.613465
CRB2	CRB2	2.5862e-05	2	-0.987535	8.90432	-0.628025	81.0915	-	61.2821	72.6024	No	7.00634	0.582059
COG2	COG2	1.81059e-05	0	-0.986955	8.91047	-0.111693	53.9836	78.0725	30.8209	48.5183	Yes	9.60829	0.589263
PAPOLG	PAPOLG	2.97143e-05	3	-0.98637	8.91661	2.2775	5.24604	10.9321	10.7278	7.33297	Yes	8.23974	0.62389
MRPS27	MRPS27	2.19647e-05	1	-0.986153	8.92276	-0.710271	84.2516	87.6697	79.376	48.8039	Yes	5.01263	0.461789
E2F6	E2F6	3.74526e-05	5	-0.985957	8.9289	-0.287552	63.7063	35.1438	56.6407	60.2425	Yes	6.67275	0.615405
PIGW	PIGW	2.58268e-05	2	-0.985541	8.93505	-0.834471	88.5165	58.4407	51.9167	47.2144	Yes	7.16825	0.491664
FAM111A	FAM111A	6.45477e-05	12	-0.985217	8.94119	-0.504706	75.4479	50.5754	34.8844	95.4041	Yes	3.99214	0.52027
SLITRK3	SLITRK3	2.58147e-05	2	-0.984855	8.94734	2.46906	4.00165	16.5017	29.4291	21.6433	Yes	7.0091	0.65329
FRG2	FRG2	1.80666e-05	0	-0.984728	8.95348	-0.00959388	48.7014	40.7135	-	93.9224	No	1.01498	0.61787
CPT1A	CPT1A	4.12992e-05	6	-0.984477	8.95963	-0.594029	79.6045	9.70081	22.7825	68.1412	Yes	6.03984	0.475459
R3HDM1	R3HDM1	1.8047e-05	0	-0.983617	8.96577	3.20741	1.33216	35.2647	47.1161	4.1056	Yes	10.0408	0.53585
PPIP5K1	PPIP5K1	2.1913e-05	1	-0.983223	8.97192	1.77468	9.27867	1.42117	-	25.2856	No	9.25182	0.688925
WEE2	WEE2	1.80196e-05	0	-0.982065	8.97806	-0.259399	62.307	51.168	18.0644	76.5032	Yes	8.32275	0.534148
PSD4	PSD4	2.96329e-05	3	-0.981758	8.98421	-0.425535	71.4979	59.8446	94.7865	76.3362	Yes	7.54886	0.662616
BRIX1	BRIX1	2.1885e-05	1	-0.981637	8.99035	-0.570535	78.6544	30.2762	60.0908	13.5022	Yes	7.89703	0.485396
SNAI2	SNAI2	2.57525e-05	2	-0.981331	8.9965	1.93318	7.76579	39.6663	46.2019	10.5065	Yes	11.4337	0.675378
AQP10	AQP10	1.79903e-05	0	-0.980404	9.00264	-0.931825	91.3461	80.2186	61.4945	60.889	Yes	7.77933	0.597215
C16orf58	C16orf58	2.18573e-05	1	-0.980067	9.00879	-0.55604	77.978	12.5892	55.6086	54.5043	Yes	5.81971	0.495094
IL1RAPL2	IL1RAPL2	1.79831e-05	0	-0.979996	9.01493	0.939099	20.9377	15.5466	30.3727	5.04849	Yes	7.94024	0.747077
KIRREL2	KIRREL2	1.79637e-05	0	-0.978897	9.02108	0.0317508	46.7341	88.8953	84.7016	64.5259	Yes	8.41927	0.600108
PHF3	PHF3	2.57075e-05	2	-0.978781	9.02722	1.53285	11.9172	4.95397	12.096	31.2931	Yes	8.36035	0.475248
C2orf48	C2orf48	2.18312e-05	1	-0.978588	9.03337	-0.258803	62.2812	72.1807	66.82	97.8825	Yes	3.22309	0.400556
BRS3	BRS3	2.18311e-05	1	-0.978583	9.03951	1.25491	15.5367	29.5915	28.6329	22.1498	Yes	5.67227	0.617291
SERINC4	SERINC4	1.7956e-05	0	-0.978461	9.04566	0.900261	21.6554	20.8516	-	34.8491	No	6.97143	0.466247
MYD88	MYD88	2.95712e-05	3	-0.978262	9.0518	-0.507115	75.608	23.6191	30.0661	59.9569	Yes	6.51487	0.654577
BCL2L2	BCL2L2	4.11805e-05	6	-0.97775	9.05795	2.58106	3.51629	68.2394	51.4036	5.84591	Yes	11.4839	0.437622
GALNTL6	GALNTL6	3.34349e-05	4	-0.977745	9.06409	1.28977	15.0307	13.5788	11.6773	10.2371	Yes	6.5153	0.679831
AGPAT3	AGPAT3	8.37771e-05	17	-0.97772	9.07024	-1.08613	94.6146	50.6329	22.3579	54.0356	Yes	6.06163	0.625225
LMBR1L	LMBR1L	1.79406e-05	0	-0.977588	9.07638	1.65458	10.4404	17.8999	16.4426	4.23491	Yes	12.8468	0.424356
SUPT16H	SUPT16H	2.95413e-05	3	-0.976567	9.08253	1.70798	9.88279	12.2152	17.3095	4.91379	Yes	12.8882	0.581512
GABARAP	GABARAP	2.56679e-05	2	-0.976537	9.08867	0.801478	23.6072	51.5535	60.9578	8.32435	Yes	8.14567	0.529902
FUT8	FUT8	4.50252e-05	7	-0.976164	9.09482	1.08894	18.2011	47.1059	23.4253	1.60022	Yes	7.66138	0.608167
NIPBL	NIPBL	1.79096e-05	0	-0.975832	9.10096	3.82315	0.304642	0.460299	1.01439	0.91056	Yes	8.79871	0.660073
C19orf70	C19orf70	2.17761e-05	1	-0.975466	9.10711	-0.688812	83.4822	52.5777	49.3866	72.6994	Yes	9.9869	0.457783
SH2D7	SH2D7	2.17709e-05	1	-0.975172	9.11326	-0.824036	88.2171	75.8746	73.5374	88.3082	Yes	4.66675	0.703159
NKAIN2	NKAIN2	2.95156e-05	3	-0.975111	9.1194	2.75242	2.82439	45.2359	41.2479	0.646552	Yes	7.87529	0.633047
BICD2	BICD2	5.27266e-05	9	-0.97368	9.12555	1.15019	17.0961	4.53395	4.24628	37.8933	Yes	8.74652	0.39199
ZCCHC5	ZCCHC5	1.78559e-05	0	-0.972789	9.13169	1.41444	13.3371	87.382	79.4645	86.8534	Yes	2.82908	0.627024
PCDHA6	PCDHA6	3.33398e-05	4	-0.972356	9.13784	3.20077	1.35798	3.19908	13.1812	68.3782	Yes	8.71555	0.636119
GPR82	GPR82	2.55882e-05	2	-0.972021	9.14398	0.602917	28.3214	38.1243	61.2762	44.472	Yes	4.40572	0.508988
RNF111	RNF111	3.33308e-05	4	-0.971846	9.15013	2.79599	2.63335	17.2957	9.75466	12.5916	Yes	7.78836	0.535427
ZZEF1	ZZEF1	4.49482e-05	7	-0.971801	9.15627	0.00940545	47.772	5.40852	0.389243	32.5431	Yes	8.88824	0.57141
SSX2IP	SSX2IP	4.49411e-05	7	-0.971399	9.16242	0.633864	27.4901	50.1841	15.1215	19.4666	Yes	8.19597	0.668629
POLR1B	POLR1B	2.17e-05	1	-0.971154	9.16856	-0.676651	82.9814	17.2497	13.7532	41.6595	Yes	5.53365	0.504995
MYO19	MYO19	2.55709e-05	2	-0.971041	9.17471	-0.038891	50.2349	62.5316	80.3963	51.4871	Yes	8.43992	0.428583
PCGF2	PCGF2	3.71701e-05	5	-0.969949	9.18085	0.780438	24.0099	56.214	25.1474	39.1218	Yes	9.89576	0.489788
ETS1	ETS1	4.49048e-05	7	-0.969341	9.187	1.49569	12.3974	16.0759	38.8181	11.2446	Yes	8.54726	0.705173
SCAF11	SCAF11	1.77939e-05	0	-0.969276	9.19314	1.38774	13.6263	52.2785	37.7801	45.6034	Yes	6.61743	0.414473
SCN2A	SCN2A	3.32711e-05	4	-0.968463	9.19929	3.33715	1.1153	1.39816	1.76929	6.70259	Yes	8.49092	0.612629
LUZP1	LUZP1	7.19886e-05	14	-0.967992	9.20543	0.687422	26.1527	92.5834	73.7261	58.8039	Yes	9.20525	0.439199
TRIM17	TRIM17	2.55152e-05	2	-0.967884	9.21158	-1.33179	97.5474	13.4522	37.6622	83.0765	Yes	4.08814	0.44013
TNFAIP3	TNFAIP3	2.55141e-05	2	-0.967822	9.21772	-0.386604	69.3551	16.6628	20.8245	43.8039	Yes	9.19977	0.678194
C5orf51	C5orf51	5.26165e-05	9	-0.96744	9.22387	0.201109	40.2282	39.206	61.4945	22.0043	Yes	6.9833	0.523627
PDP1	PDP1	2.55069e-05	2	-0.967414	9.23001	1.33132	14.4214	18.1876	13.3286	5.53879	Yes	6.30952	0.612417
VAT1	VAT1	2.55019e-05	2	-0.967131	9.23616	0.93664	20.9893	20.4143	30.0661	47.7856	Yes	7.0342	0.58832
TRIM35	TRIM35	3.71202e-05	5	-0.967121	9.2423	-1.06276	94.2221	10.9724	25.7903	44.7468	Yes	5.35064	0.548834
SYNPO2L	SYNPO2L	2.93733e-05	3	-0.967048	9.24845	0.827865	23.0702	72.4626	22.6999	50.0862	Yes	8.67498	0.600622
MYO10	MYO10	2.5497e-05	2	-0.966853	9.25459	0.206371	39.9339	25.0173	2.9724	33.0334	Yes	9.98155	0.60187
LLPH	LLPH	1.77497e-05	0	-0.966771	9.26074	-0.563572	78.3704	75.42	68.719	58.4159	Yes	4.8869	0.551798
SUPT7L	SUPT7L	4.0977e-05	6	-0.966219	9.26688	-0.0308848	49.858	26.3003	43.5716	18.3351	Yes	6.32537	0.528319
DAGLA	DAGLA	3.71032e-05	5	-0.966158	9.27303	0.651829	27.0615	7.45109	18.9608	46.7295	Yes	9.88528	0.723044
OPRL1	OPRL1	4.0969e-05	6	-0.965765	9.27917	-0.664992	82.5218	16.3924	26.8519	54.1487	Yes	5.32254	0.700852
FNTB	FNTB	2.54757e-05	2	-0.965646	9.28532	0.650838	27.0925	19.4879	25.3657	15.792	Yes	11.0921	0.458873
HK2	HK2	4.09631e-05	6	-0.965431	9.29146	0.445466	32.5554	21.0242	9.37721	33.4483	Yes	8.92984	0.468183
GNAI2	GNAI2	2.15915e-05	1	-0.965006	9.29761	1.90497	8.02912	58.6133	30.3727	33.5776	Yes	13.7578	0.522685
TP53INP1	TP53INP1	5.25723e-05	9	-0.964935	9.30375	1.45843	12.8363	44.8101	38.5763	10.8836	Yes	9.73638	0.542148
ZBTB26	ZBTB26	4.09539e-05	6	-0.96491	9.3099	1.58897	11.2769	30.2071	43.2944	0.668103	Yes	9.52729	0.562623
UTP14C	UTP14C	2.93262e-05	3	-0.964379	9.31604	-0.147092	56.018	81.1507	62.096	86.056	Yes	5.19666	0.607917
YAP1	YAP1	3.70702e-05	5	-0.964288	9.32219	1.92297	7.87422	26.962	34.3182	27.8233	Yes	10.4125	0.66983
C6orf228	SMIM13	5.25598e-05	9	-0.964227	9.32834	0.429309	32.891	59.3671	62.385	44.0356	No	7.52548	0.494139
P2RY2	P2RY2	2.54481e-05	2	-0.964082	9.33448	-0.0488695	50.7771	89.0564	84.6131	59.6444	Yes	7.83157	0.61494
LTN1	LTN1	2.93204e-05	3	-0.96405	9.34063	1.04783	18.9601	90.9264	70.0637	44.5043	Yes	5.32666	0.58428
PCDHGC5	PCDHGC5	2.92934e-05	3	-0.96252	9.34677	2.28295	5.20473	8.79171	3.82166	28.0657	Yes	7.04883	0.63694
KIAA1919	KIAA1919	6.80181e-05	13	-0.962431	9.35292	-0.468974	73.6614	55.023	63.4879	67.0905	Yes	6.03984	0.503389
TCF12	TCF12	3.70364e-05	5	-0.962373	9.35906	3.34802	1.08948	33.3774	14.6733	3.10884	Yes	9.53535	0.407835
NRN1	NRN1	2.15361e-05	1	-0.961867	9.36521	2.9731	2.01373	43.3026	64.113	13.9978	Yes	9.80827	0.65991
ZMYM2	ZMYM2	6.41312e-05	12	-0.961611	9.37135	0.659093	26.8808	3.04373	5.11323	12.1929	Yes	5.98605	0.611291
EXD2	EXD2	2.15306e-05	1	-0.961556	9.3775	0.274792	37.6672	67.1519	55.6086	35.8944	Yes	8.59598	0.48707
PURA	PURA	1.76493e-05	0	-0.961083	9.38364	4.6334	0.036144	-	44.5388	5.01616	No	8.9765	0.599223
ZNF528	ZNF528	3.31236e-05	4	-0.960105	9.38979	-0.378943	68.8904	48.3084	66.2361	97.2468	Yes	3.19226	0.546967
EML5	EML5	3.69887e-05	5	-0.95967	9.39593	0.318782	36.0872	4.25201	4.01038	16.2554	Yes	8.36101	0.638606
KLF5	KLF5	3.31116e-05	4	-0.959425	9.40208	2.4376	4.20819	27.6295	50.0118	4.77371	Yes	6.88053	0.676684
OSM	OSM	2.14857e-05	1	-0.959011	9.40822	0.714154	25.5125	34.2175	35.7455	98.0119	Yes	9.08926	0.556152
S100PBP	S100PBP	4.47183e-05	7	-0.958773	9.41437	1.28301	15.1546	27.8251	33.2036	57.1552	Yes	9.15111	0.55605
PRKCE	PRKCE	4.47163e-05	7	-0.958659	9.42051	1.80732	8.95854	4.98849	52.0937	15.2478	Yes	8.47638	0.597032
TNPO2	TNPO2	3.69605e-05	5	-0.958072	9.42666	0.540976	29.9943	3.58458	9.54824	16.6541	Yes	11.0548	0.512524
TAF3	TAF3	3.69381e-05	5	-0.956803	9.4328	1.76822	9.35096	85.8055	81.5994	49.639	Yes	7.28006	0.684218
PARN	PARN	2.53164e-05	2	-0.95662	9.43895	-0.077639	52.2177	14.4707	19.7275	16.153	Yes	8.3096	0.675363
PCDHGA1	PCDHGA1	2.91808e-05	3	-0.95614	9.44509	1.88443	8.18919	74.0506	62.1904	70.8405	Yes	6.89489	0.662836
NOL12	NOL12	3.69249e-05	5	-0.956055	9.45124	-0.849478	88.9606	65.397	51.6572	45.097	Yes	4.64768	0.40739
GFOD2	GFOD2	2.14282e-05	1	-0.955753	9.45738	0.00716585	47.8804	16.3579	15.7643	40.4203	Yes	8.74497	0.60496
ANGEL2	ANGEL2	4.07903e-05	6	-0.955639	9.46353	0.212403	39.6809	52.4396	45.3586	24.5528	Yes	8.31914	0.569558
SLC25A48	SLC25A48	1.7549e-05	0	-0.955399	9.46967	-0.778577	86.761	68.8665	80.7325	60.7381	Yes	5.32079	0.598826
GMFB	GMFB	4.46524e-05	7	-0.955038	9.47582	1.72916	9.67109	52.0138	52.8544	1.89655	Yes	8.08335	0.628691
WDR5B	WDR5B	4.46484e-05	7	-0.954812	9.48196	-0.279187	63.1693	36.893	61.7304	55.2478	Yes	5.54505	0.486653
NSD1	NSD1	5.62598e-05	10	-0.954447	9.48811	1.41489	13.3165	61.0357	3.23779	32.7748	Yes	8.50861	0.600888
TNRC6A	TNRC6A	2.91472e-05	3	-0.954236	9.49425	3.33129	1.12046	23.5616	7.87922	2.5	Yes	12.4134	0.437782
RANBP2	RANBP2	3.30155e-05	4	-0.95398	9.5004	1.17045	16.7295	0.316456	3.33215	41.1369	Yes	9.15879	0.551705
GPAM	GPAM	5.23732e-05	9	-0.953652	9.50654	0.33342	35.6225	86.9045	36.2291	24.5582	Yes	9.02802	0.728184
NNAT	NNAT	2.13712e-05	1	-0.952524	9.51269	1.71356	9.84148	-	59.4303	14.5366	No	9.71852	0.415332
USP53	USP53	3.29812e-05	4	-0.952036	9.51883	0.630927	27.6191	44.5857	88.1104	61.3254	Yes	7.17249	0.591793
LTBP2	LTBP2	4.07246e-05	6	-0.951916	9.52498	0.632853	27.5314	0.805524	3.29087	56.7834	Yes	10.1212	0.457326
TRIM37	TRIM37	2.91009e-05	3	-0.951612	9.53113	1.13573	17.4007	5.75949	37.5442	9.3319	Yes	5.46922	0.425877
ZDHHC16	ZDHHC16	1.74752e-05	0	-0.951218	9.53727	1.29642	14.9429	24.1369	9.9021	4.50431	Yes	11.6643	0.603867
NUDT21	NUDT21	4.84546e-05	8	-0.951046	9.54342	0.35284	35.0906	43.2854	52.8544	1.26616	Yes	9.78499	0.558245
CCR7	CCR7	1.74714e-05	0	-0.951002	9.54956	-0.364827	68.1417	53.8838	21.4142	43.0819	Yes	8.47303	0.697348
KLC4	KLC4	1.74692e-05	0	-0.950878	9.55571	1.41741	13.2545	29.1772	34.9316	22.3761	Yes	12.877	0.570569
SPDYE1	SPDYE1	2.13375e-05	1	-0.950614	9.56185	-	-	76.519	-	-	No	-	-
SLITRK5	SLITRK5	1.74618e-05	0	-0.950458	9.568	2.60852	3.38721	2.56041	2.82496	7.32759	Yes	5.85092	0.630293
ANTXR1	ANTXR1	5.61823e-05	10	-0.950055	9.57414	1.20336	16.2751	15.4603	10.0318	23.6476	Yes	8.163	0.689948
ELF2	ELF2	2.13237e-05	1	-0.949832	9.58029	2.3256	4.9259	49.3498	80.8151	18.5991	Yes	11.1033	0.414688
SKP2	SKP2	3.6803e-05	5	-0.949147	9.58643	0.626404	27.7379	21.2371	14.9682	36.3147	Yes	7.96952	0.557869
DNAJC10	DNAJC10	4.4548e-05	7	-0.949122	9.59258	-0.052468	51.0301	88.1646	85.7278	11.3847	Yes	7.4943	0.542412
TRIM74	TRIM74	1.74085e-05	0	-0.947438	9.59872	-0.415681	71.0074	32.3188	-	83.1466	No	4.95354	0.53821
ESYT3	ESYT3	2.90224e-05	3	-0.947164	9.60487	-0.162113	56.8028	80.5984	97.3402	50.1832	Yes	6.4727	0.607967
C7orf60	C7orf60	3.67634e-05	5	-0.946903	9.61101	2.71506	2.92766	28.3774	32.6197	2.73168	Yes	8.31063	0.651206
GRIN2D	GRIN2D	2.1266e-05	1	-0.946563	9.61716	1.41633	13.2803	-	-	63.7662	No	7.68137	0.569992
NAA20	NAA20	1.73927e-05	0	-0.946543	9.6233	0.487005	31.342	49.7699	41.2479	28.4644	Yes	7.95547	0.512363
CA11	CA11	1.73862e-05	0	-0.946175	9.62945	0.0884436	44.297	25.2071	35.4211	57.8933	Yes	11.54	0.484778
SLC39A7	SLC39A7	2.12567e-05	1	-0.946036	9.63559	1.06805	18.6245	73.8723	57.1538	40.2694	Yes	9.00577	0.419936
SH3BP5L	SH3BP5L	4.83571e-05	8	-0.945521	9.64174	-0.583263	79.1862	14.3498	13.9361	56.3147	Yes	7.28553	0.520485
ENY2	ENY2	3.67322e-05	5	-0.945135	9.64788	1.02461	19.4403	57.1979	63.8122	0.0538793	Yes	7.54921	0.587435
PCDH12	PCDH12	4.06016e-05	6	-0.944946	9.65403	0.42408	33.0407	70.6157	86.4178	53.7069	Yes	8.61017	0.655085
ZNF503	ZNF503	2.12363e-05	1	-0.94488	9.66017	3.42374	0.862292	-	-	30.8567	No	12.2041	0.584001
MAP2K3	MAP2K3	1.73629e-05	0	-0.944855	9.66632	-0.178343	57.7012	24.5224	61.9073	28.4537	Yes	8.4488	0.625688
TCF20	TCF20	1.73601e-05	0	-0.944696	9.67246	1.62808	10.7451	53.9413	0.849257	21.1476	Yes	7.32067	0.526283
NAMPT	NAMPT	3.28445e-05	4	-0.94429	9.67861	1.99928	7.22879	28.5098	32.6197	6.03448	Yes	7.24951	0.613425
PROM2	PROM2	2.89705e-05	3	-0.944223	9.68475	-0.542459	77.2861	33.832	28.2555	66.7403	Yes	5.94313	0.559927
CCNG1	CCNG1	2.50955e-05	2	-0.944103	9.6909	0.857297	22.5693	69.252	53.5091	10.9968	Yes	6.52933	0.462256
FAM150A	FAM150A	2.12167e-05	1	-0.943769	9.69704	-0.320112	65.5135	45.4776	-	75.695	No	5.01656	0.670611
CCDC68	CCDC68	3.6705e-05	5	-0.943594	9.70319	-0.313674	65.1004	89.1657	80.8151	52.4569	Yes	6.25251	0.704239
JAZF1	JAZF1	2.50806e-05	2	-0.943258	9.70933	3.07345	1.64197	41.5823	36.8601	8.20043	Yes	12.2552	0.501944
PDZD2	PDZD2	3.66951e-05	5	-0.943033	9.71548	0.938995	20.9428	80.2877	69.6686	79.9838	Yes	9.7852	0.4197
FOXG1	FOXG1	2.12036e-05	1	-0.943027	9.72162	3.04055	1.74524	-	35.4211	45.3448	No	15.1828	0.733603
MTPN	MTPN	4.44397e-05	7	-0.942985	9.72777	2.10517	6.41297	55.8746	59.4303	2.22522	No	11.5664	0.438191
GIT2	GIT2	4.83119e-05	8	-0.942959	9.73392	0.0380921	46.4656	15.6329	21.7268	11.6595	Yes	8.11994	0.319299
ZHX1	ZHX1	2.50723e-05	2	-0.942788	9.74006	2.40516	4.35793	9.4649	12.4558	28.3998	Yes	8.94292	0.516341
TRMT1L	TRMT1L	3.28063e-05	4	-0.942125	9.74621	0.485773	31.3575	11.7779	21.5558	24.4504	Yes	7.22621	0.624302
KBTBD8	KBTBD8	3.66777e-05	5	-0.942047	9.75235	2.17289	5.96375	70.2934	58.8464	15.1239	Yes	6.06864	0.701962
RAB5B	RAB5B	3.66709e-05	5	-0.941662	9.7585	2.14429	6.18062	44.4361	44.5388	8.83621	Yes	8.13579	0.495038
SECISBP2L	SECISBP2L	4.82824e-05	8	-0.941287	9.76464	1.42575	13.1564	70.1323	9.68389	28.2435	Yes	9.3762	0.524208
RTN3	RTN3	2.89054e-05	3	-0.940535	9.77079	0.687641	26.1476	43.4695	11.4532	65.2425	Yes	11.6611	0.69859
GPRC5B	GPRC5B	4.43952e-05	7	-0.940463	9.77693	0.657766	26.9272	15.8631	11.8837	32.1929	Yes	11.4334	0.563632
WWC3	WWC3	4.05208e-05	6	-0.940367	9.78308	0.536842	30.1492	-	85.8516	56.3955	No	7.70745	0.612147
ARMCX6	ARMCX6	1.72699e-05	0	-0.939585	9.78922	0.904421	21.6038	65.7135	-	75.5065	No	8.64685	0.602693
MECOM	MECOM	2.50112e-05	2	-0.939326	9.79537	3.44937	0.795167	4.06789	8.56334	3.77155	Yes	7.76437	0.686122
CIRBP	CIRBP	2.11366e-05	1	-0.93923	9.80151	0.444097	32.5967	41.0932	41.2479	69.542	Yes	8.73149	0.527823
SYNDIG1	SYNDIG1	2.49976e-05	2	-0.938555	9.80766	0.028142	46.9045	64.0046	57.313	37.2091	Yes	8.69893	0.654418
FKBP3	FKBP3	1.7234e-05	0	-0.937551	9.8138	-0.0160531	49.0215	44.6087	36.8601	2.39763	Yes	6.46325	0.545436
LRAT	LRAT	5.59558e-05	10	-0.937219	9.81995	-0.0136222	48.9131	35.1036	56.6407	36.0884	Yes	7.12079	0.683309
FAM102B	FAM102B	4.82104e-05	8	-0.937207	9.82609	0.381064	34.2541	32.1231	48.1187	13.7015	Yes	7.75317	0.55059
RPL18	RPL18	1.72132e-05	0	-0.936372	9.83224	-0.179516	57.789	37.5086	35.4211	39.445	Yes	10.5887	0.55082
RAVER1	RAVER1	2.4958e-05	2	-0.936312	9.83838	0.295477	36.9391	14.3728	37.5442	53.9278	Yes	10.8544	0.603403
EDEM3	EDEM3	5.59393e-05	10	-0.936284	9.84453	1.48627	12.5265	73.6824	15.9472	16.0938	Yes	6.67386	0.593349
ATL1	ATL1	1.72035e-05	0	-0.935823	9.85067	2.39694	4.39924	20.1036	18.4418	5.56573	Yes	10.5113	0.6075
LINGO2	LINGO2	1.72019e-05	0	-0.935732	9.85682	2.7704	2.7521	15.1496	13.6707	3.27586	Yes	13.4447	0.568364
KAZALD1	KAZALD1	2.10513e-05	1	-0.934397	9.86296	0.17111	41.1783	73.7112	89.3902	39.8545	Yes	8.72758	0.593013
POFUT1	POFUT1	4.81464e-05	8	-0.93358	9.86911	-0.0897767	52.8321	56.3464	46.9155	32.7802	Yes	5.6186	0.405315
KAT5	KAT5	1.71632e-05	0	-0.933539	9.87525	-0.03923	50.2608	8.89528	12.7742	20.7328	Yes	8.28047	0.541454
FNDC5	FNDC5	2.49081e-05	2	-0.933484	9.8814	1.75642	9.43357	-	35.4211	-	No	10.8336	0.431785
CTIF	CTIF	4.4272e-05	7	-0.933482	9.88754	0.578568	29.0339	22.4914	6.82944	23.2166	Yes	9.30393	0.701004
CALCR	CALCR	3.26531e-05	4	-0.933444	9.89369	1.40061	13.5023	72.0771	60.5685	81.8912	Yes	5.21295	0.735889
ANKRD20A4	ANKRD20A4	2.87788e-05	3	-0.933361	9.89983	-0.214354	59.684	10.8861	-	91.6595	No	3.62207	0.637718
LMBRD2	LMBRD2	7.91198e-05	16	-0.933218	9.90598	0.780076	24.0202	13.458	26.7339	5.09159	Yes	5.78824	0.697271
C1orf233	C1orf233	2.48937e-05	2	-0.932668	9.91212	-0.149504	56.1367	-	-	66.5571	No	4.93629	0.5774
CDK8	CDK8	2.10131e-05	1	-0.932233	9.91827	2.79747	2.61269	24.4822	35.4211	0.409483	Yes	10.5357	0.620315
TRIM64B	TRIM64B	1.71374e-05	0	-0.932077	9.92441	-0.304117	64.6615	27.3936	-	95.5657	No	2.22698	0.675104
PPP1R3D	PPP1R3D	3.2618e-05	4	-0.931455	9.93056	-0.0556665	51.2005	-	-	67.1659	No	7.12167	0.548513
MFSD8	MFSD8	3.64881e-05	5	-0.931303	9.9367	0.0879505	44.3435	54.672	69.4562	53.7392	Yes	6.22995	0.524387
FAIM	FAIM	2.0976e-05	1	-0.930131	9.94285	-0.0293224	49.7806	83.2394	65.5579	53.6261	Yes	5.34478	0.549064
TMEM91	TMEM91	2.09755e-05	1	-0.930102	9.949	-0.485711	74.5237	40.1036	43.2944	80.1616	Yes	6.95091	0.460737
GIT1	GIT1	1.7089e-05	0	-0.929335	9.95514	1.69221	10.0222	4.3786	4.19321	33.028	Yes	12.7878	0.443564
C10orf25	C10orf25	3.25782e-05	4	-0.9292	9.96129	-0.225193	60.3398	85.1554	82.4546	99.3912	Yes	4.67631	0.555868
CCDC144A	CCDC144A	5.9685e-05	11	-0.929095	9.96743	0.306066	36.5209	6.4557	-	91.3147	No	4.00075	0.643755
XK	XK	4.03198e-05	6	-0.928977	9.97358	0.681324	26.3335	33.8665	49.7582	35.3664	Yes	5.43907	0.594287
MIER2	MIER2	2.09412e-05	1	-0.928159	9.97972	-0.292164	63.9696	55.3222	6.31635	75.0593	Yes	9.33637	0.551669
RCBTB2	RCBTB2	2.48096e-05	2	-0.927903	9.98587	0.560868	29.4728	15.4258	10.7985	20.9267	Yes	7.90712	0.65142
ACSBG1	ACSBG1	5.19135e-05	9	-0.9276	9.99201	-0.38053	69.004	44.2693	28.2024	61.3631	Yes	6.45466	0.504536
TNFSF13	TNFSF13	2.4797e-05	2	-0.927189	9.99816	0.774695	24.1855	81.8067	65.5579	49.3642	Yes	9.78911	0.528785
COPS7B	COPS7B	2.86696e-05	3	-0.927173	10.0043	1.22865	15.9188	35.3222	44.8927	17.9095	Yes	12.1241	0.557183
CPE	CPE	1.70487e-05	0	-0.927051	10.0104	1.17128	16.714	28.3084	50.2241	29.6444	Yes	7.95635	0.67483
CPVL	CPVL	1.70391e-05	0	-0.926507	10.0166	0.186411	40.6981	96.7146	94.2085	64.4343	Yes	6.75307	0.61789
TMEM109	TMEM109	2.86485e-05	3	-0.925978	10.0227	-0.0885121	52.7805	65.8861	39.9505	60.7812	Yes	9.06732	0.39165
FAM154B	FAM154B	2.86454e-05	3	-0.925802	10.0289	-0.455672	73.0986	87.7503	89.1897	84.4666	Yes	5.32012	0.649853
KCND1	KCND1	2.86347e-05	3	-0.925196	10.035	1.31329	14.6848	-	40.3574	29.5097	No	6.93214	0.608277
INPP5A	INPP5A	2.47613e-05	2	-0.925166	10.0412	0.318289	36.0975	49.977	25.6428	48.556	Yes	11.2845	0.689017
CCDC43	CCDC43	2.08803e-05	1	-0.924708	10.0473	0.868149	22.3628	39.183	35.4211	26.5571	Yes	8.04749	0.455796
ZSWIM6	ZSWIM6	2.08779e-05	1	-0.924572	10.0535	4.1128	0.129086	4.16571	67.0323	11.0991	Yes	8.24659	0.619323
ZBTB5	ZBTB5	3.24817e-05	4	-0.923732	10.0596	1.12604	17.5453	34.4764	24.4633	24.0679	Yes	11.7749	0.584741
ETV5	ETV5	3.24772e-05	4	-0.923477	10.0658	2.07726	6.64532	16.3406	29.1637	6.13685	Yes	8.85052	0.667707
C2orf88	C2orf88	4.02215e-05	6	-0.923407	10.0719	-0.212198	59.5859	76.7261	72.9358	81.5894	Yes	7.44249	0.564845
CHEK1	CHEK1	2.85971e-05	3	-0.923065	10.078	0.225198	39.2575	60.1093	31.6879	12.9149	Yes	5.73604	0.518291
NSUN7	NSUN7	3.24674e-05	4	-0.922922	10.0842	-0.127032	54.8872	88.6364	94.3973	61.4763	Yes	7.42365	0.629494
ZNF564	ZNF564	2.08459e-05	1	-0.922759	10.0903	-0.292114	63.9645	21.8297	23.2543	95	Yes	4.2299	0.400987
IL6ST	IL6ST	7.11779e-05	14	-0.92204	10.0965	0.0290504	46.8632	86.6168	81.0686	48.5291	Yes	7.35138	0.536925
GBP4	GBP4	5.18115e-05	9	-0.92182	10.1026	-0.199046	58.8062	69.5685	96.7268	89.8761	Yes	2.61704	0.504739
TRIB2	TRIB2	5.18069e-05	9	-0.921559	10.1088	1.94562	7.70383	55.0173	34.3182	5.6681	Yes	10.9172	0.631992
IL10RA	IL10RA	3.24397e-05	4	-0.921352	10.1149	-0.873771	89.7971	89.4304	90.4282	87.8448	Yes	7.30078	0.678734
MTSS1	MTSS1	3.24316e-05	4	-0.920893	10.1211	2.39884	4.37858	17.1577	11.9368	21.3631	Yes	11.0136	0.480489
ORC4	ORC4	2.46855e-05	2	-0.920871	10.1272	0.371394	34.5485	78.6939	87.9512	7.0528	Yes	5.51502	0.57503
GADD45B	GADD45B	1.69341e-05	0	-0.920558	10.1333	-0.425412	71.4927	37.8539	51.038	41.0183	Yes	9.26406	0.610106
MEX3C	MEX3C	2.0807e-05	1	-0.920555	10.1395	4.43521	0.0722879	18.4868	30.5556	18.5453	Yes	6.89261	0.605916
TOM1	TOM1	2.08053e-05	1	-0.920458	10.1456	-0.289978	63.8819	11.5362	19.7983	41.611	Yes	8.50901	0.593692
HNRNPC	HNRNPC	3.24207e-05	4	-0.920276	10.1518	1.23293	15.8672	33.5328	47.7884	1.70259	Yes	7.86509	0.590834
SLC25A45	SLC25A45	2.46719e-05	2	-0.9201	10.1579	-0.596028	79.7181	87.6064	95.624	64.7845	Yes	3.54833	0.511146
CASP10	CASP10	5.56479e-05	10	-0.919769	10.1641	-0.264384	62.4929	84.1542	46.9922	93.7231	Yes	3.52613	0.4026
BACE1	BACE1	4.78907e-05	8	-0.91909	10.1702	1.34825	14.122	37.3705	13.3286	9.88685	Yes	11.8061	0.708864
EXOSC2	EXOSC2	2.07689e-05	1	-0.918396	10.1764	-0.366339	68.2398	34.3556	37.3201	23.8631	Yes	7.00248	0.566638
PDE7A	PDE7A	2.07611e-05	1	-0.917954	10.1825	2.61102	3.37171	75.3855	41.9085	6.27694	Yes	11.5674	0.456344
IPPK	IPPK	4.7864e-05	8	-0.917577	10.1887	-0.230654	60.6547	39.1484	52.0937	45.9321	Yes	8.17268	0.607786
XPO1	XPO1	2.07497e-05	1	-0.917308	10.1948	3.8062	0.330459	6.01266	11.058	1.47091	Yes	10.2698	0.484858
CDCA3	CDCA3	2.46201e-05	2	-0.917165	10.2009	0.409421	33.4641	38.5558	76.0498	65.3987	Yes	9.49149	0.55229
GPRASP1	GPRASP1	1.687e-05	0	-0.916926	10.2071	0.147738	41.8547	24.5857	36.2821	89.4935	Yes	5.66716	0.505394
SMU1	SMU1	8.27039e-05	17	-0.916881	10.2132	-0.217043	59.875	22.0886	42.8757	6.76185	Yes	5.25315	0.521026
ADRBK1	ADRBK1	2.07398e-05	1	-0.916747	10.2194	0.600221	28.3833	5.54661	6.16891	28.6369	Yes	10.7929	0.506084
FAM200A	FAM200A	1.68591e-05	0	-0.916308	10.2255	-0.247293	61.6048	50.8228	71.2668	84.6606	Yes	5.036	0.428126
CABIN1	CABIN1	1.6855e-05	0	-0.916076	10.2317	-0.869757	89.6318	14.0967	15.9531	52.9795	Yes	7.48719	0.491261
GPAT2	GPAT2	1.68493e-05	0	-0.915753	10.2378	-0.655746	82.1862	46.1105	-	56.2015	No	4.48669	0.589286
FAM13C	FAM13C	2.45854e-05	2	-0.915199	10.244	1.99973	7.22363	14.8331	86.754	29.0409	Yes	8.13181	0.806948
EXT2	EXT2	1.68332e-05	0	-0.914841	10.2501	-0.782895	86.9159	6.63406	22.753	36.7134	Yes	8.65532	0.683407
SLC41A1	SLC41A1	4.00668e-05	6	-0.91464	10.2563	1.13041	17.4575	13.9528	8.75206	6.15841	Yes	9.60406	0.651681
CD8A	CD8A	4.00641e-05	6	-0.914487	10.2624	-0.623661	80.9263	-	54.9481	92.3976	No	5.92553	0.655663
JARID2	JARID2	3.23141e-05	4	-0.914235	10.2685	3.79445	0.340786	2.50288	2.41802	15.4741	Yes	15.1745	0.646071
TOR4A	TOR4A	4.00521e-05	6	-0.913807	10.2747	-0.308802	64.8732	-	-	74.0841	No	5.43612	0.606748
DPM2	DPM2	2.843e-05	3	-0.913597	10.2808	-0.418841	71.1726	75.6099	78.1611	31.2769	Yes	7.87746	0.536523
DDX19B	DDX19B	2.8429e-05	3	-0.91354	10.287	-0.0917295	52.9715	45.2186	56.9238	23.7177	Yes	8.40675	0.389859
SH3KBP1	SH3KBP1	2.84165e-05	3	-0.912832	10.2931	2.16787	6.02571	12.0713	25.6428	9.03017	Yes	7.456	0.667257
RNF43	RNF43	4.00338e-05	6	-0.91277	10.2993	2.12849	6.26839	94.4534	86.3293	43.3567	Yes	9.34883	0.468809
AP1S2	AP1S2	1.67915e-05	0	-0.912478	10.3054	1.62539	10.8019	52.1577	57.9972	0.280172	Yes	10.8107	0.677966
KIDINS220	KIDINS220	2.45274e-05	2	-0.911913	10.3116	-0.421249	71.3275	1.89298	1.29748	47.8664	Yes	6.89956	0.415308
YLPM1	YLPM1	1.67799e-05	0	-0.911821	10.3177	3.32458	1.14112	4.26352	1.02029	11.5625	Yes	11.2356	0.471878
LENG1	LENG1	1.67726e-05	0	-0.911407	10.3238	0.273536	37.7291	63.1991	58.7403	74.445	Yes	12.8757	0.509825
TMED8	TMED8	8.25927e-05	17	-0.910578	10.33	0.426174	32.9633	35.9896	46.485	28.6045	Yes	8.12858	0.632102
PPP2R5D	PPP2R5D	2.063e-05	1	-0.910525	10.3361	2.23344	5.57133	11.8815	16.36	7.16595	Yes	10.7767	0.648238
KIAA0825	KIAA0825	2.06283e-05	1	-0.910429	10.3423	0.41105	33.4125	68.038	68.9844	39.0787	Yes	7.46068	0.585125
METAP1D	METAP1D	3.99875e-05	6	-0.910147	10.3484	-0.0931293	53.0232	62.3072	46.7386	3.62608	Yes	8.7086	0.661272
HMGA1	HMGA1	2.44957e-05	2	-0.910116	10.3546	1.08521	18.294	52.3418	49.3866	27.042	Yes	12.4208	0.560029
PCDHA10	PCDHA10	3.22409e-05	4	-0.910087	10.3607	3.50261	0.686735	63.6651	95.9306	62.5916	Yes	8.75209	0.64576
RPS24	RPS24	3.22406e-05	4	-0.91007	10.3669	-0.290528	63.9283	35.2014	56.6407	79.4504	Yes	4.85215	0.652776
TAF2	TAF2	2.44945e-05	2	-0.910048	10.373	0.167434	41.3125	80.9206	50.4954	13.5453	Yes	4.37601	0.650584
SRSF7	SRSF7	2.83663e-05	3	-0.909987	10.3792	1.30712	14.7777	33.9988	38.2814	3.96013	Yes	10.9918	0.602948
LYRM2	LYRM2	6.32175e-05	12	-0.909826	10.3853	-0.166157	57.0197	75.748	75.8728	34.3211	Yes	5.45959	0.462001
AJUBA	AJUBA	3.61047e-05	5	-0.909578	10.3914	0.716146	25.4453	58.13	-	25.722	No	8.49958	0.455635
GMCL1	GMCL1	3.99741e-05	6	-0.909387	10.3976	0.926003	21.1804	20.6617	24.192	18.7231	Yes	5.59287	0.643499
PTPRR	PTPRR	2.06089e-05	1	-0.90933	10.4037	1.60791	11.0342	81.1853	81.0097	20.6627	Yes	6.62193	0.664436
ATF2	ATF2	3.60956e-05	5	-0.909062	10.4099	3.52852	0.645428	22.2325	14.402	0.996767	Yes	9.82361	0.600047
RAB1A	RAB1A	2.83444e-05	3	-0.908746	10.416	3.40384	0.924253	71.0817	71.8094	0.323276	Yes	11.1464	0.471624
HARS2	HARS2	1.67255e-05	0	-0.908738	10.4222	0.259862	38.168	19.5224	26.5334	21.347	Yes	10.8065	0.488514
CRADD	CRADD	1.67234e-05	0	-0.908619	10.4283	-0.50703	75.5873	69.5167	53.5091	42.4246	Yes	7.39361	0.513445
GRAPL	GRAPL	1.67173e-05	0	-0.908274	10.4345	-0.245029	61.4964	52.1059	-	77.7263	No	5.78177	0.493024
NUF2	NUF2	1.67131e-05	0	-0.908036	10.4406	-0.72799	84.8867	77.4338	48.6907	54.2241	Yes	8.19614	0.492706
SLC30A9	SLC30A9	2.4453e-05	2	-0.907697	10.4468	0.4036	33.6449	71.2083	80.8799	17.7963	Yes	6.07942	0.693451
TMEM138	TMEM138	2.83183e-05	3	-0.907268	10.4529	-0.610671	80.2964	51.7549	35.4211	22.5054	Yes	8.07708	0.53265
FAM104A	FAM104A	3.2178e-05	4	-0.906523	10.459	0.734036	25.0116	63.6306	58.528	44.0032	Yes	11.4337	0.632258
CEP135	CEP135	3.21748e-05	4	-0.906342	10.4652	0.724791	25.2182	65.748	77.3473	38.5991	Yes	7.67879	0.412267
EIF3A	EIF3A	2.44278e-05	2	-0.906269	10.4713	2.46755	4.01198	1.13924	10.5626	21.1045	Yes	4.932	0.575054
BHMT	BHMT	2.05532e-05	1	-0.906174	10.4775	-0.281527	63.3242	77.733	50.2241	39.6013	Yes	7.41092	0.638633
KIF5A	KIF5A	3.60444e-05	5	-0.906161	10.4836	0.771172	24.2578	2.71577	4.87733	25.9159	Yes	8.86021	0.628372
KLF3	KLF3	4.37875e-05	7	-0.906026	10.4898	1.82115	8.81396	26.8067	13.9361	20.0916	Yes	8.72434	0.531612
FKBP2	FKBP2	1.66739e-05	0	-0.905814	10.4959	1.48135	12.5884	71.893	58.2626	54.4073	Yes	8.98962	0.506536
MBD5	MBD5	2.05455e-05	1	-0.905737	10.5021	3.13342	1.49739	2.15765	1.51569	2.92565	Yes	11.0307	0.594101
CNPY3	CNPY3	2.05404e-05	1	-0.905448	10.5082	-0.0589242	51.3761	65.0806	56.6407	35.3179	Yes	8.70067	0.535463
PICK1	PICK1	2.44065e-05	2	-0.905062	10.5143	0.478268	31.5433	15.1438	12.2376	33.7015	Yes	9.39392	0.518455
ZDHHC4	ZDHHC4	2.05286e-05	1	-0.90478	10.5205	-0.528378	76.6562	61.9217	87.1373	77.2737	Yes	6.57295	0.504603
TSPYL5	TSPYL5	4.7626e-05	8	-0.90409	10.5266	0.0971352	43.9097	24.4074	60.3149	81.4224	Yes	8.09114	0.591993
C3orf67	C3orf67	2.05144e-05	1	-0.903975	10.5328	1.53423	11.8965	83.7227	79.5471	47.7371	Yes	9.59034	0.577277
ARF1	ARF1	2.43856e-05	2	-0.903878	10.5389	1.72068	9.77436	40.8746	42.8757	11.9989	Yes	9.8178	0.431795
BAI3	BAI3	2.04968e-05	1	-0.902978	10.5451	2.90023	2.27191	3.59609	2.39443	3.24892	Yes	10.4105	0.666531
BSCL2	BSCL2	1.66166e-05	0	-0.902568	10.5512	0.240935	38.8083	71.8987	40.3574	55.0431	Yes	9.16702	0.437786
MAPK6	MAPK6	2.82282e-05	3	-0.902162	10.5574	3.40524	0.913926	42.733	15.8646	8.91703	Yes	13.2974	0.474608
EIF4G3	EIF4G3	2.04772e-05	1	-0.901867	10.5635	3.7179	0.418237	3.29114	71.7032	10.1131	Yes	11.6389	0.516467
SLC26A10	SLC26A10	1.6598e-05	0	-0.901514	10.5697	0.337092	35.5089	87.7273	98.1599	65.6304	Yes	9.26558	0.52649
ISL2	ISL2	2.04647e-05	1	-0.901159	10.5758	1.42315	13.1719	-	22.0925	19.806	No	7.79388	0.544632
GCLC	GCLC	2.4322e-05	2	-0.900274	10.5819	0.538239	30.0976	14.3096	23.4253	20.8082	Yes	9.83485	0.564601
BRAP	BRAP	3.20635e-05	4	-0.900035	10.5881	0.88278	21.9859	13.4695	21.5558	10.7866	Yes	8.09872	0.51556
GNG12	GNG12	4.75481e-05	8	-0.899675	10.5942	0.40215	33.6758	59.3383	52.8544	14.9246	Yes	7.984	0.653431
CSMD2	CSMD2	3.59288e-05	5	-0.89961	10.6004	0.639727	27.3661	0.362486	1.92262	21.3739	Yes	9.44504	0.733758
C1D	C1D	2.43019e-05	2	-0.899135	10.6065	0.759406	24.5056	75.1496	64.113	19.2403	Yes	6.41968	0.700103
ARPC1A	ARPC1A	1.65555e-05	0	-0.899106	10.6127	1.21474	16.1512	24.0794	21.2019	11.9504	Yes	10.8443	0.407854
DDX31	DDX31	2.81727e-05	3	-0.899017	10.6188	-0.641824	81.675	78.2106	90.7879	66.708	Yes	8.56913	0.701365
GAB1	GAB1	5.91537e-05	11	-0.898984	10.625	0.615566	27.9909	30.5236	53.7273	23.4806	Yes	6.33991	0.64921
COX7A2L	COX7A2L	3.97899e-05	6	-0.89895	10.6311	0.123341	42.7738	53.7745	36.8601	39.9138	Yes	6.08219	0.4842
C2orf66	C2orf66	1.65461e-05	0	-0.898573	10.6373	0.50925	30.7895	57.0253	64.113	80.4849	Yes	4.59478	0.501671
CEP250	CEP250	2.42885e-05	2	-0.898376	10.6434	-0.0358215	50.0904	1.04143	13.1694	57.8664	Yes	8.25888	0.540863
GOLGA6A	GOLGA6A	1.65396e-05	0	-0.898205	10.6495	-	-	8.36594	-	91.2231	No	-	-
MAP1B	MAP1B	5.91282e-05	11	-0.897539	10.6557	2.78288	2.66949	4.7641	1.35055	40.7759	Yes	8.47896	0.610425
ILF3	ILF3	5.13787e-05	9	-0.897293	10.6618	-0.0033536	48.3451	8.22209	6.26917	32.0528	Yes	5.81396	0.513651
OCIAD1	OCIAD1	2.03932e-05	1	-0.897108	10.668	0.237061	38.8909	44.58	48.3487	15.6735	Yes	7.66764	0.419427
MBNL3	MBNL3	2.03912e-05	1	-0.896994	10.6741	1.85595	8.49383	26.565	35.4211	12.0205	Yes	7.74759	0.591754
MNT	MNT	3.58729e-05	5	-0.896443	10.6803	1.35647	14.0084	-	13.4466	43.8578	No	10.5703	0.560398
CNTRL	CNTRL	1.64991e-05	0	-0.89591	10.6864	0.134333	42.3969	18.901	47.2281	36.8642	Yes	6.55914	0.537189
RAB11A	RAB11A	5.52256e-05	10	-0.895837	10.6926	1.20198	16.3164	43.3602	49.3866	3.30819	Yes	6.69242	0.61282
ABRA	ABRA	2.03703e-05	1	-0.89581	10.6987	0.118427	42.9907	59.0334	38.9833	58.8093	Yes	7.16535	0.691682
LRBA	LRBA	1.64965e-05	0	-0.895763	10.7048	1.85306	8.51965	6.49597	0.925926	17.7909	Yes	10.7371	0.618855
YWHAG	YWHAG	3.5854e-05	5	-0.895372	10.711	1.78686	9.13409	30.5063	32.6197	11.9127	Yes	10.1697	0.596714
SETD1A	SETD1A	3.19741e-05	4	-0.894969	10.7171	1.43733	13.0635	1.98504	0.560274	39.1056	Yes	10.0629	0.521839
CSRNP2	CSRNP2	3.58389e-05	5	-0.894516	10.7233	0.951775	20.7311	42.0483	36.0698	37.2899	Yes	11.8683	0.627216
RFX3	RFX3	7.84353e-05	16	-0.894417	10.7294	2.78207	2.67982	7.63521	12.4558	4.81142	Yes	8.40989	0.708539
SMNDC1	SMNDC1	2.0344e-05	1	-0.89432	10.7356	2.24083	5.5197	48.1013	51.038	1.92349	Yes	8.92838	0.693988
VANGL2	VANGL2	4.35774e-05	7	-0.89412	10.7417	0.818847	23.287	9.68354	7.94409	24.6552	Yes	8.83441	0.699188
TAF12	TAF12	2.03394e-05	1	-0.894059	10.7479	3.0236	1.82785	50.9724	65.3338	5.45259	Yes	12.1206	0.438235
NDUFC2	NDUFC2	3.58287e-05	5	-0.893938	10.754	-0.139621	55.6204	71.0472	62.7389	67.0528	Yes	5.74335	0.482943
NFE2L1	NFE2L1	3.19479e-05	4	-0.893485	10.7602	2.08823	6.5214	19.5512	3.78037	12.8933	Yes	10.7005	0.552873
ATP1B4	ATP1B4	3.58154e-05	5	-0.893184	10.7663	1.07637	18.4902	29.2348	65.7584	17.1875	Yes	4.37483	0.66849
PDRG1	PDRG1	2.03229e-05	1	-0.893124	10.7724	-0.451668	72.8611	52.3072	53.1906	33.68	Yes	7.36248	0.609186
ARHGEF4	ARHGEF4	3.19312e-05	4	-0.892538	10.7786	-0.32655	65.9111	13.6249	19.9339	58.8685	Yes	9.72546	0.561016
SNRPD1	SNRPD1	2.41828e-05	2	-0.892387	10.7847	-0.030711	49.8425	54.298	62.385	13.5937	Yes	6.07174	0.654589
LURAP1	LURAP1	2.0305e-05	1	-0.89211	10.7909	0.412181	33.397	81.0242	79.2522	36.2392	Yes	7.04879	0.565275
FAM221B	FAM221B	2.4173e-05	2	-0.891831	10.797	0.023198	47.0956	77.9862	93.9962	79.2349	Yes	7.59425	0.48202
TLE4	TLE4	2.02987e-05	1	-0.891753	10.8032	3.24297	1.26504	6.19678	19.7275	6.50323	Yes	11.0402	0.573799
HCAR1	HCAR1	3.96542e-05	6	-0.89126	10.8093	-0.661797	82.3979	25.023	29.3112	70	Yes	5.25116	0.570014
RARB	RARB	2.41601e-05	2	-0.8911	10.8155	3.75518	0.387257	23.1473	22.0925	3.32974	Yes	13.4549	0.69941
COX14	COX14	1.64139e-05	0	-0.891082	10.8216	-0.141932	55.7495	59.3843	51.038	42.9364	Yes	9.65452	0.502584
SCOC	SCOC	2.02813e-05	1	-0.890767	10.8278	1.37608	13.7657	90.1381	85.3444	46.4332	Yes	6.40321	0.657441
CNOT4	CNOT4	2.41492e-05	2	-0.890483	10.8339	3.26197	1.23406	78.3602	57.313	0.210129	Yes	11.135	0.660818
SLC25A33	SLC25A33	3.57539e-05	5	-0.889699	10.84	-0.00899062	48.6807	34.7756	39.9505	27.2737	Yes	4.89284	0.255667
MBD1	MBD1	2.41323e-05	2	-0.889525	10.8462	0.684705	26.2405	41.7664	13.5763	56.4978	Yes	10.6806	0.410967
JPH4	JPH4	3.18728e-05	4	-0.889229	10.8523	2.05794	6.77957	-	-	33.5722	No	9.08153	0.560367
IGFBP4	IGFBP4	1.63799e-05	0	-0.889156	10.8585	0.926022	21.17	-	-	21.153	No	8.18197	0.647238
HMG20A	HMG20A	3.96143e-05	6	-0.888999	10.8646	0.449591	32.4056	29.9942	41.6431	5.33405	Yes	8.18801	0.574317
NRK	NRK	3.57391e-05	5	-0.888861	10.8708	1.20242	16.2906	29.9137	-	51.3362	No	7.48991	0.708924
CALM1	CALM1	4.34776e-05	7	-0.888465	10.8769	1.69296	10.0067	51.7146	56.2515	9.58513	Yes	13.2454	0.510146
TSC22D2	TSC22D2	3.18572e-05	4	-0.888345	10.8831	3.00513	1.9053	11.9908	68.3829	57.7532	Yes	13.5842	0.576338
EDN1	EDN1	2.41112e-05	2	-0.88833	10.8892	2.04214	6.88801	69.3211	38.5763	53.8847	Yes	9.41459	0.647244
INSM2	INSM2	2.0231e-05	1	-0.887917	10.8953	0.779752	24.0306	-	71.2668	67.3276	No	11.1628	0.679955
RNF138	RNF138	3.57218e-05	5	-0.887881	10.9015	1.19276	16.4145	48.9356	78.9514	4.85991	Yes	8.74067	0.549354
SUB1	SUB1	3.95919e-05	6	-0.88773	10.9076	1.0705	18.578	55.8573	52.8544	5.625	Yes	7.57974	0.588196
EVX1	EVX1	3.18413e-05	4	-0.887444	10.9138	1.71894	9.78469	-	-	23.0388	No	10.4845	0.587757
SPRYD4	SPRYD4	2.40936e-05	2	-0.887332	10.9199	0.377315	34.3677	68.9586	70.0578	34.2888	Yes	9.61274	0.565798
TBC1D25	TBC1D25	2.02074e-05	1	-0.88658	10.9261	0.406064	33.5622	45.0288	57.1538	37.0851	Yes	6.7419	0.465263
C1orf64	C1orf64	3.56946e-05	5	-0.886339	10.9322	-0.377067	68.8336	71.0069	66.82	91.7672	Yes	3.9688	0.547895
CIT	CIT	4.34396e-05	7	-0.886312	10.9384	2.01521	7.09971	1.94476	1.14414	8.60991	Yes	10.4063	0.674146
PACS1	PACS1	2.0193e-05	1	-0.885764	10.9445	0.0987146	43.8581	5.24166	7.10663	36.4817	Yes	7.44023	0.692973
HEPH	HEPH	2.79283e-05	3	-0.885169	10.9507	0.0691031	45.0973	26.8527	75.6546	45.0808	Yes	5.81261	0.727408
ALDH3A2	ALDH3A2	3.56731e-05	5	-0.885121	10.9568	-0.918275	90.9898	46.2716	45.3586	48.0388	Yes	5.81793	0.62603
ZNF514	ZNF514	2.01802e-05	1	-0.885039	10.9629	-0.266417	62.5755	33.6249	33.2036	80.6627	Yes	5.67851	0.528567
ENO1	ENO1	1.63023e-05	0	-0.884759	10.9691	-0.69294	83.6578	20.7135	40.1569	26.5463	Yes	8.25055	0.611855
KIF9	KIF9	2.01724e-05	1	-0.884597	10.9752	0.0937463	44.106	22.5432	67.4569	37.8233	Yes	9.82737	0.532644
WDPCP	WDPCP	2.40451e-05	2	-0.884584	10.9814	0.0168487	47.3847	63.7112	78.7391	24.208	Yes	7.64724	0.46676
GNB1	GNB1	2.40422e-05	2	-0.88442	10.9875	1.62069	10.8742	21.916	31.4579	19.2026	Yes	4.86438	0.53084
STX18	STX18	2.40368e-05	2	-0.884114	10.9937	-1.57168	98.9157	77.6237	60.3149	39.4289	Yes	7.47824	0.445225
TMCO7	TANGO6	2.4031e-05	2	-0.883785	10.9998	-0.0972153	53.2246	10.1726	52.3531	49.7629	No	6.61829	0.568869
FNIP2	FNIP2	3.95093e-05	6	-0.883049	11.006	0.624572	27.7792	87.9747	45.6476	67.0582	Yes	11.8794	0.600617
MN1	MN1	4.33798e-05	7	-0.882923	11.0121	0.571543	29.225	1.20829	-	47.1767	No	8.28299	0.66825
ZNF451	ZNF451	3.17533e-05	4	-0.882458	11.0183	0.369173	34.6001	4.81588	13.0514	33.9871	Yes	10.9667	0.475086
ZMYND12	ZMYND12	1.62592e-05	0	-0.882317	11.0244	-0.656708	82.212	87.7848	72.3815	47.8448	Yes	7.91977	0.599187
SLC35C2	SLC35C2	2.01313e-05	1	-0.882268	11.0305	-0.734839	85.1603	21.4097	17.1621	39.542	Yes	7.41086	0.538
BET1	BET1	2.01298e-05	1	-0.882183	11.0367	0.316624	36.1388	57.1346	52.8544	31.2338	Yes	6.81567	0.48374
AANAT	AANAT	1.62536e-05	0	-0.882	11.0428	-0.136351	55.419	61.7837	48.5433	76.5517	Yes	6.74105	0.464452
PSMD7	PSMD7	1.62511e-05	0	-0.881858	11.049	0.559857	29.4935	31.8354	27.418	4.54203	Yes	10.8529	0.448321
DCAF12L1	DCAF12L1	2.01212e-05	1	-0.881696	11.0551	-0.383907	69.2053	-	30.3727	88.2058	No	5.30907	0.66526
HGSNAT	HGSNAT	4.33519e-05	7	-0.881342	11.0613	-0.696244	83.7662	67.3188	64.8207	66.6918	Yes	5.18349	0.623612
YAF2	YAF2	1.62366e-05	0	-0.881036	11.0674	2.85481	2.40099	45.8228	-	16.5571	No	7.73627	0.611158
ZNF592	ZNF592	5.10876e-05	9	-0.880796	11.0736	0.275103	37.6517	11.4902	2.08776	39.6336	Yes	6.80273	0.474701
SLC25A42	SLC25A42	3.17168e-05	4	-0.88039	11.0797	-0.535277	76.9298	30.1784	41.6431	56.2877	Yes	6.48589	0.680682
DDX19A	DDX19A	3.17165e-05	4	-0.880373	11.0858	-0.546337	77.503	18.3026	43.2944	17.0312	Yes	5.56034	0.604485
OPCML	OPCML	7.04407e-05	14	-0.880256	11.092	1.01704	19.5745	24.7526	28.9337	6.01293	Yes	8.15453	0.797254
STARD4	STARD4	5.10741e-05	9	-0.880031	11.0981	-0.173974	57.5102	47.7273	32.6197	31.1692	Yes	6.73313	0.561767
CELSR3	CELSR3	2.78178e-05	3	-0.878908	11.1043	1.21642	16.115	0.0978136	0.112055	36.6218	Yes	9.20262	0.628997
PTPN13	PTPN13	2.00627e-05	1	-0.878381	11.1104	1.08191	18.3611	60.3222	93.8901	35.4741	Yes	10.0903	0.618004
PFDN4	PFDN4	2.00538e-05	1	-0.877877	11.1166	0.172184	41.1473	53.8262	71.8094	13.8739	Yes	9.32622	0.559524
ZNF655	ZNF655	4.71616e-05	8	-0.877773	11.1227	0.595209	28.5641	43.6766	90.723	51.6918	Yes	5.32881	0.382462
SYNJ2BP	SYNJ2BP	2.39197e-05	2	-0.877479	11.1289	0.0794015	44.6533	50.3452	82.4546	25.1886	Yes	6.04439	0.469719
ZFC3H1	ZFC3H1	2.39172e-05	2	-0.877337	11.135	2.36552	4.62643	1.57652	2.11724	9.18642	Yes	8.55878	0.565593
SON	SON	2.77875e-05	3	-0.877191	11.1412	3.02597	1.81752	5.17837	1.99339	22.1659	Yes	10.3768	0.448583
MRPL30	MRPL30	2.77865e-05	3	-0.877134	11.1473	-0.537284	77.0796	73.786	79.8891	61.6379	Yes	4.93727	0.518778
HS3ST3A1	HS3ST3A1	2.77747e-05	3	-0.876465	11.1534	0.000449026	48.1851	-	-	52.958	No	9.2033	0.649323
CCND1	CCND1	5.10033e-05	9	-0.876019	11.1596	0.663689	26.7723	31.9735	31.4579	38.0657	Yes	9.49269	0.656513
CDK20	CDK20	2.38847e-05	2	-0.875496	11.1657	-0.863416	89.4769	56.7204	19.7983	49.5259	Yes	6.17588	0.629377
CHD6	CHD6	3.16246e-05	4	-0.875165	11.1719	2.80359	2.56622	5.2244	8.9113	24.0625	Yes	7.66533	0.664345
OSBP	OSBP	3.54966e-05	5	-0.87512	11.178	1.30473	14.8139	9.98274	12.2376	19.1918	Yes	8.53658	0.594207
ITFG1	ITFG1	2.38541e-05	2	-0.873762	11.1842	0.399317	33.7275	14.4246	28.9337	20.194	Yes	11.3596	0.48124
F8	F8	2.38448e-05	2	-0.873235	11.1903	-0.0249593	49.5017	2.29574	13.765	66.7996	Yes	4.72276	0.622828
PRMT7	PRMT7	3.93337e-05	6	-0.873099	11.1965	-0.487989	74.6424	6.34638	1.94621	36.4062	Yes	7.21746	0.485676
C20orf43	RTFDC1	1.99668e-05	1	-0.872947	11.2026	-1.34234	97.6352	62.0944	28.9337	51.8103	No	5.69458	0.438872
SGMS1	SGMS1	2.77092e-05	3	-0.872754	11.2088	2.52296	3.77963	24.2405	24.0033	6.29849	Yes	8.79431	0.733672
RBM24	RBM24	1.99603e-05	1	-0.872579	11.2149	3.11657	1.55419	41.6226	58.2626	34.445	Yes	8.0088	0.719468
ARL13B	ARL13B	2.3829e-05	2	-0.87234	11.221	0.201686	40.2024	78.2969	50.2241	22.3815	Yes	8.64288	0.555439
SNRK	SNRK	3.15678e-05	4	-0.871947	11.2272	1.52417	12.0411	7.6985	16.5251	44.7791	Yes	11.729	0.420341
SRA1	SRA1	2.38167e-05	2	-0.871643	11.2333	0.475627	31.6363	35.9954	82.661	32.1282	Yes	8.20135	0.491729
MBOAT2	MBOAT2	7.02867e-05	14	-0.871527	11.2395	0.0314895	46.7496	58.2336	60.3149	44.7198	Yes	8.17824	0.64293
C17orf109	SMIM5	2.38087e-05	2	-0.871189	11.2456	-0.192054	58.4138	56.0012	62.385	69.472	No	8.79206	0.468255
N4BP1	N4BP1	6.25356e-05	12	-0.871179	11.2518	-0.439031	72.1433	11.0472	20.7006	46.444	Yes	6.61564	0.643757
HOXA10	HOXA10	2.38059e-05	2	-0.871031	11.2579	3.23327	1.29086	-	-	25.8567	No	8.19155	0.543391
MAPKAP1	MAPKAP1	3.54237e-05	5	-0.870989	11.2641	0.935609	21.0048	15.3049	14.4963	0.932112	Yes	11.2876	0.689546
PPM1M	PPM1M	1.60463e-05	0	-0.870254	11.2702	0.175377	41.0544	39.0794	67.1916	44.7306	Yes	7.60405	0.560557
ZNF20	ZNF20	2.37751e-05	2	-0.869285	11.2763	-0.230089	60.6083	23.389	60.4742	94.4989	Yes	5.46368	0.485995
DLX1	DLX1	3.92496e-05	6	-0.868333	11.2825	2.23487	5.55584	27.7906	38.2814	1.03448	Yes	6.93603	0.703149
C2orf15	C2orf15	2.76213e-05	3	-0.867773	11.2886	-0.537284	77.0796	75.8803	70.8658	72.5485	Yes	4.93727	0.518691
HSD3B7	HSD3B7	1.98692e-05	1	-0.867417	11.2948	-0.654561	82.1552	72.0253	39.113	50.3125	Yes	5.21375	0.572807
LATS2	LATS2	3.14871e-05	4	-0.867374	11.3009	1.28188	15.1701	18.5961	74.711	67.5862	Yes	10.2075	0.624878
PTPN5	PTPN5	1.98633e-05	1	-0.867083	11.3071	1.2698	15.3354	28.1761	18.1352	40.9267	Yes	8.7061	0.653181
CCDC6	CCDC6	5.85893e-05	11	-0.866998	11.3132	2.02049	7.06356	54.9425	43.5716	11.6325	Yes	8.70278	0.758217
PFAS	PFAS	2.3732e-05	2	-0.866843	11.3194	-0.681536	83.1827	82.6237	21.2196	39.833	Yes	4.40239	0.591423
EMC1	EMC1	5.08369e-05	9	-0.866589	11.3255	-0.183053	57.9852	58.5673	-	18.9494	No	6.40993	0.45067
GPR115	GPR115	1.59786e-05	0	-0.866418	11.3317	0.235912	38.927	66.939	97.2163	65.0647	Yes	7.11359	0.62646
CLDN22	CLDN22	2.7595e-05	3	-0.866283	11.3378	0.424533	33.0304	70.9666	73.1128	78.7608	No	8.98714	0.504491
CXCR5	CXCR5	5.08288e-05	9	-0.86613	11.3439	0.5357	30.1647	52.1174	26.7339	64.7899	Yes	7.46213	0.736099
TFEC	TFEC	6.24361e-05	12	-0.865539	11.3501	0.219097	39.464	88.3947	70.2583	34.0409	Yes	7.33011	0.683203
CKMT1A	CKMT1A	1.59615e-05	0	-0.865449	11.3562	0.606141	28.2542	19.0391	-	47.931	No	7.20921	0.567486
GPM6B	GPM6B	2.75794e-05	3	-0.865399	11.3624	2.27016	5.29251	60.6272	49.7582	5.56034	Yes	12.7708	0.664562
GNAZ	GNAZ	3.14476e-05	4	-0.865136	11.3685	0.681983	26.2973	17.1519	11.058	28.8847	Yes	6.61098	0.591482
COL11A2	COL11A2	1.59559e-05	0	-0.865131	11.3747	0.812202	23.4161	6.16226	7.61972	46.8966	Yes	8.79016	0.673875
RPE	RPE	2.75728e-05	3	-0.865025	11.3808	0.376191	34.3987	40.2819	49.7582	6.62716	Yes	8.21298	0.512688
HTRA2	HTRA2	1.98243e-05	1	-0.864873	11.387	1.55693	11.6125	36.7894	71.2668	45.2963	Yes	9.19055	0.549926
TPR	TPR	1.59404e-05	0	-0.864253	11.3931	0.509688	30.7843	1.99079	23.0479	17.6078	Yes	12.2195	0.448988
VWA3A	VWA3A	1.59361e-05	0	-0.86401	11.3993	-0.0787158	52.3106	91.3234	96.2137	65.1131	Yes	5.79239	0.690891
CNIH3	CNIH3	4.30449e-05	7	-0.863945	11.4054	-0.574451	78.8609	47.5719	49.3866	23.3513	Yes	8.92756	0.603723
DMPK	DMPK	2.75536e-05	3	-0.863937	11.4115	-0.308173	64.8474	10.4258	13.1517	60.8728	Yes	7.99579	0.469379
PPP2R3A	PPP2R3A	3.52947e-05	5	-0.863679	11.4177	0.74893	24.6966	88.4522	74.7759	20.3179	Yes	8.61941	0.477455
CLK1	CLK1	1.97932e-05	1	-0.863111	11.4238	-0.521467	76.3205	17.1979	30.3727	33.2274	Yes	8.10246	0.431143
PROS1	PROS1	1.97926e-05	1	-0.863077	11.43	0.0109782	47.6842	13.0783	37.6032	66.5032	Yes	6.56261	0.726132
TMEM55A	TMEM55A	2.36571e-05	2	-0.862599	11.4361	1.56698	11.4989	40.2762	56.6407	7.40302	Yes	7.72587	0.594869
MIS18BP1	MIS18BP1	2.7527e-05	3	-0.86243	11.4423	-0.292635	64.0058	94.1945	96.6384	74.3319	Yes	6.87418	0.576306
PABPC3	PABPC3	1.97626e-05	1	-0.861377	11.4484	0.115515	43.1559	29.3843	85.2383	90.0323	Yes	3.64482	0.581812
NPY5R	NPY5R	2.7507e-05	3	-0.861297	11.4546	-0.286926	63.6753	30.702	43.2944	64.6336	Yes	6.03369	0.588687
ZW10	ZW10	1.58872e-05	0	-0.861239	11.4607	0.246771	38.6327	10.4603	8.8995	25.6519	Yes	9.85695	0.508541
SRPK1	SRPK1	3.13787e-05	4	-0.861232	11.4668	1.73384	9.64011	41.5938	30.5556	6.47629	Yes	10.9816	0.56515
PNRC2	PNRC2	1.97585e-05	1	-0.861145	11.473	0.635167	27.4488	56.0184	-	51.6218	No	8.5764	0.645665
FCGR1A	FCGR1A	1.58852e-05	0	-0.861126	11.4791	-0.213983	59.6633	32.5547	-	88.1142	No	4.07811	0.581284
INA	INA	2.36229e-05	2	-0.860661	11.4853	1.17536	16.6469	-	46.485	34.6336	No	3.51624	0.819327
MSC	MSC	3.91085e-05	6	-0.860338	11.4914	-0.681112	83.1621	27.4684	66.5723	47.6401	Yes	9.14818	0.545358
ZC3H15	ZC3H15	1.97413e-05	1	-0.86017	11.4976	1.69637	9.98606	29.977	41.6431	3.66379	Yes	9.30386	0.572829
GPR137C	GPR137C	2.74736e-05	3	-0.859404	11.5037	1.998	7.23912	65.5754	31.6879	16.7619	Yes	10.2223	0.646122
SYNRG	SYNRG	6.23233e-05	12	-0.859147	11.5099	0.0297381	46.8426	56.5075	14.8207	17.2306	Yes	7.1345	0.627497
CEP57L1	CEP57L1	2.74625e-05	3	-0.858775	11.516	0.658276	26.9221	61.8009	90.3397	54.2295	Yes	9.1959	0.552806
SLC4A7	SLC4A7	4.68239e-05	8	-0.858636	11.5222	1.59875	11.1478	59.3326	8.95848	9.92457	Yes	8.3955	0.58844
SNX5	SNX5	2.35848e-05	2	-0.858503	11.5283	0.267074	37.8944	30.1956	35.9873	11.2284	Yes	7.92104	0.568285
LPAR4	LPAR4	1.97102e-05	1	-0.858408	11.5344	1.46108	12.8105	35.5926	71.0781	34.5582	Yes	5.26048	0.639466
PPP2R5E	PPP2R5E	6.23096e-05	12	-0.85837	11.5406	2.93959	2.14798	24.0736	26.2326	0.237069	Yes	8.96793	0.566112
LCNL1	LCNL1	2.35823e-05	2	-0.858361	11.5467	-0.669745	82.7232	69.6433	86.5652	93.1573	Yes	6.0138	0.653082
KIT	KIT	3.51953e-05	5	-0.858047	11.5529	0.631672	27.5675	10.9264	15.3633	54.2403	Yes	8.9001	0.743367
HSPA5	HSPA5	3.13216e-05	4	-0.857996	11.559	0.840958	22.8533	9.45339	35.7455	17.236	Yes	7.35162	0.567647
DHX15	DHX15	1.58298e-05	0	-0.857986	11.5652	3.26734	1.21857	7.85961	11.6773	1.15302	Yes	11.8511	0.440446
SDCBP	SDCBP	2.35743e-05	2	-0.857908	11.5713	0.969609	20.3387	38.4292	21.2019	16.5463	Yes	11.2719	0.583912
IRF7	IRF7	1.58275e-05	0	-0.857856	11.5775	-0.7787	86.7661	69.4016	34.8195	89.569	Yes	6.28682	0.468557
RBM39	RBM39	1.58266e-05	0	-0.857805	11.5836	3.80824	0.325296	17.4338	38.2814	3.75539	Yes	17.1567	0.530062
POLI	POLI	5.06787e-05	9	-0.857624	11.5897	-0.103791	53.5808	80.8803	67.4275	48.7069	Yes	4.68577	0.528486
LRIG2	LRIG2	2.35673e-05	2	-0.857511	11.5959	0.78387	23.9376	32.5374	29.5942	20.1509	Yes	8.57718	0.528751
C21orf59	C21orf59	2.35572e-05	2	-0.856939	11.602	-1.14247	95.4975	32.4223	48.3487	52.7963	Yes	8.0973	0.39893
KIAA1324L	KIAA1324L	3.90458e-05	6	-0.856785	11.6082	1.07204	18.5522	50.4258	26.9757	11.1584	Yes	7.25482	0.71369
C16orf5	CDIP1	3.51693e-05	5	-0.856573	11.6143	-0.210161	59.4826	43.3084	36.8601	15.6142	No	6.23002	0.614511
CAPN1	CAPN1	1.96682e-05	1	-0.856028	11.6205	-0.287301	63.696	10.4085	30.8209	43.0226	Yes	9.16627	0.488029
KCNN2	KCNN2	3.12792e-05	4	-0.855594	11.6266	2.893	2.29256	9.78711	11.058	7.07974	Yes	13.1679	0.639327
FAM171B	FAM171B	3.90227e-05	6	-0.855476	11.6328	0.827614	23.0753	26.1565	7.14791	32.5323	Yes	8.28307	0.589171
CPSF6	CPSF6	5.83838e-05	11	-0.855352	11.6389	2.43013	4.22368	16.0242	28.6329	3.51293	Yes	7.05887	0.531762
ZC3H4	ZC3H4	3.51426e-05	5	-0.85506	11.6451	-0.0917012	52.9664	3.29689	4.77707	47.5108	Yes	7.11224	0.542294
KHDRBS2	KHDRBS2	2.35187e-05	2	-0.854757	11.6512	3.04585	1.72975	62.6122	46.9155	7.09052	Yes	12.4592	0.541793
FAM216A	FAM216A	1.57681e-05	0	-0.85449	11.6573	-0.184782	58.0937	33.6709	65.5579	65.8513	Yes	8.81192	0.529092
RNF149	RNF149	2.35038e-05	2	-0.853913	11.6635	-0.202913	59.0592	65.2474	43.5716	61.2823	Yes	7.20256	0.446043
TPRG1	TPRG1	5.44846e-05	10	-0.853843	11.6696	0.346848	35.2558	39.3498	58.528	35.1024	Yes	7.82204	0.640104
SLC9A7	SLC9A7	1.96194e-05	1	-0.853263	11.6758	0.782937	23.9686	10.9494	19.5447	13.0819	Yes	6.80149	0.676364
NAP1L4	NAP1L4	2.7363e-05	3	-0.853137	11.6819	-0.220286	60.0145	28.8895	41.9085	61.9289	Yes	8.54054	0.480852
C20orf118	TLDC2	1.96142e-05	1	-0.852968	11.6881	-0.537014	77.0486	68.0035	79.2522	55.5765	Yes	6.64449	0.602104
HSPA4L	HSPA4L	2.34856e-05	2	-0.852882	11.6942	1.45619	12.8724	61.4614	69.5093	27.6562	Yes	5.47929	0.565793
NCOA6	NCOA6	4.28395e-05	7	-0.852306	11.7004	0.93673	20.9841	1.33487	1.71031	6.46552	Yes	8.43057	0.280552
NFAT5	NFAT5	0.000100921	22	-0.852026	11.7065	1.88202	8.215	2.38205	4.4468	5.38793	Yes	9.35208	0.593244
MGLL	MGLL	5.8325e-05	11	-0.852019	11.7127	-0.520401	76.2483	27.5086	35.7455	57.6778	Yes	5.90279	0.669824
MEGF11	MEGF11	3.5088e-05	5	-0.851967	11.7188	0.978939	20.158	68.2278	16.761	37.4407	Yes	6.38599	0.698031
PCDHGB7	PCDHGB7	3.12136e-05	4	-0.851877	11.7249	1.94128	7.71415	13.6536	48.9089	49.9084	Yes	7.22516	0.658894
ARMCX2	ARMCX2	1.57219e-05	0	-0.851873	11.7311	1.63654	10.6212	15.4143	22.3579	70.6519	Yes	6.97978	0.526471
ARL15	ARL15	2.73361e-05	3	-0.851613	11.7372	1.30654	14.788	46.2025	41.2479	6.50862	Yes	7.31359	0.707648
FAM133A	FAM133A	3.12045e-05	4	-0.851361	11.7434	0.877979	22.0943	71.3464	81.1158	77.4353	Yes	4.33869	0.675539
TTC26	TTC26	3.89487e-05	6	-0.851282	11.7495	-0.124974	54.7839	53.6824	48.5433	11.3147	Yes	7.83602	0.639344
ZNF699	ZNF699	2.34563e-05	2	-0.851222	11.7557	-0.480083	74.3016	17.6985	32.0594	88.3567	Yes	5.90403	0.59948
BCAT2	BCAT2	1.57002e-05	0	-0.850643	11.7618	0.0190478	47.2711	71.5132	65.9649	71.4601	Yes	9.58326	0.441535
TKTL2	TKTL2	1.56954e-05	0	-0.850371	11.768	-0.888984	90.2411	33.2624	40.5992	82.4838	Yes	5.82519	0.530536
UNC79	UNC79	1.56947e-05	0	-0.850332	11.7741	2.47632	3.96551	0.75374	6.63482	15.1832	Yes	11.4857	0.591618
NXF1	NXF1	1.95676e-05	1	-0.850328	11.7802	0.00989902	47.741	9.67204	15.7643	37.2737	Yes	8.58231	0.510056
GRIA3	GRIA3	3.11842e-05	4	-0.850211	11.7864	3.5371	0.619611	5.80552	45.1286	0.528017	Yes	8.26838	0.687402
PTBP1	PTBP1	3.89285e-05	6	-0.850138	11.7925	0.285901	37.2489	12.8481	5.63812	50.5981	Yes	9.82183	0.613333
FBXO21	FBXO21	1.5691e-05	0	-0.850122	11.7987	0.210658	39.7687	13.2394	12.7742	23.8578	Yes	12.7619	0.68385
HN1	HN1	1.56818e-05	0	-0.849601	11.8048	0.546753	29.8704	72.5604	80.5791	36.7565	Yes	9.39637	0.556169
MAT2B	MAT2B	1.95471e-05	1	-0.849166	11.811	1.36108	13.9516	36.191	30.3727	18.6153	Yes	9.08493	0.573051
AP3D1	AP3D1	2.34099e-05	2	-0.848592	11.8171	-0.538279	77.1157	6.92175	1.2444	57.7317	Yes	7.28277	0.572776
SUMO1	SUMO1	1.95318e-05	1	-0.848299	11.8233	2.33585	4.80198	58.0955	60.9578	0.926724	Yes	13.3154	0.495725
TMEM198	TMEM198	2.34021e-05	2	-0.84815	11.8294	1.38863	13.6108	48.6076	64.514	44.111	Yes	9.61791	0.682814
PPP3CA	PPP3CA	2.72735e-05	3	-0.848066	11.8356	2.83769	2.46295	20.8573	25.1474	6.23922	Yes	8.26477	0.652113
TBX15	TBX15	3.11398e-05	4	-0.847695	11.8417	1.18154	16.5539	86.0472	65.9649	6.35237	Yes	7.23372	0.70199
CLCN3	CLCN3	2.33878e-05	2	-0.84734	11.8478	0.85848	22.5487	7.71001	18.5893	12.9849	Yes	4.49839	0.536619
RNF224	RNF224	1.95081e-05	1	-0.846956	11.854	-0.830016	88.4236	82.9459	-	82.0205	No	6.39802	0.5999
UBR5	UBR5	1.95069e-05	1	-0.846888	11.8601	3.04897	1.71942	0.241657	0.572069	7.47306	Yes	12.0846	0.591512
NQO1	NQO1	3.11246e-05	4	-0.846834	11.8663	-0.517454	76.0934	81.939	81.3812	34.0356	Yes	5.58803	0.415628
GPR176	GPR176	2.33766e-05	2	-0.846706	11.8724	-0.0590251	51.3864	37.9919	14.4963	32.7155	Yes	9.67996	0.52893
TMEM200B	TMEM200B	2.72478e-05	3	-0.84661	11.8786	1.09371	18.0565	-	-	66.0129	No	6.96812	0.680221
CTAGE5	CTAGE5	2.33721e-05	2	-0.846451	11.8847	0.296359	36.8927	98.8377	96.4201	43.4375	Yes	9.18522	0.456016
SCLT1	SCLT1	2.33664e-05	2	-0.846128	11.8909	0.869288	22.337	70.0748	48.8441	50.5226	Yes	9.22878	0.565032
C1orf216	C1orf216	4.27278e-05	7	-0.845976	11.897	0.00229903	48.1076	40.6387	80.0071	52.0312	Yes	7.25311	0.571617
SP5	SP5	1.94893e-05	1	-0.845891	11.9032	2.24989	5.45257	-	-	41.3685	No	10.4337	0.664704
NHLRC4	NHLRC4	3.11033e-05	4	-0.845627	11.9093	-0.835211	88.5372	53.8953	61.2762	91.7403	Yes	5.76525	0.485843
DCAF16	DCAF16	5.82057e-05	11	-0.845258	11.9154	0.123992	42.7583	72.2094	63.0042	65.555	Yes	4.95013	0.539852
RNF11	RNF11	2.72232e-05	3	-0.845216	11.9216	2.75185	2.82956	48.786	57.9972	1.10453	Yes	9.8026	0.573271
ISX	ISX	3.49627e-05	5	-0.844867	11.9277	-0.739268	85.3307	98.3487	93.5598	87.2414	Yes	6.10149	0.605138
TMEM132D	TMEM132D	3.49615e-05	5	-0.844799	11.9339	-1.16536	95.8125	67.7503	21.8507	79.2241	Yes	7.10988	0.690896
SEPSECS	SEPSECS	5.04499e-05	9	-0.844658	11.94	-0.0799756	52.3519	55.5351	53.7273	25.1563	Yes	7.10003	0.668796
CLK3	CLK3	1.94597e-05	1	-0.844214	11.9462	0.225816	39.2317	12.8308	15.6169	36.4709	Yes	10.3646	0.385211
PRPF4B	PRPF4B	2.33311e-05	2	-0.844127	11.9523	3.36882	1.02752	13.13	14.1366	12.597	Yes	13.0081	0.298314
TUBGCP4	TUBGCP4	3.10723e-05	4	-0.84387	11.9585	-0.270666	62.8285	12.0023	33.2036	11.3254	Yes	7.13089	0.501922
WDR82	WDR82	3.8814e-05	6	-0.84365	11.9646	1.03601	19.2131	34.8101	51.038	3.64763	Yes	7.31896	0.62424
NCSTN	NCSTN	1.55746e-05	0	-0.843527	11.9707	0.562766	29.4263	9.41312	18.719	42.9472	Yes	7.83571	0.568944
FAM153B	FAM153B	1.55729e-05	0	-0.84343	11.9769	-0.173312	57.4482	33.0092	-	98.7446	No	2.3684	0.533771
C7orf23	TMEM243	2.33185e-05	2	-0.843414	11.983	1.28467	15.1185	54.2808	66.5723	3.7931	No	9.79242	0.59275
SETD5	SETD5	2.33162e-05	2	-0.843283	11.9892	3.12035	1.52837	4.11392	12.5973	6.67026	Yes	9.1522	0.435899
CNBP	CNBP	1.55544e-05	0	-0.842382	11.9953	3.04916	1.71426	46.1853	71.8094	0.377155	Yes	12.8072	0.490327
SMARCAD1	SMARCAD1	2.71718e-05	3	-0.842304	12.0015	2.24189	5.50937	50.2071	70.5827	13.3405	Yes	7.53667	0.68341
TPMT	TPMT	3.10433e-05	4	-0.842227	12.0076	-0.350187	67.2071	83.1818	87.4027	57.5162	Yes	5.01737	0.543476
THOC2	THOC2	1.55513e-05	0	-0.842206	12.0138	2.70446	2.97413	2.11738	18.5893	1.03987	Yes	15.7796	0.60404
CACNG4	CACNG4	3.49095e-05	5	-0.841852	12.0199	-0.339426	66.6185	30.0863	40.1569	40.1724	Yes	8.20501	0.596469
MORC2	MORC2	2.32851e-05	2	-0.841521	12.0261	1.09162	18.1184	3.34292	2.63034	25.9052	Yes	10.0965	0.339029
USP12	USP12	3.49012e-05	5	-0.841382	12.0322	1.49456	12.4232	32.0253	46.485	11.5733	Yes	8.27853	0.589791
ZNF287	ZNF287	2.71469e-05	3	-0.840893	12.0383	0.434211	32.7929	37.3245	29.1637	50.625	Yes	7.2866	0.593817
PTP4A3	PTP4A3	1.94007e-05	1	-0.840871	12.0445	-0.66184	82.4031	37.687	31.4579	53.9763	Yes	7.02913	0.451446
PCDHA1	PCDHA1	3.10168e-05	4	-0.840725	12.0506	3.43304	0.831311	61.0012	67.5454	70.0269	Yes	8.60417	0.645989
PHKB	PHKB	1.93962e-05	1	-0.840616	12.0568	0.335801	35.5553	58.2681	74.7405	14.0733	Yes	6.10363	0.622045
JUNB	JUNB	2.32637e-05	2	-0.840308	12.0629	1.75758	9.42841	20.2301	-	45.1724	No	8.8706	0.587473
ERI2	ERI2	1.93797e-05	1	-0.839681	12.0691	0.131779	42.4743	89.0506	95.8717	60.264	Yes	6.64666	0.565588
C16orf52	C16orf52	3.87425e-05	6	-0.839598	12.0752	2.97031	2.03955	73.8665	-	0.522629	No	12.99	0.521407
EIF3L	EIF3L	3.09967e-05	4	-0.839586	12.0814	-0.334881	66.3706	15.0288	13.3286	21.417	Yes	4.86553	0.475059
CPT2	CPT2	1.93767e-05	1	-0.839511	12.0875	-0.450609	72.7578	66.4327	80.3138	43.5345	Yes	7.21276	0.462913
PRRT1	PRRT1	1.93666e-05	1	-0.838939	12.0937	0.945973	20.8189	-	-	52.4784	No	9.77838	0.661159
DAG1	DAG1	3.87274e-05	6	-0.838742	12.0998	2.79828	2.60236	32.0598	19.0434	26.4116	Yes	9.28767	0.579619
CCT6A	CCT6A	2.32316e-05	2	-0.83849	12.1059	-0.327322	65.9627	57.4338	33.2036	20.1455	Yes	7.63789	0.565047
HAS3	HAS3	3.87144e-05	6	-0.838006	12.1121	1.15688	16.9567	24.7123	19.8632	7.13901	Yes	9.22365	0.441062
GTF3C2	GTF3C2	2.32056e-05	2	-0.837016	12.1182	1.74931	9.49037	5.37399	4.22269	20.9106	Yes	12.2221	0.370392
SFXN2	SFXN2	2.70784e-05	3	-0.837011	12.1244	0.0332734	46.6412	28.7802	25.5603	27.3168	Yes	7.76033	0.603902
DOCK3	DOCK3	3.09469e-05	4	-0.836765	12.1305	1.97713	7.425	0.397008	2.00519	4.16487	Yes	12.271	0.585309
TMLHE	TMLHE	1.54505e-05	0	-0.836495	12.1367	-0.0362827	50.111	23.1415	43.2944	61.4009	Yes	7.53356	0.551997
MAP4	MAP4	2.7066e-05	3	-0.836309	12.1428	0.252529	38.4623	76.473	76.557	74.2349	Yes	10.1608	0.567542
CSPG5	CSPG5	3.09347e-05	4	-0.836073	12.149	0.209246	39.8306	90	55.4494	60.6681	Yes	7.18067	0.557214
SPATA18	SPATA18	3.48052e-05	5	-0.835942	12.1551	-0.0289307	49.7341	66.3521	62.1432	70.5819	Yes	5.906	0.708945
ANXA8	ANXA8	1.54387e-05	0	-0.835826	12.1612	-0.480954	74.3223	34.4304	-	75.5657	No	4.42918	0.637681
HSPE1	HSPE1	1.93087e-05	1	-0.835658	12.1674	0.862674	22.4867	56.4672	56.2515	22.958	Yes	10.3868	0.496404
KIAA1109	KIAA1109	1.93006e-05	1	-0.835199	12.1735	1.29005	15.0256	0.817031	3.2142	11.5302	Yes	8.83649	0.610547
C15orf48	C15orf48	1.93003e-05	1	-0.835182	12.1797	0.363363	34.7498	57.7215	59.4303	71.2392	Yes	8.73787	0.511381
OTUD7B	OTUD7B	5.41511e-05	10	-0.834943	12.1858	1.2472	15.6762	6.80092	7.10663	27.8772	Yes	7.67751	0.546059
LRP2	LRP2	3.09142e-05	4	-0.834912	12.192	1.12869	17.4937	47.7848	99.422	54.5582	Yes	9.20999	0.627435
C6orf222	C6orf222	2.31676e-05	2	-0.834863	12.1981	-0.545753	77.4513	79.5167	42.2977	92.3222	Yes	6.30383	0.691019
MDN1	MDN1	2.70396e-05	3	-0.834813	12.2043	0.0747632	44.8443	10.3222	82.5195	35.625	Yes	9.75	0.470498
ZNF549	ZNF549	3.47813e-05	5	-0.834588	12.2104	-0.632081	81.2671	83.3429	80.2371	96.1099	Yes	3.87098	0.601128
DNAJB12	DNAJB12	5.02718e-05	9	-0.834565	12.2166	0.412264	33.3867	14.626	45.3586	20.6519	Yes	8.85448	0.598486
MRPL55	MRPL55	1.92849e-05	1	-0.83431	12.2227	-1.13148	95.3426	68.4062	71.2668	90.3233	Yes	5.967	0.385624
C6orf1	C6orf1	1.92848e-05	1	-0.834304	12.2288	0.642131	27.2887	84.8446	60.0908	89.208	Yes	9.84921	0.498078
EFNB3	EFNB3	2.70252e-05	3	-0.833997	12.235	2.0472	6.83637	29.4074	61.4945	29.5474	Yes	7.73054	0.663943
ZNF688	ZNF688	2.70082e-05	3	-0.833034	12.2411	-0.161458	56.7512	49.0909	37.1137	79.305	Yes	7.85764	0.522603
SPTBN2	SPTBN2	1.92586e-05	1	-0.832819	12.2473	1.29587	14.9584	0.604143	0.141543	38.7177	Yes	8.66091	0.678991
ELAVL2	ELAVL2	3.47491e-05	5	-0.832763	12.2534	5.15502	0.00516342	31.8585	26.2326	0.0269397	Yes	17.1982	0.641477
NR5A1	NR5A1	2.31286e-05	2	-0.832653	12.2596	0.932932	21.0513	50.1151	50.2241	40.4041	Yes	9.37039	0.787248
CLP1	CLP1	2.31277e-05	2	-0.832602	12.2657	-0.329581	66.0815	22.7963	50.0118	15.3071	Yes	6.41309	0.491938
PAPD4	PAPD4	2.69971e-05	3	-0.832405	12.2719	1.41519	13.3061	23.855	37.3201	1.72953	Yes	10.1494	0.505182
ITGA5	ITGA5	1.9245e-05	1	-0.832049	12.278	2.15365	6.10833	7.36479	10.9224	43.5991	Yes	13.2827	0.503305
PTGES3	PTGES3	2.3106e-05	2	-0.831373	12.2842	3.39138	0.960397	52.1461	66.5723	0.883621	Yes	10.5887	0.611248
[truncated: 16,101 more rows]
