# Supplementary material for: The Intolerance of Regulatory Sequence to Genetic Variation Predicts Gene Dosage Sensitivity
Source: PLoS Genet. 2015 Sep 2;11(9):e1005492. doi: 10.1371/journal.pgen.1005492 (PMC4557908; doi:10.1371/journal.pgen.1005492)
Supplement: S2 Data — (XLSX) [file pgen.1005492.s012.xlsx]

## Sheet: Data S2
#Gene Symbol	Genomic Location	Haploinsufficiency Description	Triplosensitivity Description	RVIS-CHGV percentile	ncRVIS percentile	ncGERP percentile	pcGERP percentile
AAGAB	chr15:67493366-67547074	Sufficient evidence for dosage pathogenicity	No evidence available	66.2716	67.9469	85.1397	44.1218
ABCD1	chrX:152990323-153010216	Sufficient evidence for dosage pathogenicity	No evidence available	-	-	43.5431	42.5754
ACSL4	chrX:108884564-108976621	Sufficient evidence for dosage pathogenicity	No evidence available	13.8608	4.89154	9.87246	8.71767
AFF2	chrX:147582139-148082193	Sufficient evidence for dosage pathogenicity	No evidence available	6.35788	1.03853	15.5264	30.9591
ALX4	chr11:44282278-44331716	Sufficient evidence for dosage pathogenicity	No evidence available	48.2509	83.402	61.8062	38.7823
ANKRD11	chr16:89334035-89556969	Sufficient evidence for dosage pathogenicity	No evidence available	0.437284	-	19.7139	76.1207
AP1S2	chrX:15843929-15873100	Sufficient evidence for dosage pathogenicity	No evidence available	52.1577	10.3054	10.8019	0.280172
APC	chr5:112043202-112181936	Sufficient evidence for dosage pathogenicity	No evidence available	0.949367	90.9543	9.73305	10.6358
APP	chr21:27252861-27543446	No evidence available	Some evidence for dosage pathogenicity	5.64442	16.5489	3.7693	27.1444
AR	chrX:66763874-66944119	Sufficient evidence for dosage pathogenicity	No evidence available	-	0.20279	13.1099	33.2812
ARHGEF9	chrX:62854848-63005426	Some evidence for dosage pathogenicity	No evidence available	17.5662	0.970933	13.3113	2.71552
ARID1A	chr1:27022522-27108601	Some evidence for dosage pathogenicity	No evidence available	1.0817	-	0.423401	9.47198
ARID1B	chr6:157099064-157531913	Sufficient evidence for dosage pathogenicity	No evidence available	0.909091	35.1687	7.14618	45.7866
ARSE	chrX:2852673-2882494	Sufficient evidence for dosage pathogenicity	No evidence available	31.0932	57.1314	63.5772	91.9397
ARX	chrX:25021811-25034065	Sufficient evidence for dosage pathogenicity	No evidence available	-	-	3.03609	49.0409
ASXL1	chr20:30946147-31027122	Sufficient evidence for dosage pathogenicity	No evidence available	47.6295	50.4025	12.0669	63.847
ATP7A	chrX:77166194-77305892	Sufficient evidence for dosage pathogenicity	No evidence available	5.43728	2.80219	20.4575	17.2468
ATRX	chrX:76760356-77041719	Sufficient evidence for dosage pathogenicity	No evidence available	1.02992	1.143	1.90014	15.4149
AUTS2	chr7:69063905-70257885	Sufficient evidence for dosage pathogenicity	No evidence available	3.25086	13.9556	6.60402	35.9429
AVPR2	chrX:153167985-153172620	Sufficient evidence for dosage pathogenicity	No evidence available	-	-	80.0124	69.3211
BAG3	chr10:121410882-121437331	Sufficient evidence for dosage pathogenicity	No evidence available	82.8078	-	17.6692	56.9127
BCOR	chrX:39910499-40036582	Sufficient evidence for dosage pathogenicity	No evidence available	1.40967	-	0.826148	35.555
BMP4	chr14:54416454-54423554	Some evidence for dosage pathogenicity	No evidence available	49.0506	24.6666	1.4819	8.13578
BMPR1A	chr10:88516396-88684945	Sufficient evidence for dosage pathogenicity	No evidence available	46.3982	29.8716	13.5901	21.3093
BMPR2	chr2:203241050-203432474	Sufficient evidence for dosage pathogenicity	No evidence available	13.8377	0.0553063	12.8879	4.95151
BRCA2	chr13:32889617-32973809	Sufficient evidence for dosage pathogenicity	No evidence available	14.8504	50.4394	85.8419	79.0409
BRWD3	chrX:79924987-80065233	Some evidence for dosage pathogenicity	No evidence available	2.34753	4.07423	6.45428	16.7942
BTK	chrX:100604435-100641212	Sufficient evidence for dosage pathogenicity	No evidence available	13.015	64.8067	5.10662	2.79634
CASK	chrX:41374187-41782287	Sufficient evidence for dosage pathogenicity	No evidence available	5.93786	-	0.356276	0.894397
CDKL5	chrX:18443725-18671749	Sufficient evidence for dosage pathogenicity	No evidence available	36.2831	48.1841	29.7775	25.0485
CDKN1C	chr11:2904448-2906995	Sufficient evidence for dosage pathogenicity	No evidence available	-	-	19.8224	89.2026
CFC1	chr2:131350335-131357082	Some evidence for dosage pathogenicity	No evidence available	35.2934	30.1112	64.1658	94.2619
CHD2	chr15:93443551-93571237	Sufficient evidence for dosage pathogenicity	No evidence available	3.85501	23.5421	19.3009	13.1466
CHD7	chr8:61591324-61780587	Sufficient evidence for dosage pathogenicity	No evidence available	0.235903	-	1.34249	14.2026
CHD8	chr14:21853353-21905457	Some evidence for dosage pathogenicity	No evidence available	0.379747	27.6777	0.60412	5.10237
CHM	chrX:85116185-85302566	Sufficient evidence for dosage pathogenicity	No evidence available	43.6191	49.1489	28.8532	44.0787
CHRDL1	chrX:109917084-110039286	Some evidence for dosage pathogenicity	No evidence available	23.3774	-	5.81918	16.6487
CHRNA7	chr15:32322691-32462384	Sufficient evidence for dosage pathogenicity	Dosage sensitivity unlikely	12.8539	-	87.0656	61.4547
CLCN5	chrX:49687225-49863892	Sufficient evidence for dosage pathogenicity	No evidence available	7.51438	0.135193	15.2373	6.73491
CNTN4	chr3:2140550-3099645	Some evidence for dosage pathogenicity	Dosage sensitivity unlikely	4.3901	98.9738	7.75546	35.7651
COL1A1	chr17:48261457-48279000	Sufficient evidence for dosage pathogenicity	No evidence available	1.4557	98.009	15.4025	27.2468
COL2A1	chr12:48366748-48398285	Sufficient evidence for dosage pathogenicity	No evidence available	27.2497	66.5397	2.98962	25.5873
COL4A5	chrX:107683154-107940775	Sufficient evidence for dosage pathogenicity	No evidence available	3.27963	7.26357	7.12552	14.1487
CREBBP	chr16:3775055-3930121	Sufficient evidence for dosage pathogenicity	No evidence available	0.61565	-	12.0256	17.57
CUL4B	chrX:119658444-119709684	Sufficient evidence for dosage pathogenicity	No evidence available	7.93441	49.026	61.6358	2.83944
CYBB	chrX:37639270-37672714	Sufficient evidence for dosage pathogenicity	No evidence available	17.687	5.41388	32.101	18.7877
DCX	chrX:110537007-110655460	Sufficient evidence for dosage pathogenicity	No evidence available	21.7261	0.0675966	11.974	11.056
DLG3	chrX:69664705-69725340	Sufficient evidence for dosage pathogenicity	No evidence available	10.0288	2.69158	11.1323	18.1573
DMD	chrX:31137345-33357726	Sufficient evidence for dosage pathogenicity	No evidence available	90.5466	7.13452	1.85883	10.7004
DMRT1	chr9:841690-969090	Some evidence for dosage pathogenicity	No evidence available	71.0414	25.8281	15.0824	48.1358
DYRK1A	chr21:38739859-38887679	Sufficient evidence for dosage pathogenicity	No evidence available	7.3878	43.9132	3.65054	2.81789
EBP	chrX:48380164-48387104	Sufficient evidence for dosage pathogenicity	No evidence available	44.6433	22.27	50.7926	57.5054
EDA	chrX:68835911-69259322	Sufficient evidence for dosage pathogenicity	No evidence available	-	14.2014	20.4885	20.07
EDNRB	chr13:78469616-78493903	Sufficient evidence for dosage pathogenicity	No evidence available	35.8688	4.20943	24.1338	47.597
EFNB1	chrX:68048840-68062007	Sufficient evidence for dosage pathogenicity	Little evidence for dosage pathogenicity	-	-	5.29767	23.7123
EFTUD2	chr17:42927655-42976993	Sufficient evidence for dosage pathogenicity	No evidence available	4.13694	68.6782	44.075	8.42134
EHMT1	chr9:140513444-140730579	Sufficient evidence for dosage pathogenicity	Little evidence for dosage pathogenicity	1.76064	8.20377	29.2714	54.5636
ELN	chr7:73442427-73484237	Sufficient evidence for dosage pathogenicity	No evidence available	48.3602	13.0646	12.6194	78.5991
EMX2	chr10:119301956-119309057	Some evidence for dosage pathogenicity	No evidence available	-	6.18816	1.78138	0.625
EP300	chr22:41488614-41576081	Sufficient evidence for dosage pathogenicity	No evidence available	2.2382	-	2.32354	12.4192
EXT1	chr8:118811602-119124058	Sufficient evidence for dosage pathogenicity	No evidence available	6.70311	89.8974	17.7932	0.447198
EXT2	chr11:44117099-44266980	Sufficient evidence for dosage pathogenicity	No evidence available	6.63406	10.2501	86.9159	36.7134
EYA1	chr8:72109668-72274467	Sufficient evidence for dosage pathogenicity	No evidence available	39.7296	55.8471	5.08081	8.29203
EYA4	chr6:133562495-133853258	Sufficient evidence for dosage pathogenicity	No evidence available	39.8907	71.8368	9.36645	2.59698
F8	chrX:154064063-154250998	Sufficient evidence for dosage pathogenicity	No evidence available	2.29574	11.1903	49.5017	66.7996
F9	chrX:138612895-138645617	Sufficient evidence for dosage pathogenicity	No evidence available	59.0219	14.1769	35.7877	48.4429
FAM58A	chrX:152853383-152864632	Some evidence for dosage pathogenicity	No evidence available	-	-	-	-
FANCB	chrX:14861529-14891184	Sufficient evidence for dosage pathogenicity	No evidence available	32.3245	-	39.7584	71.9289
FBN1	chr15:48700503-48937985	Sufficient evidence for dosage pathogenicity	No evidence available	0.218642	68.7704	5.83983	14.7144
FGD1	chrX:54471887-54522599	Sufficient evidence for dosage pathogenicity	No evidence available	-	-	13.2752	17.8071
FGF10	chr5:44305097-44388784	Sufficient evidence for dosage pathogenicity	No evidence available	45.9551	43.2004	2.85537	4.45582
FGFR1	chr8:38268656-38326352	Sufficient evidence for dosage pathogenicity	No evidence available	3.95857	1.76366	22.781	9.98922
FLNA	chrX:153576900-153603006	Sufficient evidence for dosage pathogenicity	No evidence available	-	-	15.9498	25.5496
FMR1	chrX:146993469-147032647	Sufficient evidence for dosage pathogenicity	No evidence available	41.4212	16.9114	0.536996	2.58621
FOXC1	chr6:1610681-1614132	Sufficient evidence for dosage pathogenicity	No evidence available	-	45.8059	5.63846	63.7177
FOXC2	chr16:86600857-86602539	Sufficient evidence for dosage pathogenicity	No evidence available	-	-	41.6223	53.4321
FOXF1	chr16:86544133-86548070	Sufficient evidence for dosage pathogenicity	No evidence available	-	85.141	15.7639	33.4644
FOXG1	chr14:29236287-29238871	Sufficient evidence for dosage pathogenicity	No evidence available	-	9.72162	1.74524	45.3448
FOXL2	chr3:138663066-138665982	Sufficient evidence for dosage pathogenicity	No evidence available	-	14.4042	24.2681	62.9041
FOXP1	chr3:71004736-71633140	Sufficient evidence for dosage pathogenicity	No evidence available	6.32336	51.9081	4.22884	5.18858
FRMD7	chrX:131211021-131262050	Sufficient evidence for dosage pathogenicity	No evidence available	68.0783	48.7618	24.4075	18.4213
FTSJ1	chrX:48334549-48344752	Sufficient evidence for dosage pathogenicity	No evidence available	28.6421	-	56.8803	53.2381
FZD4	chr11:86656717-86666440	Sufficient evidence for dosage pathogenicity	No evidence available	69.5742	40.2569	15.0514	12.5862
GATA3	chr10:8096667-8117164	Sufficient evidence for dosage pathogenicity	No evidence available	12.9977	67.0804	5.56617	16.1261
GATA6	chr18:19749416-19782227	Sufficient evidence for dosage pathogenicity	No evidence available	-	4.77478	8.95337	56.0183
GDF5	chr20:34021149-34026027	Sufficient evidence for dosage pathogenicity	No evidence available	63.6133	61.2733	22.0375	29.1218
GK	chrX:30671476-30749579	Sufficient evidence for dosage pathogenicity	No evidence available	19.252	31.4877	16.1563	6.82651
GLA	chrX:100652779-100663001	Sufficient evidence for dosage pathogenicity	No evidence available	27.382	82.7383	17.0186	47.8556
GLI2	chr2:121554867-121750229	Sufficient evidence for dosage pathogenicity	No evidence available	80.1899	42.6105	35.9116	61.9666
GLI3	chr7:42000547-42276618	Sufficient evidence for dosage pathogenicity	No evidence available	6.23705	91.3169	33.7636	42.0528
GLMN	chr1:92711955-92764566	Sufficient evidence for dosage pathogenicity	No evidence available	24.0909	-	57.5567	17.5916
GNAS	chr20:57414795-57486250	Sufficient evidence for dosage pathogenicity	No evidence available	3.47526	19.9779	12.9602	73.4914
GPC3	chrX:132669773-133119673	Sufficient evidence for dosage pathogenicity	No evidence available	20.6329	-	13.0428	22.6078
GPHN	chr14:66974125-67648525	Some evidence for dosage pathogenicity	No evidence available	8.56732	3.84072	6.55238	0.673491
GRIA3	chrX:122318096-122624766	Sufficient evidence for dosage pathogenicity	No evidence available	5.80552	11.7864	0.619611	0.528017
GRIN2B	chr12:13714410-14133022	Sufficient evidence for dosage pathogenicity	No evidence available	0.880322	58.7476	19.2544	11.0022
HCCS	chrX:11129406-11141206	Sufficient evidence for dosage pathogenicity	No evidence available	65.84	13.7959	63.8457	47.764
HNF1B	chr17:36046434-36105096	Sufficient evidence for dosage pathogenicity	No evidence available	11.2946	91.9007	7.25461	4.96767
HOXD13	chr2:176957532-176960666	Sufficient evidence for dosage pathogenicity	No evidence available	-	24.3102	9.78985	46.3739
HPRT1	chrX:133594175-133634698	Sufficient evidence for dosage pathogenicity	No evidence available	49.2578	-	20.5504	9.7306
HUWE1	chrX:53559063-53713673	No evidence available	Some evidence for dosage pathogenicity	0.0575374	7.4725	6.15996	3.95474
IDS	chrX:148560295-148586884	Sufficient evidence for dosage pathogenicity	No evidence available	42.6812	84.0472	49.352	55.8351
IGF1R	chr15:99192761-99507759	Sufficient evidence for dosage pathogenicity	No evidence available	0.863061	74.6205	17.7002	31.7295
IKBKG	chrX:153770459-153793261	Sufficient evidence for dosage pathogenicity	No evidence available	-	-	87.0192	67.8071
IL1RAPL1	chrX:28605681-29974017	Sufficient evidence for dosage pathogenicity	No evidence available	11.4384	37.4424	0.242681	3.17888
IRF6	chr1:209958968-209979520	Sufficient evidence for dosage pathogenicity	No evidence available	55.7883	92.4845	34.3316	5.05927
JAG1	chr20:10618332-10654694	Sufficient evidence for dosage pathogenicity	No evidence available	3.19333	43.6367	1.70393	12.0151
KAL1	chrX:8496915-8700227	Sufficient evidence for dosage pathogenicity	No evidence available	34.7008	94.0638	87.1947	77.1713
KANSL1	chr17:44107282-44302740	Sufficient evidence for dosage pathogenicity	No evidence available	96.5362	60.4498	4.46636	9.28879
KCNQ1	chr11:2466221-2870340	Sufficient evidence for dosage pathogenicity	No evidence available	7.27273	91.87	74.1777	66.6756
KCNQ1OT1	chr11:2661768-2721228	Little evidence for dosage pathogenicity	Some evidence for dosage pathogenicity	-	-	-	-
KCNQ2	chr20:62037542-62103993	Sufficient evidence for dosage pathogenicity	No evidence available	2.58343	-	81.1897	55.3718
KDM5C	chrX:53220503-53254604	Sufficient evidence for dosage pathogenicity	No evidence available	1.92175	-	7.77611	18.2543
KDM6A	chrX:44732423-44971847	Sufficient evidence for dosage pathogenicity	No evidence available	7.68124	17.2556	0.108432	0.748922
KIF11	chr10:94352825-94415152	Sufficient evidence for dosage pathogenicity	No evidence available	6.22555	65.4028	33.712	30.9806
L1CAM	chrX:153126971-153141399	Sufficient evidence for dosage pathogenicity	No evidence available	-	-	22.4919	51.1207
LAMP2	chrX:119560003-119603204	Sufficient evidence for dosage pathogenicity	No evidence available	25.8688	68.4447	18.8362	44.9192
LEMD3	chr12:65563351-65642141	Sufficient evidence for dosage pathogenicity	No evidence available	2.8481	14.5824	0.666081	41.5841
LHX4	chr1:180199433-180244188	Sufficient evidence for dosage pathogenicity	No evidence available	54.1772	49.4684	31.6466	3.94397
LMNB1	chr5:126112315-126172712	No evidence available	Sufficient evidence for dosage pathogenicity	55.2819	-	8.33376	32.8125
LMX1B	chr9:129376722-129463311	Sufficient evidence for dosage pathogenicity	No evidence available	-	99.3916	58.3518	16.3362
LRP5	chr11:68080108-68216743	Some evidence for dosage pathogenicity	No evidence available	2.03682	-	20.0805	55.6573
MAGEL2	chr15:23888696-23892993	Some evidence for dosage pathogenicity	No evidence available	-	-	-	-
MAGT1	chrX:77081861-77151065	Some evidence for dosage pathogenicity	No evidence available	28.4695	0.62066	24.2371	17.2037
MBD5	chr2:148778580-149271046	Sufficient evidence for dosage pathogenicity	No evidence available	2.15765	10.5021	1.49739	2.92565
MECP2	chrX:153287264-153363188	Sufficient evidence for dosage pathogenicity	Sufficient evidence for dosage pathogenicity	-	-	3.33557	13.4213
MEF2C	chr5:88014058-88199922	Sufficient evidence for dosage pathogenicity	Little evidence for dosage pathogenicity	14.2117	0.356419	0.278825	0.199353
MEIS2	chr15:37183222-37393500	Some evidence for dosage pathogenicity	No evidence available	14.3153	2.88822	2.85021	0.431034
MID1	chrX:10413350-10851809	Sufficient evidence for dosage pathogenicity	No evidence available	7.92865	0.82345	17.5711	6.06681
MITF	chr3:69788586-70017488	Sufficient evidence for dosage pathogenicity	No evidence available	11.5593	18.6137	3.58858	5.08621
MLL2	chr12:49412758-49449107	Sufficient evidence for dosage pathogenicity	No evidence available	0.0402762	3.80385	1.48707	34.9784
MLL	chr11:118307205-118397539	Some evidence for dosage pathogenicity	No evidence available	0.0805524	1.59159	2.04472	21.2123
MNX1	chr7:156797547-156803347	Sufficient evidence for dosage pathogenicity	No evidence available	-	-	36.3608	77.8448
MSX1	chr4:4861392-4865663	Sufficient evidence for dosage pathogenicity	No evidence available	-	-	24.7534	29.5744
MSX2	chr5:174151575-174157902	Sufficient evidence for dosage pathogenicity	No evidence available	57.4166	94.8504	17.3594	30.6519
MTM1	chrX:149737047-149841616	Sufficient evidence for dosage pathogenicity	No evidence available	13.1185	6.72894	14.0342	25.3017
MYCN	chr2:16080683-16087129	Sufficient evidence for dosage pathogenicity	No evidence available	-	15.4673	3.23747	66.1853
NDP	chrX:43808022-43832921	Sufficient evidence for dosage pathogenicity	No evidence available	49.8159	14.1461	4.05845	2.57004
NF1	chr17:29421945-29704695	Sufficient evidence for dosage pathogenicity	No evidence available	0.391254	6.37252	11.5506	3.59375
NF2	chr22:29999545-30094589	Sufficient evidence for dosage pathogenicity	No evidence available	11.3176	65.6363	64.1504	10.7058
NFIA	chr1:61542946-61928460	Some evidence for dosage pathogenicity	No evidence available	13.0265	44.5769	3.27361	2.25754
NHS	chrX:17393543-17754114	Sufficient evidence for dosage pathogenicity	No evidence available	7.75029	7.06692	1.81236	29.2996
NIPBL	chr5:36876861-37065921	Sufficient evidence for dosage pathogenicity	Little evidence for dosage pathogenicity	0.460299	9.10096	0.304642	0.91056
NKX2-5	chr5:172659107-172662315	Sufficient evidence for dosage pathogenicity	No evidence available	11.4614	42.506	23.6175	59.0302
NLGN4X	chrX:5808083-6146706	Sufficient evidence for dosage pathogenicity	No evidence available	6.3061	32.09	34.5794	69.111
NOG	chr17:54671060-54672951	Sufficient evidence for dosage pathogenicity	No evidence available	28.9356	-	2.59204	41.6379
NR0B1	chrX:30322539-30327495	Sufficient evidence for dosage pathogenicity	No evidence available	-	33.9827	27.8567	69.6121
NR5A1	chr9:127243515-127269699	Sufficient evidence for dosage pathogenicity	No evidence available	50.1151	12.2596	21.0513	40.4041
NRXN1	chr2:50145643-51259674	Sufficient evidence for dosage pathogenicity	No evidence available	0.66168	29.595	4.28048	5.91056
NSD1	chr5:176560080-176727214	Sufficient evidence for dosage pathogenicity	Little evidence for dosage pathogenicity	61.0357	9.48811	13.3165	32.7748
NSDHL	chrX:151999511-152037907	Sufficient evidence for dosage pathogenicity	No evidence available	27.2094	-	87.0553	58.6853
NYX	chrX:41306713-41334905	Sufficient evidence for dosage pathogenicity	No evidence available	-	57.4141	30.8618	57.5269
OCRL	chrX:128674252-128726533	Sufficient evidence for dosage pathogenicity	No evidence available	7.41657	19.5293	18.7794	7.20905
OFD1	chrX:13752832-13787480	Sufficient evidence for dosage pathogenicity	No evidence available	5.75374	-	90.6955	79.8114
OPHN1	chrX:67262186-67653299	Sufficient evidence for dosage pathogenicity	No evidence available	25.8285	2.70387	30.4642	32.2737
OTC	chrX:38211736-38280703	Sufficient evidence for dosage pathogenicity	No evidence available	79.7871	52.9589	11.0497	10.3233
OTX2	chr14:57267425-57277184	Sufficient evidence for dosage pathogenicity	No evidence available	34.2578	12.53	0.103268	1.90194
PAFAH1B1	chr17:2496923-2588909	Sufficient evidence for dosage pathogenicity	No evidence available	25.0518	5.16192	1.05334	0.371767
PAK3	chrX:110187513-110464173	Some evidence for dosage pathogenicity	No evidence available	18.6306	30.1542	4.58512	2.11207
PAX2	chr10:102505468-102589698	Sufficient evidence for dosage pathogenicity	No evidence available	16.0529	-	14.2304	6.33082
PAX3	chr2:223064606-223163715	Sufficient evidence for dosage pathogenicity	No evidence available	26.5823	19.2405	4.21335	15.361
PAX6	chr11:31806340-31839509	Sufficient evidence for dosage pathogenicity	Little evidence for dosage pathogenicity	21.5708	1.13685	6.35101	2.68319
PAX8	chr2:113973574-114036498	Some evidence for dosage pathogenicity	No evidence available	41.5132	61.5682	34.4349	11.1153
PAX9	chr14:37126773-37147012	Sufficient evidence for dosage pathogenicity	No evidence available	43.9988	87.3164	3.12903	5.4903
PCDH19	chrX:99546642-99665271	Sufficient evidence for dosage pathogenicity	No evidence available	2.57192	-	4.4044	10.5603
PDHA1	chrX:19362011-19379825	Sufficient evidence for dosage pathogenicity	No evidence available	75.2071	94.6291	75.0503	27.2683
PGK1	chrX:77359666-77382324	Sufficient evidence for dosage pathogenicity	No evidence available	28.9758	3.57033	36.2885	12.1175
PHEX	chrX:22050921-22266478	Sufficient evidence for dosage pathogenicity	No evidence available	9.11968	25.9448	13.7089	8.02263
PHF6	chrX:133507342-133562822	Sufficient evidence for dosage pathogenicity	No evidence available	32.1692	1.46869	0.877782	3.36207
PHF8	chrX:53963113-54071569	Sufficient evidence for dosage pathogenicity	No evidence available	3.23936	1.75137	11.5764	14.6444
PIGA	chrX:15337573-15353676	Some evidence for dosage pathogenicity	No evidence available	56.2198	29.3369	12.4284	15.9213
PITX2	chr4:111538579-111563279	Sufficient evidence for dosage pathogenicity	No evidence available	40.1899	5.31555	2.41648	8.23276
PKD1	chr16:2138711-2185899	Sufficient evidence for dosage pathogenicity	No evidence available	0.350978	-	57.6341	76.9019
PKD2	chr4:88928799-88998931	Sufficient evidence for dosage pathogenicity	No evidence available	7.83659	18.669	33.4486	41.0345
PLP1	chrX:103031439-103047548	Sufficient evidence for dosage pathogenicity	Sufficient evidence for dosage pathogenicity	39.8504	3.84686	4.53865	0.161638
PMP22	chr17:15133096-15168644	Sufficient evidence for dosage pathogenicity	No evidence available	44.2175	53.598	7.2133	52.8933
POLR1D	chr13:28194880-28241559	Some evidence for dosage pathogenicity	No evidence available	39.1082	-	49.1713	47.7478
PORCN	chrX:48367371-48379202	Sufficient evidence for dosage pathogenicity	No evidence available	-	28.9375	12.227	6.48707
PQBP1	chrX:48755195-48760422	Sufficient evidence for dosage pathogenicity	No evidence available	-	38.5178	60.6496	36.2931
PRPS1	chrX:106871654-106894256	Sufficient evidence for dosage pathogenicity	No evidence available	34.4822	22.8354	26.6174	28.5291
PRRT2	chr16:29823409-29827202	Sufficient evidence for dosage pathogenicity	No evidence available	26.4902	-	7.14101	66.7726
PTCH1	chr9:98205264-98279247	Sufficient evidence for dosage pathogenicity	Little evidence for dosage pathogenicity	7.07135	72.9368	14.3801	31.945
PTEN	chr10:89623195-89728532	Sufficient evidence for dosage pathogenicity	No evidence available	30.4488	0.0798869	5.31832	0.695043
PTPN11	chr12:112856536-112947717	Sufficient evidence for dosage pathogenicity	No evidence available	12.4799	0.614515	23.3283	14.0894
RAB39B	chrX:154487526-154493852	Sufficient evidence for dosage pathogenicity	No evidence available	43.1358	17.6857	14.5763	7.95797
RAI1	chr17:17584787-17714767	Sufficient evidence for dosage pathogenicity	No evidence available	0.978136	-	14.7674	63.3405
RASA1	chr5:86564151-86687733	Sufficient evidence for dosage pathogenicity	No evidence available	9.06789	-	14.0961	8.27047
RB1	chr13:48877883-49056026	Sufficient evidence for dosage pathogenicity	No evidence available	8.13003	4.41836	8.43703	7.53233
RET	chr10:43572517-43625799	Sufficient evidence for dosage pathogenicity	No evidence available	6.53049	65.4274	29.8188	48.8685
RNF135	chr17:29297956-29326929	Some evidence for dosage pathogenicity	No evidence available	35.9148	84.6617	71.1674	88.6261
RP2	chrX:46696347-46741793	Sufficient evidence for dosage pathogenicity	No evidence available	66.0357	2.47035	21.6864	23.1196
RPS19	chr19:42363988-42375484	Sufficient evidence for dosage pathogenicity	No evidence available	45.9264	2.9804	81.5046	25.8136
RPS24	chr10:79793518-79816571	Sufficient evidence for dosage pathogenicity	No evidence available	35.2014	10.3669	63.9283	79.4504
RPS26	chr12:56435686-56438007	Sufficient evidence for dosage pathogenicity	No evidence available	49.4591	47.3852	96.778	44.2026
RPS6KA3	chrX:20168029-20284750	Sufficient evidence for dosage pathogenicity	No evidence available	36.2716	2.00332	5.05499	2.01509
RS1	chrX:18657808-18690223	Sufficient evidence for dosage pathogenicity	No evidence available	69.7871	6.32336	44.328	22.8933
RUNX1	chr21:36160098-36421595	Sufficient evidence for dosage pathogenicity	No evidence available	-	65.409	14.3595	21.8103
RUNX2	chr6:45296054-45518819	Sufficient evidence for dosage pathogenicity	No evidence available	56.5362	2.07092	2.97929	3.41056
SALL1	chr16:51169886-51185183	Sufficient evidence for dosage pathogenicity	No evidence available	25.5869	28.9129	0.227191	34.4558
SALL4	chr20:50400581-50419048	Sufficient evidence for dosage pathogenicity	No evidence available	37.8941	53.0879	6.38199	71.32
SATB2	chr2:200134223-200335989	Sufficient evidence for dosage pathogenicity	No evidence available	8.21634	6.02839	1.92079	5.03772
SCN1A	chr2:166845670-167005642	Sufficient evidence for dosage pathogenicity	No evidence available	1.34062	24.6298	1.29602	7.58621
SCN2A	chr2:166095912-166248820	Sufficient evidence for dosage pathogenicity	No evidence available	1.39816	9.19929	1.1153	6.70259
SETBP1	chr18:42260138-42648475	Some evidence for dosage pathogenicity	No evidence available	43.6709	0.700547	6.098	18.6853
SETD5	chr3:9439403-9519838	Sufficient evidence for dosage pathogenicity	No evidence available	4.11392	11.9892	1.52837	6.67026
SF3B4	chr1:149895209-149900144	Sufficient evidence for dosage pathogenicity	No evidence available	22.4166	53.4505	82.8523	25.4203
SGCE	chr7:94214536-94285521	Sufficient evidence for dosage pathogenicity	No evidence available	51.2198	-	9.62462	24.3858
SH2B1	chr16:28875078-28885534	Some evidence for dosage pathogenicity	No evidence available	48.809	7.42334	33.0356	39.0517
SH2D1A	chrX:123480132-123507010	Sufficient evidence for dosage pathogenicity	No evidence available	53.084	43.1082	24.0874	19.7037
SHANK3	chr22:51113070-51171641	Sufficient evidence for dosage pathogenicity	No evidence available	-	-	-	-
SHH	chr7:155595558-155604967	Sufficient evidence for dosage pathogenicity	Little evidence for dosage pathogenicity	-	27.2599	23.633	55.431
SHOX	chrX:585079-620146	Sufficient evidence for dosage pathogenicity	No evidence available	-	94.8688	64.5273	82.958
SIX3	chr2:45169037-45173216	Sufficient evidence for dosage pathogenicity	No evidence available	-	54.0712	2.79341	56.4871
SLC16A2	chrX:73641085-73753752	Sufficient evidence for dosage pathogenicity	No evidence available	24.1082	3.39212	13.3216	18.82
SLC6A8	chrX:152953752-152962048	Sufficient evidence for dosage pathogenicity	No evidence available	-	-	21.7587	32.2198
SLC9A6	chrX:135067583-135129428	Sufficient evidence for dosage pathogenicity	No evidence available	15.7192	27.1247	8.12206	13.944
SMAD3	chr15:67358195-67487533	Sufficient evidence for dosage pathogenicity	No evidence available	71.6398	51.226	42.5776	24.8545
SMAD4	chr18:48556583-48611412	Sufficient evidence for dosage pathogenicity	No evidence available	17.5834	1.73293	13.3681	0.975216
SMARCA4	chr19:11071598-11172958	Some evidence for dosage pathogenicity	No evidence available	0.609896	-	17.2407	41.0129
SMARCB1	chr22:24129150-24176705	Sufficient evidence for dosage pathogenicity	No evidence available	22.8654	-	32.4676	18.4429
SMS	chrX:21958715-22012955	Sufficient evidence for dosage pathogenicity	No evidence available	29.557	-	8.60743	13.8308
SOX10	chr22:38368319-38380539	Sufficient evidence for dosage pathogenicity	No evidence available	19.4764	46.5311	17.757	25.8944
SOX2	chr3:181429712-181432224	Sufficient evidence for dosage pathogenicity	No evidence available	21.5593	29.8101	0.939743	4.12177
SOX9	chr17:70117161-70122561	Sufficient evidence for dosage pathogenicity	No evidence available	11.2888	26.6023	6.4646	35.889
SPINK1	chr5:147204143-147211260	Some evidence for dosage pathogenicity	No evidence available	76.8297	81.3003	58.8682	87.5162
SPRED1	chr15:38545052-38649450	Sufficient evidence for dosage pathogenicity	No evidence available	23.504	8.4926	7.44049	5.72198
SRY	chrY:2654896-2655792	Sufficient evidence for dosage pathogenicity	No evidence available	-	-	-	94.4666
STS	chrX:7137472-7272682	Sufficient evidence for dosage pathogenicity	No evidence available	12.5259	1.96645	92.8487	86.7834
STXBP1	chr9:130374486-130454995	Sufficient evidence for dosage pathogenicity	No evidence available	8.8435	6.87028	23.8653	10.7651
SYN1	chrX:47431300-47479256	Some evidence for dosage pathogenicity	No evidence available	-	17.0282	9.32514	30.8836
SYNGAP1	chr6:33387847-33421466	Sufficient evidence for dosage pathogenicity	No evidence available	2.25547	6.89486	4.23401	27.2198
TBX1	chr22:19744226-19771116	Some evidence for dosage pathogenicity	No evidence available	-	18.5952	36.9701	74.1218
TBX3	chr12:115108059-115121969	Sufficient evidence for dosage pathogenicity	No evidence available	12.4971	84.2377	21.4489	31.708
TBX4	chr17:59533807-59561664	Some evidence for dosage pathogenicity	No evidence available	41.8354	57.4633	30.3867	17.8341
TBX5	chr12:114791735-114846247	Sufficient evidence for dosage pathogenicity	No evidence available	12.3878	22.2946	20.0599	30.2802
TCF4	chr18:52889562-53255860	Sufficient evidence for dosage pathogenicity	No evidence available	45.4833	78.1909	12.7588	7.92026
TCOF1	chr5:149737202-149779871	Sufficient evidence for dosage pathogenicity	No evidence available	95.1036	34.9536	29.4677	84.903
TGFBR1	chr9:101867412-101916474	Some evidence for dosage pathogenicity	No evidence available	23.015	29.5029	11.091	7.34914
TGFBR2	chr3:30647994-30735634	Some evidence for dosage pathogenicity	No evidence available	14.7986	55.8041	27.6605	37.4084
TGIF1	chr18:3412072-3458409	Sufficient evidence for dosage pathogenicity	No evidence available	83.3026	34.2838	13.0789	70.9429
TIMM8A	chrX:100600644-100603957	Sufficient evidence for dosage pathogenicity	No evidence available	57.1404	21.889	22.2802	8.52909
TP53	chr17:7571720-7590863	Sufficient evidence for dosage pathogenicity	No evidence available	52.0023	49.0813	43.6774	78.5453
TRAPPC2	chrX:13730361-13752754	Sufficient evidence for dosage pathogenicity	No evidence available	48.8262	-	96.3598	26.2177
TRPS1	chr8:116420724-116681228	Sufficient evidence for dosage pathogenicity	No evidence available	2.59494	33.7737	3.11871	4.54741
TSC1	chr9:135766735-135820020	Sufficient evidence for dosage pathogenicity	No evidence available	6.86421	69.3664	52.5533	30.4418
TSC2	chr16:2097990-2138713	Sufficient evidence for dosage pathogenicity	No evidence available	0.448792	-	84.36	53.8631
TSPAN7	chrX:38420731-38548172	Some evidence for dosage pathogenicity	No evidence available	41.4499	55.6382	6.73827	4.32112
TWIST1	chr7:19155091-19157295	Sufficient evidence for dosage pathogenicity	No evidence available	-	-	1.60582	45
UBE3A	chr15:25582396-25684175	Sufficient evidence for dosage pathogenicity	No evidence available	24.9597	63.4118	23.4213	4.76832
UPF3B	chrX:118967989-118986991	Sufficient evidence for dosage pathogenicity	No evidence available	26.0069	71.6033	19.0066	24.6067
VHL	chr3:10183319-10195354	Sufficient evidence for dosage pathogenicity	Little evidence for dosage pathogenicity	39.2175	75.4501	53.617	67.4461
WDR45	chrX:48932092-48958059	Sufficient evidence for dosage pathogenicity	No evidence available	30.2474	-	43.4812	41.0938
WT1	chr11:32409321-32457081	Sufficient evidence for dosage pathogenicity	No evidence available	-	79.721	10.6263	37.3599
XIAP	chrX:122993662-123047829	Sufficient evidence for dosage pathogenicity	No evidence available	59.1772	88.57	20.2045	14.4989
XIST	chrX:73040495-73072588	Sufficient evidence for dosage pathogenicity	No evidence available	-	-	-	-
ZDHHC9	chrX:128937264-128977910	Some evidence for dosage pathogenicity	No evidence available	27.6467	39.968	5.87597	2.82328
ZEB2	chr2:145141942-145277958	Sufficient evidence for dosage pathogenicity	No evidence available	2.73878	0.116758	0.593794	1.99353
ZFPM2	chr8:106331147-106816767	Some evidence for dosage pathogenicity	No evidence available	79.5512	-	0.531832	17.2683
ZIC1	chr3:147127181-147134506	Some evidence for dosage pathogenicity	No evidence available	8.31415	2.10779	5.7882	43.3244
ZIC2	chr13:100634026-100639019	Sufficient evidence for dosage pathogenicity	No evidence available	-	-	4.97238	41.8642
ZIC3	chrX:136648346-136654259	Sufficient evidence for dosage pathogenicity	No evidence available	-	-	0.562813	9.78987
ZIC4	chr3:147103835-147124407	Some evidence for dosage pathogenicity	No evidence available	10.7768	3.50888	3.88806	32.1875
ZNF711	chrX:84498997-84528368	Some evidence for dosage pathogenicity	No evidence available	12.0829	23.2963	5.64362	17.8664
