# Supplementary material for: The Intolerance of Regulatory Sequence to Genetic Variation Predicts Gene Dosage Sensitivity
Source: PLoS Genet. 2015 Sep 2;11(9):e1005492. doi: 10.1371/journal.pgen.1005492 (PMC4557908; doi:10.1371/journal.pgen.1005492)
Supplement: S3 Data — (PL) [file pgen.1005492.s013.pl]

#!/usr/bin/perl -w
# Calculate the de novo mutation rate in given regions
# 11/13/2013
# Yujun Han
#
# Required Input:
# Region boundaries to derive the estimate. Example region: "A1CF_5prime 10 (52645341..52645435,52619602..52619745,52610548..52610567) 259"
# Tri-mer mutation rate matrix.
# Reference Genome
#-----------------------------------------------------
use Getopt::Std;
#-----------------------------------------------------
getopts("r:t:R:m:d:c:o:h:");

$Regions        = defined $opt_r ? $opt_r : "";
$Tri_Matrix     = defined $opt_t ? $opt_t : "";
$Ref_Genome     = defined $opt_R ? $opt_R : "";
$Genome_Mu_Rate = defined $opt_m ? $opt_m : "1.2-8"; 
$Default_Mu     = defined $opt_d ? $opt_d : 0.000000012;
$Chr_Column     = defined $opt_c ? $opt_c : 1;
$Output         = defined $opt_o ? $opt_o : "germlin_mu_rate.lis";
$Help           = defined $opt_h ? $opt_h : 0;

usuage() if((!($Regions))||($Help));
#-----------------------------------------------------
($Base, $Power) = split(/-/, $Genome_Mu_Rate);
if($Power > 8) {
	$Base = $Base / (10 ** ($Power - 8));
}elsif($Power < 8) {
	$Base = $Base * (10 ** (8 - $Power));
}
$Adjust_Rate = $Base / 1.2;


#-----------------------------------------------------
print "Loading the ref genome...\n";
open(RF, "$Ref_Genome")||die"$!\n";
while(<RF>) {
	chomp;
	if(/^>(\S+)/) {
		$Chr = $1;
	}else{
		$Chr_Seqs{$Chr} .= $_;
	}
}
close(RF);

#-----------------------------------------------------
print "Loading the Matrix file ...\n";
open(MF, "$Tri_Matrix")||die"$!\n";
while(<MF>) {
	chomp;
	@Content = split(/\s+/, $_);
	if(($Content[0] eq "Head")||($Content[0] eq "A")) {
		next;
	}else{
		$Tri = $Content[0];

		$Tri_Mu_Rates{$Tri} = ($Content[1] + $Content[2] + $Content[3] + $Content[4]) * $Adjust_Rate;
	}
}

#-----------------------------------------------------
print "Loading the region file ...\n";
open(OF, ">$Output")||die"$!\n";
open(RF, $Regions)||die"5 $!\n";

$Total_Mu_Rate = 0;
$Total_Len = 0;
while(<RF>) {
	chomp;
	$Line = $_;
	@Content = split(/\s+/, $Line);
	$Chr     = $Content[$Chr_Column];

	@Regions = ();
	foreach(@Content) {
		$R = $_;
		if($R =~ /\.\./) {
			$R =~ s/\(//;
			$R =~ s/\)//;
			@Rs = split(/\,/, $R);
			foreach(@Rs) {
				push(@Regions, $_);
			}
		}
	}

	$Mu = 0;
	$No_Mu_Num = 0;
	foreach(@Regions) {
		($B, $E) = split(/\.\./, $_);
		if(($B =~ /\D/)||($E =~ /\D/)) {
			print "$Line\n";
			next;
		}
		$Total_Len += $E - $B + 1;
		for($i = $B; $i <= $E; $i ++) {
			$Tri = substr($Chr_Seqs{$Chr}, $i - 2, 3);
			if(defined($Tri_Mu_Rates{$Tri})) {
				$Mu  += $Tri_Mu_Rates{$Tri};
			}else{
				$Mu  += $Default_Mu;
				$No_Mu_Num ++;
			}
		}
	}
	$Total_Mu_Rate += $Mu;

	print(OF "$Line\t$Mu\t$No_Mu_Num\n");

}

print "Total_Len:\t$Total_Len; Total_Mu_Rate:\t$Total_Mu_Rate\n";

close(RF);
close(OF);

#-----------------------------------------------------
sub usuage {
    print "\nHi, need some help?\n";
    print STDERR <<"    _EOT_";

    Usage :<script.pl> <options> <specification> <default>

	\$Regions        = defined \$opt_r ? \$opt_r : "";
	\$Chr_Column     = defined \$opt_c ? \$opt_c : 1;
	\$Tri_Matrix     = defined \$opt_t ? \$opt_t : "";
	\$Ref_Genome     = defined \$opt_R ? \$opt_R : "";
	\$Genome_Mu_Rate = defined \$opt_m ? \$opt_m : "1.2-8";  
	\$Default_Mu     = defined \$opt_d ? \$opt_d : 0.000000012;
	\$Output_Tag     = defined \$opt_o ? \$opt_o : "multi_disease";
	\$Help           = defined \$opt_h ? \$opt_h : 0;

	Regions example: A2M_5prime 12 (9268446..9268753)

    _EOT_
    exit(1)
}
