# Supplementary material for: The Intolerance of Regulatory Sequence to Genetic Variation Predicts Gene Dosage Sensitivity
Source: PLoS Genet. 2015 Sep 2;11(9):e1005492. doi: 10.1371/journal.pgen.1005492 (PMC4557908; doi:10.1371/journal.pgen.1005492)
Supplement: S4 Data — (XLSX) [file pgen.1005492.s014.xlsx]

## Sheet: Loss of Function Depleted
Loss-of-Function deficient genes.
Benjamini & Hochberg false discovery rate [FDR] = 1%
Genes	CCDS r9 Variants	% of variants expected to be nonsense / canonical splice / frameshift ^	Expected number of nonsense / canonical splice / frameshift	Observed number of CCDS r9 nonsense / canonical splice / frameshift	Benjamini & Hochberg false discovery rate [FDR]	Scored for (ncRVIS and ncGERP)	Percentage of CCDS r9 with ≥10x average coverage in EVS
AAGAB	52	0.132175	6.8731	0	0.00755595	Yes	0.998988
ABCF2	63	0.107144	6.75004	0	0.00894686	Yes	0.999492
ABL1	149	0.0680781	10.1436	0	0.000710012	Yes	0.990495
ABR	89	0.0799932	7.11939	0	0.00732664	Yes	0.991106
ACSL1	80	0.104845	8.38757	0	0.00255701	Yes	1
ACTN2	120	0.0762553	9.15064	0	0.00153174	Yes	1
ADAMTS6	79	0.114018	9.00739	0	0.00148258	Yes	0.99971
ADAMTS8	100	0.0748932	7.48932	0	0.00558863	Yes	0.828899
AFF2	91	0.0933395	8.49389	0	0.00245405	Yes	0.999755
AFF4	67	0.104623	7.00976	0	0.00740521	Yes	0.99944
AFTPH	89	0.0978856	8.71182	0	0.00203282	Yes	0.999298
AHR	89	0.114309	10.1735	0	0.000553333	Yes	0.998842
AKAP11	209	0.0958292	20.0283	0	1.07734e-07	Yes	0.998783
AMY2B	59	0.125863	7.42589	0	0.00497843	Yes	0.998096
ANK2	370	0.0943378	34.905	0	8.22e-14	Yes	0.999505
ANKHD1-EIF4EBP3	190	0.102552	19.4848	0	1.6599e-07	Yes	0.979245
ANKRD17	164	0.0948081	15.5485	0	6.00333e-06	Yes	0.980876
ANKS3	119	0.079447	9.45419	0	0.00118953	Yes	0.909897
AP1G1	54	0.127318	6.87519	0	0.0076394	Yes	0.999611
AP3B1	89	0.115911	10.316	0	0.000487588	Yes	0.999705
APLP2	74	0.0903472	6.68569	0	0.00984915	Yes	0.953046
ARHGAP17	103	0.0900611	9.2763	0	0.00131292	Yes	0.977256
ARHGAP35	113	0.0754974	8.53121	0	0.00253816	Yes	0.999116
ARHGAP5	122	0.0957802	11.6852	0	0.000168856	Yes	0.999338
ARHGEF12	123	0.11651	14.3307	0	1.50077e-05	Yes	0.999792
ARHGEF7	89	0.0769988	6.85289	0	0.0090074	Yes	0.996405
ARID2	155	0.0999231	15.4881	0	6.05791e-06	Yes	0.999464
ARID4B	95	0.117099	11.1244	0	0.000242667	Yes	0.999504
ARID5B	100	0.0751602	7.51602	0	0.0054735	Yes	1
ARNT2	80	0.083954	6.71632	0	0.00979342	Yes	0.984305
ATF7IP2	83	0.102197	8.48238	0	0.00238753	Yes	0.999043
ATN1	107	0.077894	8.33466	0	0.00290916	Yes	0.879468
ATP11B	84	0.124369	10.447	0	0.000419547	Yes	0.990695
ATP11C	56	0.129103	7.22976	0	0.00577404	Yes	0.999721
ATP2C1	55	0.120367	6.62016	0	0.0095367	Yes	0.963636
ATP6V0A1	62	0.108146	6.70506	0	0.00924259	Yes	0.999618
ATP7A	101	0.100382	10.1386	0	0.000615682	Yes	0.999782
ATP8B2	128	0.0836677	10.7095	0	0.000410871	Yes	0.999489
BAI3	132	0.112164	14.8056	0	1.02987e-05	Yes	0.999573
BAIAP2L1	78	0.094541	7.3742	0	0.00575218	Yes	0.986809
BARD1	77	0.093071	7.16647	0	0.00676553	Yes	0.967199
BAZ1B	104	0.106113	11.0358	0	0.000278717	Yes	0.994037
BAZ2A	138	0.0835731	11.5331	0	0.000205409	Yes	0.998286
BMPR2	73	0.105762	7.72065	0	0.00425998	Yes	0.999369
BNC1	111	0.0786129	8.72603	0	0.00213945	Yes	0.965724
BRD2	76	0.0943942	7.17396	0	0.00670655	Yes	0.957082
BRD4	109	0.0746441	8.13621	0	0.00343264	Yes	0.836603
BRF1	102	0.07395	7.5429	0	0.00538483	Yes	0.943299
BRPF3	101	0.0738867	7.46256	0	0.00573602	Yes	0.99509
BTAF1	120	0.118523	14.2227	0	1.61808e-05	Yes	1
C10orf118	78	0.134367	10.4806	0	0.000389348	Yes	0.999637
C10orf12	136	0.0825525	11.2271	0	0.000268626	Yes	1
C11orf30	108	0.0976247	10.5435	0	0.000437799	Yes	0.999753
C12orf50	48	0.139774	6.70914	0	0.00841332	Yes	0.999227
C15orf39	142	0.0676262	9.60292	0	0.00110792	Yes	0.971764
C17orf104	57	0.127602	7.27332	0	0.00560324	Yes	0.999308
C17orf70	114	0.0609745	6.9511	0	0.00877788	Yes	0.803505
CACNA1I	168	0.0649858	10.9176	0	0.000379456	Yes	0.777713
CAD	227	0.0810977	18.4092	0	5.35207e-07	Yes	0.998833
CAMSAP2	106	0.103801	11.0029	0	0.000290886	Yes	0.999556
CAMTA1	194	0.0727061	14.105	0	2.45891e-05	Yes	0.973669
CAND1	67	0.0996775	6.67839	0	0.00967258	Yes	0.999734
CAST	87	0.113961	9.9146	0	0.000699063	Yes	0.968
CCDC114	99	0.0712502	7.05377	0	0.00784871	Yes	0.99661
CCDC88A	124	0.129326	16.0364	0	2.97975e-06	Yes	0.999652
CDH7	82	0.0923619	7.57367	0	0.00494841	Yes	1
CEP68	109	0.0709003	7.72813	0	0.00471666	Yes	0.999128
CHD1	112	0.124458	13.9393	0	1.99408e-05	Yes	0.998293
CHD2	121	0.114677	13.8759	0	2.25803e-05	Yes	0.999823
CHD5	203	0.0732092	14.8615	0	1.28374e-05	Yes	0.969978
CHD8	170	0.0996268	16.9366	0	1.73015e-06	Yes	0.999241
CIZ1	91	0.0992396	9.0308	0	0.00153809	Yes	0.989134
CKAP5	126	0.113979	14.3613	0	1.49422e-05	Yes	0.999841
CLCN7	105	0.0783675	8.22859	0	0.00315741	Yes	0.911438
CLIP2	140	0.0611371	8.5592	0	0.00260177	Yes	0.988144
CNOT10	65	0.116906	7.59889	0	0.00451698	Yes	0.999135
CNTN4	120	0.108338	13.0005	0	5.07608e-05	Yes	1
CNTNAP4	152	0.0853466	12.9727	0	5.99527e-05	Yes	0.991316
COG3	65	0.108204	7.03328	0	0.00716844	Yes	0.983715
COL1A1	145	0.0907563	13.1597	0	4.94465e-05	Yes	0.963035
COL1A2	127	0.0971097	12.3329	0	9.74709e-05	Yes	0.994894
COL4A1	181	0.0953555	17.2594	0	1.34321e-06	Yes	0.981411
COL4A5	105	0.10925	11.4712	0	0.000188421	Yes	0.999433
COL5A2	159	0.112708	17.9206	0	6.22323e-07	Yes	0.999576
COL6A1	209	0.0744725	15.5647	0	6.86105e-06	Yes	0.996281
COPA	75	0.106889	8.01669	0	0.00337711	Yes	0.999739
COPB1	59	0.115439	6.81091	0	0.00833939	Yes	0.998642
CRAMP1L	121	0.069536	8.41386	0	0.00283293	Yes	0.779434
CRTC3	87	0.102763	8.94036	0	0.0016432	Yes	0.928646
CSE1L	66	0.117207	7.73568	0	0.00403857	Yes	1
CSF1R	125	0.0835054	10.4382	0	0.000518625	Yes	0.999334
CTAGE5	87	0.133191	11.5877	0	0.000149635	Yes	0.998426
CTNND1	97	0.0744837	7.22492	0	0.00683794	Yes	0.994301
CTNND2	118	0.083834	9.89241	0	0.000811395	Yes	0.924588
CUX2	136	0.0694305	9.44255	0	0.00125415	Yes	0.869202
DAB2	83	0.0893995	7.42016	0	0.00563928	Yes	1
DCAF6	75	0.131089	9.83166	0	0.000693534	Yes	0.924253
DDX4	67	0.130058	8.71392	0	0.00178584	Yes	0.999565
DDX42	76	0.106086	8.06257	0	0.00326974	Yes	1
DENND3	145	0.070124	10.168	0	0.00069322	Yes	0.999729
DENND5B	84	0.0933378	7.84037	0	0.00403081	Yes	0.96572
DHX9	61	0.123555	7.53688	0	0.00461765	Yes	0.99949
DIAPH2	65	0.133654	8.68749	0	0.00179971	Yes	0.999712
DICER1	133	0.101376	13.483	0	3.53039e-05	Yes	1
DIP2B	135	0.105833	14.2874	0	1.67245e-05	Yes	0.978497
DLG5	249	0.0686614	17.0967	0	1.92667e-06	Yes	0.96875
DLGAP4	119	0.0571657	6.80272	0	0.00985958	Yes	0.976766
DLL1	103	0.0666367	6.86358	0	0.0092074	Yes	0.862816
DNAJC6	105	0.107561	11.2939	0	0.000221117	Yes	1
DOT1L	186	0.0574914	10.6934	0	0.000468392	Yes	0.911765
DRP2	74	0.104435	7.72823	0	0.00425524	Yes	0.99156
DSCAM	191	0.0799324	15.2671	0	8.53685e-06	Yes	0.999514
DTNA	65	0.10822	7.03433	0	0.00716563	Yes	0.962
EHMT1	169	0.0708893	11.9803	0	0.000150423	Yes	0.97854
EIF2B5	71	0.10388	7.37547	0	0.00558295	Yes	0.927354
EIF3A	115	0.116784	13.4301	0	3.35395e-05	Yes	0.999764
EIF4G1	166	0.0936753	15.5501	0	6.02703e-06	Yes	0.993336
EPB41L3	134	0.0843631	11.3047	0	0.000247483	Yes	0.998805
EPHA7	81	0.107789	8.73091	0	0.00193068	Yes	0.999347
EPHB2	119	0.0610287	7.26241	0	0.00691715	Yes	0.977873
ERBB2IP	123	0.126443	15.5525	0	4.66441e-06	Yes	0.999762
ERBB4	109	0.106658	11.6258	0	0.000167809	Yes	1
ERC2	90	0.100301	9.02705	0	0.00153804	Yes	0.999319
EXOC4	111	0.099491	11.0435	0	0.000287869	Yes	0.999667
EXTL3	112	0.0636044	7.1237	0	0.00761395	Yes	0.998921
F8	120	0.10556	12.6672	0	6.89281e-05	Yes	0.995965
FAM135B	173	0.0913832	15.8093	0	4.80261e-06	Yes	0.998604
FAM13C	63	0.10984	6.91994	0	0.00777075	Yes	1
FAM160B1	65	0.11679	7.59134	0	0.00455155	Yes	0.978706
FAM171A1	113	0.0652714	7.37567	0	0.00628725	Yes	0.962662
FAM193A	144	0.0769385	11.0791	0	0.000311304	Yes	0.999466
FAM65B	88	0.112837	9.92966	0	0.000694997	Yes	0.999697
FAM91A1	59	0.118157	6.97128	0	0.00733233	Yes	0.995408
FBN1	247	0.0989713	24.4459	0	1.67969e-09	Yes	0.999775
FBXW7	58	0.128497	7.45283	0	0.00485169	Yes	0.999613
FER	84	0.125279	10.5235	0	0.000393125	Yes	0.999213
FGD5	173	0.0640821	11.0862	0	0.000330046	Yes	0.997762
FHDC1	153	0.0726056	11.1087	0	0.000310979	Yes	0.992808
FNDC3A	112	0.118737	13.2986	0	3.69697e-05	Yes	0.99973
FNDC3B	126	0.102092	12.8636	0	5.96639e-05	Yes	0.999462
FOXM1	103	0.0858812	8.84576	0	0.00191368	Yes	0.99959
FRMD4A	102	0.0783115	7.98777	0	0.00379557	Yes	0.948941
FRMPD4	103	0.0776076	7.99358	0	0.00379303	Yes	1
FURIN	100	0.0693295	6.93295	0	0.00868574	Yes	0.993456
GALNT10	74	0.0920563	6.81216	0	0.00891679	Yes	0.912366
GAPVD1	114	0.10643	12.1331	0	0.000109104	Yes	1
GARS	63	0.110632	6.96984	0	0.00749202	Yes	0.929633
GIGYF2	116	0.140678	16.3186	0	2.14417e-06	Yes	0.984551
GLI3	201	0.0616835	12.3984	0	0.000111615	Yes	0.963117
GPR56	87	0.0847953	7.37719	0	0.0059084	Yes	0.999063
GRHL3	95	0.0809613	7.69132	0	0.00470693	Yes	0.907619
GRID1	126	0.0673795	8.48982	0	0.00269126	Yes	0.995152
GRIK2	71	0.107596	7.63935	0	0.00451698	Yes	0.999663
GRIK4	111	0.0745483	8.27486	0	0.00309372	Yes	0.877163
GRIK5	93	0.0741499	6.89594	0	0.00881442	Yes	0.855581
GRIN2A	130	0.0652417	8.48142	0	0.00273522	Yes	1
GRIN2B	118	0.0680276	8.02726	0	0.00380639	Yes	0.999778
GRIN3A	121	0.0876986	10.6115	0	0.00043283	Yes	0.902187
GRM4	121	0.058915	7.12872	0	0.00768399	Yes	0.998561
GTF3C1	197	0.0792307	15.6084	0	6.34597e-06	Yes	0.990738
GTPBP4	88	0.105637	9.29608	0	0.00121417	Yes	0.998986
HACE1	61	0.120221	7.33346	0	0.0054735	Yes	0.971338
HDAC4	171	0.0612106	10.467	0	0.000555098	Yes	0.998214
HDAC9	90	0.0943435	8.49091	0	0.00245265	Yes	0.972428
HEATR1	269	0.103656	27.8833	0	6.302e-11	Yes	0.999546
HELLS	52	0.14032	7.29664	0	0.00527056	Yes	0.998848
HELZ	130	0.1056	13.7279	0	2.75437e-05	Yes	0.999496
HERC3	70	0.111371	7.79599	0	0.00394193	Yes	0.999384
HHIP	74	0.0914566	6.76779	0	0.00923575	Yes	0.999072
HIP1	109	0.103143	11.2426	0	0.000237506	Yes	0.960469
HIPK1	94	0.0964398	9.06534	0	0.00152088	Yes	0.999736
HOOK1	70	0.137594	9.6316	0	0.000790251	Yes	0.968352
HSPA4	71	0.128241	9.10509	0	0.00129306	Yes	0.999615
HTT	289	0.0916406	26.4841	0	2.66908e-10	Yes	0.971847
HUWE1	172	0.100723	17.3243	0	1.20479e-06	Yes	1
IKBKB	65	0.117521	7.63885	0	0.00437381	Yes	0.958096
IL22RA1	87	0.0789481	6.86849	0	0.00887914	Yes	0.998289
IMMT	73	0.0992129	7.24254	0	0.00628725	Yes	0.978177
INCENP	126	0.0725154	9.13695	0	0.00156725	Yes	0.931778
INTS3	67	0.110137	7.37916	0	0.00545599	Yes	0.999692
INTS6	59	0.11831	6.98028	0	0.00726913	Yes	1
IPO11	88	0.138392	12.1785	0	8.69094e-05	Yes	0.999053
IPO9	67	0.106319	7.12339	0	0.00672968	Yes	0.99131
IQSEC1	121	0.0630492	7.62895	0	0.00521165	Yes	0.970149
JADE1	76	0.0925959	7.03729	0	0.00749315	Yes	0.999615
JHDM1D	72	0.112065	8.06867	0	0.00318191	Yes	0.96903
JMY	68	0.129511	8.80675	0	0.0016432	Yes	0.892917
KAL1	57	0.118933	6.77919	0	0.00846824	Yes	0.899476
KAT6A	193	0.0962772	18.5815	0	3.96299e-07	Yes	0.998848
KAT6B	161	0.0894417	14.4001	0	1.69623e-05	Yes	0.999364
KCNQ5	64	0.105134	6.72859	0	0.00916092	Yes	0.913923
KDM3B	98	0.101136	9.91133	0	0.000739312	Yes	0.963025
KDM5A	142	0.106515	15.1252	0	7.91251e-06	Yes	0.996336
KDM6A	67	0.125056	8.37875	0	0.00238574	Yes	0.967839
KIAA0355	137	0.0781048	10.7004	0	0.000423836	Yes	0.996325
KIAA0430	144	0.0821255	11.8261	0	0.000160863	Yes	0.999625
KIAA1211	134	0.0660442	8.84992	0	0.00204962	Yes	0.902517
KIAA2022	88	0.0905335	7.96695	0	0.00371719	Yes	0.999343
KIDINS220	166	0.0959297	15.9243	0	4.24356e-06	Yes	0.999448
KIF23	80	0.129834	10.3868	0	0.000426517	Yes	1
KIF4A	65	0.116634	7.5812	0	0.00457866	Yes	1
KIF5A	79	0.0974923	7.70189	0	0.00444582	Yes	1
KRI1	116	0.0851076	9.87248	0	0.000818764	Yes	0.944696
L3MBTL3	66	0.103087	6.80373	0	0.00871614	Yes	0.999588
LAMC1	199	0.0885464	17.6207	0	1.04069e-06	Yes	0.978551
LARGE	92	0.0745769	6.86108	0	0.0090074	Yes	1
LARP1	92	0.094986	8.73872	0	0.00201831	Yes	0.999681
LARP4	65	0.133071	8.64962	0	0.00185905	Yes	1
LARP4B	79	0.0882272	6.96995	0	0.00795033	Yes	0.996937
LATS2	114	0.064559	7.35972	0	0.00635377	Yes	0.837329
LDB3	127	0.0722327	9.17355	0	0.00152953	Yes	0.999611
LENG8	113	0.0843951	9.53665	0	0.00108807	Yes	0.931384
LONP1	191	0.057903	11.0595	0	0.000348398	Yes	0.900407
LPHN2	128	0.110965	14.2036	0	1.73786e-05	Yes	0.999767
LRP12	80	0.0963765	7.71012	0	0.00443645	Yes	0.999617
LZTS2	85	0.0810803	6.89182	0	0.00868276	Yes	0.961007
MAML1	109	0.0767	8.3603	0	0.00287634	Yes	0.896125
MAML2	110	0.100971	11.1069	0	0.000269804	Yes	0.974792
MAP1A	222	0.0789059	17.5171	0	1.21743e-06	Yes	0.998932
MAP3K1	109	0.107133	11.6775	0	0.000159769	Yes	0.894782
MAP3K13	92	0.0995327	9.15701	0	0.0014002	Yes	0.985643
MAP4	134	0.0858991	11.5105	0	0.000206241	Yes	0.982133
MAP7D2	63	0.114599	7.21972	0	0.00611306	Yes	0.986169
MAPKBP1	160	0.0946524	15.1444	0	8.53685e-06	Yes	1
MBD5	127	0.0863042	10.9606	0	0.000328229	Yes	0.999779
MCM6	79	0.10108	7.98535	0	0.00354926	Yes	1
MDGA2	88	0.127423	11.2132	0	0.000212589	Yes	0.945327
MED12L	179	0.10492	18.7808	0	3.12517e-07	Yes	0.985023
MED13	173	0.105005	18.1658	0	5.35207e-07	Yes	0.990068
MED14	58	0.117407	6.80961	0	0.00829135	Yes	0.950991
MEP1A	92	0.094385	8.68342	0	0.00209927	Yes	0.999565
MFN2	88	0.0891068	7.8414	0	0.00407952	Yes	0.999573
MGA	247	0.0972288	24.0155	0	2.5161e-09	Yes	0.995802
MGAT5	66	0.110107	7.26707	0	0.00595509	Yes	1
MIER2	105	0.0691443	7.26015	0	0.00676553	Yes	0.989965
MPHOSPH10	68	0.118646	8.06795	0	0.00311922	Yes	0.998086
MPP5	65	0.10629	6.90887	0	0.00790492	Yes	0.999519
MSH2	123	0.107983	13.2819	0	4.0099e-05	Yes	0.993377
MTMR2	49	0.144732	7.09188	0	0.00615281	Yes	0.957831
MTMR4	89	0.0933319	8.30654	0	0.00283293	Yes	0.999454
MTOR	178	0.102404	18.2279	0	5.23207e-07	Yes	0.999619
MTUS2	162	0.07461	12.0868	0	0.000134823	Yes	0.91937
MYO1D	93	0.100192	9.31782	0	0.00121916	Yes	0.998713
NAV1	170	0.075745	12.8766	0	6.86756e-05	Yes	0.963345
NAV2	334	0.0729521	24.366	0	2.45874e-09	Yes	0.998942
NCAM2	73	0.106366	7.76474	0	0.00408795	Yes	0.99884
NCAPH	78	0.101428	7.91142	0	0.0037468	Yes	0.989991
NCKAP1	63	0.123475	7.77892	0	0.00383727	Yes	0.999434
NCOA2	122	0.0815676	9.95125	0	0.000777715	Yes	0.999553
NCOA3	131	0.115975	15.1928	0	6.94652e-06	Yes	0.999089
NCOA7	84	0.117084	9.83507	0	0.000735233	Yes	0.998615
NCOR1	172	0.107827	18.5463	0	3.72165e-07	Yes	0.999868
NEDD9	103	0.081515	8.39604	0	0.0027609	Yes	0.999236
NEFH	75	0.0978051	7.33538	0	0.00587042	Yes	0.709971
NELL2	103	0.111914	11.5272	0	0.000177018	Yes	0.996766
NEO1	123	0.106728	13.1276	0	4.64698e-05	Yes	0.969569
NEURL4	172	0.0666511	11.464	0	0.000237506	Yes	0.97128
NFASC	179	0.078353	14.0252	0	2.52748e-05	Yes	0.999058
NFATC2	113	0.0667908	7.54736	0	0.00547928	Yes	0.954082
NIPBL	164	0.125892	20.6462	0	4.42156e-08	Yes	0.999422
NLRP3	118	0.0809636	9.55371	0	0.00108807	Yes	0.999364
NOL6	141	0.08238	11.6156	0	0.000192169	Yes	0.999436
NOS3	147	0.0750289	11.0292	0	0.000328229	Yes	0.85689
NOTCH1	345	0.0551719	19.0343	0	3.83494e-07	Yes	0.93183
NOTCH3	211	0.072259	15.2466	0	9.179e-06	Yes	0.810792
NPAS2	87	0.0912538	7.93908	0	0.00378399	Yes	0.983562
NRXN1	134	0.0710247	9.5173	0	0.00116972	Yes	0.95219
NRXN3	101	0.0724854	7.32102	0	0.00639519	Yes	0.999167
NSD1	212	0.0985422	20.891	0	4.70974e-08	Yes	0.999511
NUP153	170	0.102158	17.3668	0	1.15815e-06	Yes	0.998893
OSBPL7	102	0.0924247	9.42732	0	0.00114871	Yes	0.998472
OTUD4	98	0.122589	12.0137	0	0.000110447	Yes	0.980829
PAK6	97	0.0730452	7.08539	0	0.00762396	Yes	0.994225
PALM2-AKAP2	156	0.084439	13.1725	0	5.05894e-05	Yes	0.999404
PASD1	80	0.107381	8.5905	0	0.00213945	Yes	0.991604
PCDH9	103	0.077442	7.97652	0	0.00383727	Yes	0.999732
PDCD6IP	89	0.116846	10.3993	0	0.000448917	Yes	0.971047
PDE2A	80	0.0883105	7.06484	0	0.00744561	Yes	0.92815
PDE4D	71	0.0945357	6.71204	0	0.00955543	Yes	0.933677
PES1	81	0.0872208	7.06489	0	0.00746617	Yes	0.998905
PEX5	80	0.0947305	7.57844	0	0.00490703	Yes	0.992099
PHC3	85	0.0925843	7.86967	0	0.00395232	Yes	0.999344
PHEX	60	0.115562	6.93373	0	0.00756593	Yes	1
PHF14	66	0.109074	7.19891	0	0.00628725	Yes	0.970384
PHF20L1	82	0.114176	9.36243	0	0.00110792	Yes	0.987926
PHF3	178	0.105966	18.8619	0	2.85152e-07	Yes	0.999029
PIK3CD	106	0.0691541	7.33034	0	0.00641429	Yes	0.997208
PIK3R4	104	0.102143	10.6228	0	0.000405044	Yes	0.999518
PITPNM2	128	0.0625743	8.00951	0	0.00393021	Yes	0.90328
PJA2	70	0.107751	7.54255	0	0.00484127	Yes	0.999538
PKN2	68	0.119966	8.15768	0	0.00288137	Yes	0.998357
PLEKHM1	100	0.068297	6.8297	0	0.00940786	Yes	0.910731
PLXNC1	112	0.0860534	9.63798	0	0.000998054	Yes	0.861105
POLA1	89	0.11819	10.5189	0	0.000408682	Yes	0.999559
POLR2A	168	0.0740809	12.4456	0	0.000100599	Yes	0.998341
PPARGC1A	80	0.0944363	7.55491	0	0.00497843	Yes	1
PPFIA1	140	0.100926	14.1296	0	1.98396e-05	Yes	0.999463
PPP1R12C	100	0.0803159	8.03159	0	0.00365252	Yes	0.805088
PPP4R1	82	0.108539	8.90019	0	0.00165724	Yes	0.979543
PPP6R3	62	0.122962	7.62367	0	0.00434651	Yes	0.999281
PRDM16	184	0.0543015	9.99148	0	0.000849101	Yes	0.941267
PRKG1	67	0.105314	7.05607	0	0.00710398	Yes	0.996255
PRKG2	58	0.120551	6.99196	0	0.00712967	Yes	1
PRPF4B	75	0.126845	9.5134	0	0.000917441	Yes	0.999027
PRR14L	91	0.364171	33.1396	0	1.7218e-15	Yes	0.999692
PRRC2B	274	0.0737691	20.2127	0	1.1296e-07	Yes	0.981068
PSMD2	72	0.105711	7.61117	0	0.00461765	Yes	0.958378
PTK2B	144	0.0918468	13.2259	0	4.6623e-05	Yes	0.999683
PTPRD	259	0.0961461	24.9019	0	1.10027e-09	Yes	1
PTPRT	166	0.0891899	14.8055	0	1.21803e-05	Yes	0.978202
PTPRZ1	231	0.0976457	22.5562	0	1.00668e-08	Yes	0.999717
PUM1	88	0.0912376	8.02891	0	0.00354926	Yes	0.999178
R3HDM2	58	0.12363	7.17053	0	0.0061835	Yes	0.999669
RABGAP1	77	0.111116	8.55591	0	0.00216658	Yes	0.999698
RALGAPA1	130	0.119304	15.5096	0	5.09008e-06	Yes	0.994085
RALGDS	125	0.0783571	9.79464	0	0.000898905	Yes	0.929553
RANBP9	54	0.127819	6.9022	0	0.00749315	Yes	0.798308
RAP1GAP	108	0.0713998	7.71118	0	0.00476855	Yes	0.972904
RASGRF1	128	0.0731534	9.36364	0	0.00131219	Yes	0.999237
RB1	51	0.15011	7.65561	0	0.0038614	Yes	0.938169
RB1CC1	136	0.118976	16.1807	0	2.85668e-06	Yes	0.998974
RBM25	45	0.149969	6.74862	0	0.00787945	Yes	1
RBM26	73	0.128891	9.40904	0	0.000999791	Yes	0.999339
RBM5	59	0.115662	6.82406	0	0.0082345	Yes	0.999214
RBM6	111	0.121872	13.5278	0	2.93985e-05	Yes	0.999131
RC3H1	80	0.126826	10.1461	0	0.00053906	Yes	0.999712
RERE	150	0.0766648	11.4997	0	0.000218648	Yes	0.826686
REST	103	0.0881892	9.08349	0	0.00154021	Yes	0.998488
RET	137	0.0666246	9.12757	0	0.00162486	Yes	0.969916
RFX4	71	0.0999668	7.09765	0	0.00698655	Yes	0.999592
RGAG1	108	0.0745727	8.05385	0	0.00365811	Yes	1
RGL1	76	0.101503	7.71424	0	0.00434651	Yes	0.999195
RIPK1	81	0.0844615	6.84138	0	0.00891679	Yes	1
RLF	127	0.0993998	12.6238	0	7.39341e-05	Yes	0.99273
RNF111	106	0.103457	10.9664	0	0.000299473	Yes	1
ROCK2	77	0.130983	10.0857	0	0.000553333	Yes	0.988137
RPRD2	89	0.0807054	7.18278	0	0.0069353	Yes	0.997968
RSF1	124	0.116059	14.3913	0	1.44209e-05	Yes	0.955809
SACM1L	50	0.131021	6.55106	0	0.00974796	Yes	1
SART1	96	0.0779051	7.47889	0	0.00558405	Yes	0.900926
SBNO1	101	0.114456	11.5601	0	0.000169557	Yes	0.998839
SCFD1	50	0.148772	7.43858	0	0.00459251	Yes	0.999014
SCN1A	151	0.104594	15.7937	0	4.46e-06	Yes	0.999674
SCUBE3	85	0.0887113	7.54046	0	0.00515272	Yes	0.970033
SEC63	57	0.134955	7.69242	0	0.0039427	Yes	1
SEMA3A	82	0.117788	9.65862	0	0.000846831	Yes	1
SEMA3D	76	0.126384	9.60516	0	0.000850231	Yes	0.997918
SEMA6D	108	0.093055	10.0499	0	0.000690269	Yes	0.9997
SENP6	92	0.129034	11.8711	0	0.000120456	Yes	0.994178
SETD3	62	0.106775	6.62006	0	0.00989281	Yes	1
SF3B1	60	0.114447	6.86681	0	0.00796621	Yes	0.999752
SFMBT2	103	0.0916525	9.4402	0	0.00114229	Yes	0.969259
SIN3A	105	0.101472	10.6546	0	0.000394622	Yes	1
SIPA1L1	188	0.0889525	16.7231	0	2.27165e-06	Yes	0.999273
SLC12A2	79	0.105459	8.33125	0	0.00266036	Yes	0.895917
SLC12A6	82	0.110296	9.04431	0	0.00147289	Yes	0.999456
SLC26A3	81	0.0949969	7.69475	0	0.00451089	Yes	0.999158
SLC30A5	68	0.107174	7.28783	0	0.0059084	Yes	0.963673
SLC44A2	84	0.0806453	6.7742	0	0.0094797	Yes	0.97861
SLC4A1	122	0.0762692	9.30484	0	0.00136036	Yes	0.999289
SLC7A14	102	0.0711068	7.25289	0	0.00676553	Yes	0.999573
SLC8A1	94	0.0843173	7.92583	0	0.00391222	Yes	0.999674
SLC8A3	112	0.0773515	8.66337	0	0.0022627	Yes	0.999658
SLIT1	156	0.078981	12.321	0	0.000108979	Yes	0.969703
SLIT3	219	0.0878083	19.23	0	2.45832e-07	Yes	0.956955
SLMAP	61	0.121012	7.38176	0	0.00525321	Yes	0.999206
SMARCA5	53	0.124926	6.6211	0	0.0094145	Yes	0.944393
SMARCAD1	63	0.119074	7.50168	0	0.00481817	Yes	0.999056
SMARCC1	69	0.113051	7.80049	0	0.00391731	Yes	0.976676
SMC3	49	0.137086	6.71724	0	0.00842631	Yes	0.999735
SMURF1	71	0.0940331	6.67635	0	0.00981582	Yes	0.999149
SORBS1	164	0.100478	16.4784	0	2.54027e-06	Yes	0.965714
SORT1	58	0.114211	6.62424	0	0.00967345	Yes	0.87927
SPAG9	104	0.104351	10.8525	0	0.000328229	Yes	0.998287
SPECC1L	99	0.101294	10.0281	0	0.000675591	Yes	1
SPIRE1	59	0.112438	6.63382	0	0.00965839	Yes	0.854211
SPTB	361	0.0747395	26.9809	0	2.17616e-10	Yes	0.998054
SPTBN1	228	0.0793423	18.0901	0	7.1834e-07	Yes	0.999866
SPTY2D1	59	0.119106	7.02726	0	0.00696757	Yes	0.99952
SREBF2	136	0.0813106	11.0582	0	0.000310971	Yes	0.966305
SRGAP3	116	0.0788453	9.14606	0	0.00152731	Yes	0.994741
SRPK2	64	0.107854	6.90264	0	0.00790492	Yes	0.990027
STAG1	67	0.127946	8.57239	0	0.00203247	Yes	0.999488
STAM	64	0.104444	6.68441	0	0.00949607	Yes	1
STIL	99	0.0981855	9.72037	0	0.000873929	Yes	0.999237
SUGP2	113	0.084189	9.51336	0	0.0011109	Yes	0.999391
SUPT16H	59	0.121203	7.151	0	0.00628725	Yes	1
SYNPO	116	0.0738959	8.57193	0	0.00247137	Yes	0.802352
SYTL5	72	0.115262	8.2989	0	0.0026311	Yes	0.99957
TAB2	59	0.117571	6.93669	0	0.00751479	Yes	0.999525
TAF4B	82	0.103153	8.45853	0	0.0024341	Yes	0.949792
TAF5L	79	0.102443	8.09301	0	0.00322742	Yes	0.999442
TAOK2	149	0.075414	11.2367	0	0.000275876	Yes	0.926777
TCEB3	87	0.115953	10.0879	0	0.000594528	Yes	0.934863
TCF12	74	0.108066	7.99686	0	0.00341579	Yes	1
TCF3	145	0.0621354	9.00963	0	0.00183473	Yes	0.84612
TDRD1	121	0.112143	13.5693	0	3.0323e-05	Yes	0.99891
TEX10	74	0.123829	9.16331	0	0.00125506	Yes	1
TEX11	62	0.136437	8.45912	0	0.002136	Yes	0.97047
TF	94	0.0876515	8.23924	0	0.00304496	Yes	1
THBS2	174	0.0656105	11.4162	0	0.000247626	Yes	0.99889
THRAP3	81	0.107016	8.66828	0	0.00203282	Yes	0.999656
TIAM1	183	0.0788393	14.4276	0	1.77841e-05	Yes	0.998769
TNIK	96	0.102974	9.8855	0	0.000749633	Yes	0.998814
TNR	155	0.0912516	14.144	0	2.08913e-05	Yes	0.999279
TNS1	247	0.0765627	18.911	0	3.60474e-07	Yes	0.997744
TNS3	191	0.0701261	13.3941	0	4.64174e-05	Yes	0.997749
TOPBP1	125	0.0952616	11.9077	0	0.000140724	Yes	0.999786
TPP2	83	0.107298	8.90572	0	0.00165724	Yes	0.987325
TPR	174	0.123388	21.4696	0	2.12598e-08	Yes	0.999863
TRAPPC10	147	0.0849511	12.4878	0	9.13026e-05	Yes	0.981147
TRIM33	60	0.119342	7.1605	0	0.00628725	Yes	0.846132
TRIP12	120	0.109337	13.1204	0	4.63618e-05	Yes	0.999837
TRPS1	110	0.0838195	9.22014	0	0.00142011	Yes	0.999488
TRRAP	320	0.0801165	25.6373	0	6.73662e-10	Yes	0.996857
TSHZ1	178	0.0545997	9.71875	0	0.00106667	Yes	0.987754
TSHZ2	161	0.0694121	11.1754	0	0.000298769	Yes	0.988247
TTC17	104	0.107595	11.1899	0	0.00024151	Yes	0.990346
TTYH2	93	0.0751172	6.9859	0	0.00816928	Yes	0.997592
TUBGCP3	77	0.109958	8.46674	0	0.00234738	Yes	0.998933
TULP4	223	0.0633433	14.1256	0	2.55187e-05	Yes	0.962031
UBAP2L	70	0.0985156	6.89609	0	0.00818231	Yes	1
UBE3C	101	0.101483	10.2498	0	0.000553333	Yes	0.994318
UBE4A	80	0.109793	8.78342	0	0.00183305	Yes	1
UBN1	152	0.0861793	13.0992	0	5.31494e-05	Yes	0.999424
UBR5	152	0.121224	18.4261	0	3.68867e-07	Yes	0.999653
UGGT1	139	0.113898	15.8318	0	3.98649e-06	Yes	0.999793
ULK1	186	0.0621184	11.554	0	0.000224585	Yes	0.939051
UPF2	82	0.11264	9.23647	0	0.00124205	Yes	0.999488
USP19	136	0.0853277	11.6046	0	0.000191184	Yes	0.894678
USP31	111	0.0804315	8.92789	0	0.00182734	Yes	0.85593
USP37	64	0.123136	7.8807	0	0.00356522	Yes	0.99967
USP42	129	0.06301	8.12829	0	0.00359773	Yes	0.796264
USP47	92	0.116976	10.7618	0	0.000331196	Yes	0.999245
USP5	85	0.0835118	7.0985	0	0.00736105	Yes	1
USP7	69	0.120362	8.30496	0	0.00257578	Yes	0.97524
UVRAG	81	0.103825	8.40979	0	0.00252196	Yes	0.943981
VAV1	66	0.102331	6.75388	0	0.00904328	Yes	0.999244
VPS18	119	0.0721052	8.58051	0	0.00247137	Yes	0.99898
WHSC1L1	89	0.107028	9.52551	0	0.000998924	Yes	0.999777
WNK3	91	0.108676	9.88953	0	0.000729922	Yes	0.999818
WWC3	109	0.0756086	8.24134	0	0.00315741	Yes	0.936442
XAB2	115	0.0657567	7.56202	0	0.00543856	Yes	0.986762
ZBED4	179	0.0536401	9.60158	0	0.00117089	Yes	0.998864
ZBTB38	96	0.0763323	7.3279	0	0.00628725	Yes	0.999722
ZC3H11A	68	0.110998	7.5479	0	0.00476855	Yes	0.998799
ZC3H7B	118	0.0721954	8.51906	0	0.00258066	Yes	0.998676
ZCCHC11	125	0.116891	14.6114	0	1.19498e-05	Yes	0.987139
ZFC3H1	147	0.11682	17.1725	0	1.20479e-06	Yes	0.999345
ZFR	65	0.119151	7.74483	0	0.00397931	Yes	0.99879
ZMIZ1	101	0.0692872	6.99801	0	0.0082345	Yes	0.997871
ZNF217	142	0.0682886	9.69699	0	0.00102207	Yes	0.998735
ZNF280D	88	0.111441	9.80685	0	0.000770076	Yes	0.993709
ZNF445	84	0.0938872	7.88653	0	0.00390956	Yes	0.999359
ZNF462	247	0.080805	19.9588	0	1.324e-07	Yes	0.999736
ZNF512B	114	0.081306	9.26888	0	0.00137179	Yes	0.942763
ZNF532	138	0.0672397	9.27907	0	0.0014426	Yes	0.998476
ZNF574	112	0.0623066	6.97833	0	0.00854738	Yes	1
ZNF608	151	0.0743665	11.2293	0	0.000278642	Yes	0.999344
ZNF609	159	0.0835606	13.2861	0	4.6623e-05	Yes	0.999531
ZNF644	123	0.100188	12.3231	0	9.64678e-05	Yes	0.99975
ZNF687	134	0.0678007	9.0853	0	0.00167117	Yes	0.993059
ZZZ3	65	0.121421	7.89234	0	0.00355717	Yes	0.999274
AASS	95	0.0974733	9.25997	1	0.00783089	Yes	0.999304
ABCB1	126	0.108042	13.6133	1	0.000290886	Yes	0.999494
ABLIM3	94	0.106784	10.0377	1	0.00442621	Yes	0.999534
ACIN1	117	0.0984804	11.5222	1	0.00154233	Yes	0.978112
ADAM19	111	0.0991722	11.0081	1	0.00226418	Yes	0.965251
ADAMTS10	136	0.0704174	9.57677	1	0.00684403	Yes	0.8527
ADAMTS16	144	0.0869871	12.5261	1	0.000758668	Yes	0.937351
ADAMTS2	190	0.0635393	12.0725	1	0.00119909	Yes	0.902895
ADCY9	179	0.0565456	10.1217	1	0.00492148	Yes	0.999025
ADNP	106	0.0940192	9.96603	1	0.00484127	Yes	0.999398
ADNP2	143	0.0725944	10.381	1	0.00391961	Yes	0.995892
AFAP1	142	0.078545	11.1534	1	0.00221755	Yes	1
AGBL5	110	0.0915567	10.0712	1	0.00455662	Yes	0.999641
AKAP6	251	0.0969549	24.3357	1	3.78828e-08	Yes	0.999715
AMPH	87	0.106982	9.30748	1	0.00738583	Yes	0.984346
ANKRD24	134	0.0837218	11.2187	1	0.00208644	Yes	0.767376
ANKS1A	132	0.0810253	10.6953	1	0.00306027	Yes	0.942017
AP3D1	134	0.0679287	9.10245	1	0.00955677	Yes	0.998604
AP4E1	105	0.119339	12.5306	1	0.000649362	Yes	0.992281
APC	256	0.107472	27.5127	1	1.82058e-09	Yes	0.999418
ARHGAP29	110	0.115605	12.7166	1	0.000565007	Yes	0.999742
ARHGAP31	126	0.0856404	10.7907	1	0.00281666	Yes	0.998403
ARHGAP32	217	0.0817836	17.7471	1	1.21953e-05	Yes	0.99937
ARHGEF11	175	0.0972933	17.0263	1	1.93998e-05	Yes	0.999794
ARHGEF17	243	0.0701449	17.0452	1	2.31225e-05	Yes	0.897387
ARHGEF18	135	0.0764678	10.3232	1	0.00399927	Yes	0.85075
ASAP1	88	0.108486	9.54677	1	0.0062238	Yes	0.99943
ASH1L	201	0.106972	21.5014	1	4.01692e-07	Yes	0.999889
ASTN1	158	0.0795682	12.5718	1	0.000758668	Yes	0.990957
ATF7IP	109	0.104575	11.3987	1	0.00165724	Yes	0.999742
ATP8B1	127	0.0969914	12.3179	1	0.000847968	Yes	0.998188
ATRX	106	0.123053	13.0436	1	0.000419547	Yes	0.999737
ATXN2	87	0.102683	8.93338	1	0.00967865	Yes	0.817665
ATXN7L1	45	0.221375	9.96186	1	0.00301489	Yes	0.999633
BNC2	125	0.0829356	10.3669	1	0.00380688	Yes	0.9997
BPTF	225	0.107429	24.1716	1	3.8089e-08	Yes	0.959076
C10orf137	100	0.107866	10.7866	1	0.00258066	Yes	0.996856
C3	196	0.0815593	15.9856	1	5.05894e-05	Yes	0.999418
CACNA1C	204	0.0613584	12.5171	1	0.000859808	Yes	0.982246
CAMTA2	119	0.0951415	11.3218	1	0.00184645	Yes	0.987309
CASKIN2	165	0.0671008	11.0716	1	0.00247137	Yes	0.876255
CASZ1	229	0.0516947	11.8381	1	0.00149535	Yes	0.894137
CCAR1	69	0.129867	8.96081	1	0.00876817	Yes	0.999155
CCAR2	124	0.089205	11.0614	1	0.00226418	Yes	0.962833
CCDC80	118	0.0775362	9.14927	1	0.00899684	Yes	0.998959
CDH4	169	0.0572184	9.66991	1	0.00670434	Yes	0.975488
CDK12	117	0.0957901	11.2074	1	0.00201477	Yes	0.998896
CDK13	114	0.114987	13.1086	1	0.000418953	Yes	0.760609
CELSR2	390	0.0683664	26.6629	1	6.302e-09	Yes	0.978895
CFH	118	0.11097	13.0944	1	0.000427842	Yes	0.997896
CHD6	230	0.0944949	21.7338	1	3.74181e-07	Yes	0.999518
CLSTN3	139	0.074429	10.3456	1	0.00397072	Yes	0.99932
CNTN1	79	0.118214	9.33895	1	0.0069353	Yes	1
CNTN2	128	0.0790322	10.1161	1	0.00459251	Yes	0.999689
CNTROB	110	0.0971062	10.6817	1	0.00289358	Yes	0.99965
COL12A1	315	0.105812	33.3309	1	9.75794e-12	Yes	0.999471
COL3A1	131	0.120022	15.7228	1	4.86265e-05	Yes	0.998914
CPS1	148	0.105703	15.6441	1	5.73764e-05	Yes	0.999572
CWC22	83	0.116595	9.67734	1	0.00548962	Yes	0.998573
DAAM1	90	0.112173	10.0955	1	0.00414357	Yes	0.999101
DAPK1	145	0.0724138	10.5	1	0.00361306	Yes	0.998862
DCTN1	126	0.0945998	11.9196	1	0.00117031	Yes	0.998743
DENND5A	104	0.0980074	10.1928	1	0.00406749	Yes	0.97093
DHX36	79	0.128453	10.1478	1	0.00378399	Yes	0.998721
DHX38	127	0.0839843	10.666	1	0.00308813	Yes	0.998152
DIDO1	284	0.0634058	18.0073	1	1.13598e-05	Yes	0.946591
DLC1	239	0.0826439	19.7519	1	2.28584e-06	Yes	0.999367
DNAJC10	66	0.135331	8.93187	1	0.00878071	Yes	0.998785
DNAJC13	179	0.120935	21.6473	1	3.13819e-07	Yes	0.999856
DNMT1	146	0.0804737	11.7492	1	0.00142248	Yes	0.989532
DNMT3B	108	0.095529	10.3171	1	0.00378399	Yes	0.999628
DOCK2	195	0.101546	19.8014	1	1.8906e-06	Yes	0.991405
DOCK4	146	0.0859536	12.5492	1	0.000749633	Yes	0.998527
EGFLAM	150	0.0904123	13.5618	1	0.000331196	Yes	0.999367
EGFR	163	0.0859341	14.0073	1	0.000238336	Yes	0.976553
EIF5B	84	0.125487	10.5409	1	0.00288137	Yes	0.990955
ENPP2	102	0.108358	11.0525	1	0.002125	Yes	0.998976
EP400	362	0.0767865	27.7967	1	2.10723e-09	Yes	0.913674
ERBB2	135	0.0895585	12.0904	1	0.0010558	Yes	0.97936
ESPL1	183	0.0959318	17.5555	1	1.28254e-05	Yes	0.999383
EXOC2	86	0.112063	9.63738	1	0.00574827	Yes	0.999653
FAM129B	114	0.0806201	9.19069	1	0.00868574	Yes	0.937419
FAM135A	121	0.119551	14.4656	1	0.000136415	Yes	0.998725
FAM13B	87	0.117313	10.2063	1	0.00378399	Yes	1
FAM160A2	129	0.0801382	10.3378	1	0.00393021	Yes	0.993012
FAM208B	268	0.0944754	25.3194	1	1.62536e-08	Yes	0.999593
FBXO38	94	0.108393	10.1889	1	0.00394193	Yes	0.999726
FLT1	133	0.098498	13.1002	1	0.000452992	Yes	0.997213
FSTL5	84	0.116141	9.75586	1	0.00520552	Yes	0.999616
GANAB	95	0.11072	10.5184	1	0.00310145	Yes	0.999667
GLI2	209	0.0585316	12.2331	1	0.00108807	Yes	0.837731
GOLGA2	103	0.0939972	9.68171	1	0.0059084	Yes	0.973338
GOLGA5	86	0.134338	11.5531	1	0.00129345	Yes	1
GPATCH8	143	0.0933254	13.3455	1	0.000389348	Yes	0.99978
GPR116	165	0.0894938	14.7665	1	0.00012862	Yes	0.999029
GPR126	116	0.0930255	10.791	1	0.0027356	Yes	0.999488
GRID2	92	0.105321	9.68949	1	0.00565808	Yes	0.999028
GRIP1	88	0.101743	8.9534	1	0.00957489	Yes	0.999098
GRM1	127	0.0757629	9.62188	1	0.00653654	Yes	1
GTF3C2	83	0.125334	10.4027	1	0.00318191	Yes	1
HECW1	150	0.0807262	12.1089	1	0.00108287	Yes	0.992499
HEG1	153	0.0823097	12.5934	1	0.000737957	Yes	0.923351
HIP1R	134	0.0828113	11.0967	1	0.00226418	Yes	0.905247
HSPH1	91	0.1155	10.5105	1	0.00306929	Yes	0.999245
IBTK	106	0.118684	12.5805	1	0.000624305	Yes	0.999042
IL6ST	84	0.113421	9.52739	1	0.00620561	Yes	0.99929
IMPG2	102	0.105982	10.8101	1	0.00256593	Yes	0.999737
INO80	126	0.118451	14.9248	1	9.54592e-05	Yes	0.999376
INPP4B	85	0.121449	10.3231	1	0.00342084	Yes	1
IQGAP1	132	0.112914	14.9046	1	0.000100449	Yes	0.998634
IREB2	103	0.121168	12.4803	1	0.000672566	Yes	0.999664
ITGA1	100	0.114885	11.4885	1	0.00148258	Yes	0.9814
ITGA2B	101	0.0890281	8.99184	1	0.00967865	Yes	0.953704
ITGA5	103	0.102957	10.6046	1	0.00300647	Yes	0.966055
ITIH4	128	0.0853569	10.9257	1	0.00255701	Yes	0.999654
ITSN1	133	0.110172	14.6529	1	0.000124776	Yes	0.999437
JAG1	139	0.0813577	11.3087	1	0.00198382	Yes	0.976868
JAG2	157	0.0598566	9.39749	1	0.00796621	Yes	0.880398
JARID2	143	0.0708931	10.1377	1	0.00464047	Yes	0.988198
KCNT1	170	0.0638923	10.8617	1	0.00288137	Yes	0.878392
KDR	160	0.100759	16.1215	1	4.0099e-05	Yes	0.999761
KIAA0319L	91	0.105744	9.62272	1	0.00592125	Yes	0.999381
KIAA1429	138	0.108406	14.96	1	9.86255e-05	Yes	0.999105
KIF1B	175	0.108192	18.9336	1	3.65682e-06	Yes	0.999284
KIF26B	269	0.0578297	15.5562	1	8.33322e-05	Yes	0.8248
KMT2A	249	0.0992197	24.7057	1	2.61973e-08	Yes	0.964105
KMT2E	164	0.099086	16.2501	1	3.68489e-05	Yes	0.999648
LATS1	87	0.111749	9.72217	1	0.00541387	Yes	0.999708
LBR	85	0.115817	9.84444	1	0.00488726	Yes	1
LEPR	97	0.115445	11.1981	1	0.00185777	Yes	0.945483
LMTK2	219	0.0659721	14.4479	1	0.000188421	Yes	0.976357
LPHN3	114	0.0990823	11.2954	1	0.00185212	Yes	0.999778
LRRC7	116	0.101692	11.7962	1	0.00124923	Yes	0.999151
LSG1	100	0.109844	10.9844	1	0.00221533	Yes	0.999508
LYST	369	0.112066	41.3522	1	4.47442e-15	Yes	0.999483
MACF1	464	0.117221	54.3904	1	1.23414e-20	Yes	0.99958
MAP7	97	0.0937107	9.08994	1	0.00892505	Yes	0.882495
MAPK8IP3	162	0.0615258	9.96718	1	0.00539182	Yes	0.992752
MBTPS1	145	0.0893061	12.9494	1	0.000542703	Yes	1
MED1	113	0.0920751	10.4045	1	0.00360519	Yes	0.999585
MED13L	177	0.0903033	15.9837	1	4.83448e-05	Yes	0.988456
MEFV	132	0.0690539	9.11512	1	0.00946093	Yes	0.902382
MKL2	102	0.0911501	9.29731	1	0.00777075	Yes	0.999688
MLLT4	183	0.0996275	18.2318	1	6.94652e-06	Yes	0.979511
MON2	125	0.120242	15.0303	1	8.62876e-05	Yes	0.999056
MXRA5	292	0.0668598	19.5231	1	3.09234e-06	Yes	0.992363
MYBPC1	95	0.104532	9.93058	1	0.0047824	Yes	1
MYH9	233	0.0732684	17.0715	1	2.22054e-05	Yes	0.999504
MYOCD	118	0.0997607	11.7718	1	0.0012812	Yes	0.99967
MYT1	138	0.0784168	10.8215	1	0.00282687	Yes	0.997971
NCAN	143	0.0796925	11.396	1	0.00185905	Yes	0.924664
NCOA6	222	0.0924116	20.5154	1	1.11335e-06	Yes	1
NFAT5	93	0.118525	11.0229	1	0.0020868	Yes	0.999788
NFATC3	101	0.113443	11.4578	1	0.00152725	Yes	0.984997
NOTCH2	214	0.0878702	18.8042	1	4.71881e-06	Yes	0.977887
NSUN2	87	0.102575	8.924	1	0.00974503	Yes	0.957983
NUP107	78	0.13107	10.2234	1	0.00356225	Yes	0.999654
NUP188	188	0.100457	18.8858	1	3.98649e-06	Yes	0.993734
NUP98	201	0.104465	20.9974	1	6.38022e-07	Yes	0.999465
OXR1	80	0.135005	10.8004	1	0.00228285	Yes	0.869522
PARP14	122	0.0816863	9.96573	1	0.00502493	Yes	0.998539
PCF11	119	0.10509	12.5057	1	0.000710012	Yes	0.999577
PDGFRA	116	0.0941343	10.9196	1	0.00247773	Yes	0.999702
PDGFRB	163	0.0754058	12.2911	1	0.00096347	Yes	0.99912
PDZRN4	100	0.0954463	9.54463	1	0.00647337	Yes	0.85732
PHLDB1	170	0.0774498	13.1665	1	0.000482814	Yes	0.9955
PHLPP2	154	0.100273	15.4421	1	6.96255e-05	Yes	1
PKD2	85	0.12889	10.9557	1	0.00209927	Yes	0.798113
PLCB1	113	0.109209	12.3406	1	0.000786498	Yes	0.998712
PLCB4	83	0.118975	9.87495	1	0.00472855	Yes	0.989122
PLEKHA5	83	0.126524	10.5015	1	0.00294978	Yes	0.934084
PLEKHA6	152	0.0851917	12.9491	1	0.000553333	Yes	0.981097
PLEKHG2	174	0.0828785	14.4209	1	0.000175659	Yes	0.968108
PLG	103	0.102505	10.558	1	0.00310873	Yes	0.999602
PLXNA1	252	0.0604983	15.2456	1	0.000104896	Yes	0.973689
PLXND1	224	0.0658081	14.741	1	0.000150406	Yes	0.812901
PNPT1	80	0.127914	10.2331	1	0.00357116	Yes	0.997971
POGZ	100	0.0991163	9.91163	1	0.00493806	Yes	1
PPARGC1B	171	0.0796319	13.6171	1	0.000336725	Yes	0.998721
PPP1R9A	108	0.110642	11.9493	1	0.00106667	Yes	0.999291
PPRC1	156	0.0899574	14.0333	1	0.000229195	Yes	0.975648
PSD3	149	0.0939552	13.9993	1	0.000229718	Yes	0.992293
PTK2	88	0.115225	10.1398	1	0.00397072	Yes	0.996087
PTK7	133	0.0728788	9.69288	1	0.00628725	Yes	0.97358
PTPDC1	97	0.102692	9.96108	1	0.00471438	Yes	0.99882
PTPN14	156	0.087391	13.633	1	0.000320761	Yes	0.9989
PTPRB	226	0.0873834	19.7487	1	2.22424e-06	Yes	0.999415
PTPRC	120	0.110676	13.2811	1	0.000374829	Yes	0.997287
R3HDM1	80	0.112612	9.009	1	0.00891679	Yes	0.999706
RAB3GAP2	113	0.123254	13.9277	1	0.000206241	Yes	0.999537
RAI14	96	0.107775	10.3464	1	0.00355717	Yes	0.99935
RALGAPB	97	0.103207	10.0111	1	0.00456174	Yes	0.999565
RANBP2	300	0.103421	31.0263	1	7.80422e-11	Yes	0.984067
RAPGEF2	106	0.100972	10.703	1	0.00282687	Yes	0.986945
RASA3	117	0.077681	9.08868	1	0.00940487	Yes	0.986159
RBBP6	161	0.106738	17.1848	1	1.58161e-05	Yes	0.999273
RBL2	86	0.104454	8.98304	1	0.00931628	Yes	0.93016
RC3H2	81	0.113541	9.19686	1	0.00777075	Yes	0.999732
RIMBP2	169	0.0613964	10.376	1	0.00406749	Yes	0.978618
RNF123	137	0.0832363	11.4034	1	0.00182734	Yes	0.998291
RNF6	80	0.120603	9.64827	1	0.00553057	Yes	1
ROBO2	122	0.103618	12.6414	1	0.000646222	Yes	0.998852
ROCK1	80	0.142299	11.3839	1	0.00142699	Yes	0.986895
RPH3A	98	0.103298	10.1232	1	0.00420349	Yes	0.988915
RPTOR	159	0.0700425	11.1368	1	0.00231861	Yes	0.999035
RREB1	228	0.0549766	12.5347	1	0.000873929	Yes	0.869425
RTL1	72	0.262756	18.9184	1	8.5077e-07	Yes	0.987748
SAGE1	98	0.099186	9.72023	1	0.00565477	Yes	1
SALL4	153	0.0631955	9.66892	1	0.00657329	Yes	0.990875
SART3	111	0.0923529	10.2512	1	0.00397931	Yes	0.999663
SCAF11	141	0.110102	15.5244	1	6.12694e-05	Yes	0.999326
SCAND3	96	0.0989802	9.50209	1	0.00657329	Yes	0.998748
SCN2A	122	0.100114	12.2139	1	0.000903383	Yes	0.999678
SDHA	114	0.0796306	9.07789	1	0.00940786	Yes	0.967397
SDK1	451	0.0673862	30.3912	1	2.33753e-10	Yes	0.943125
SEC16A	335	0.0624605	20.9243	1	1.04026e-06	Yes	0.965249
SEC24B	101	0.109172	11.0264	1	0.00214425	Yes	0.964643
SEC24C	120	0.0941322	11.2959	1	0.0018902	Yes	0.999407
SEL1L3	104	0.0881761	9.17032	1	0.00860523	Yes	0.952217
SEMA4D	136	0.0688064	9.35767	1	0.00796621	Yes	0.999378
SETD1A	187	0.0648768	12.132	1	0.00114104	Yes	0.921478
SETD5	112	0.0937625	10.5014	1	0.00334315	Yes	0.999547
SETDB1	98	0.101285	9.92592	1	0.00485169	Yes	0.999747
SFSWAP	141	0.0651746	9.18962	1	0.009078	Yes	0.998975
SH3PXD2A	147	0.068346	10.0469	1	0.00497103	Yes	0.999111
SHPRH	123	0.119632	14.7147	1	0.000111615	Yes	0.999424
SHROOM2	195	0.0607265	11.8417	1	0.0014426	Yes	0.917195
SIDT2	110	0.0818388	9.00227	1	0.00981582	Yes	0.999616
SIPA1L2	212	0.0838805	17.7827	1	1.17324e-05	Yes	0.999239
SLC9A9	92	0.106412	9.7899	1	0.00524889	Yes	0.998002
SLK	81	0.118574	9.60447	1	0.00575218	Yes	0.999207
SLTM	78	0.123283	9.61609	1	0.00560324	Yes	0.999686
SMC6	80	0.132014	10.5611	1	0.00278388	Yes	0.999112
SMG1	210	0.0908573	19.08	1	3.70899e-06	Yes	0.838405
SMG6	193	0.085394	16.481	1	3.35395e-05	Yes	0.97809
SON	250	0.0806609	20.1652	1	1.68382e-06	Yes	0.988666
SPATA13	117	0.107517	12.5795	1	0.000665742	Yes	0.999227
SPHKAP	201	0.0831485	16.7129	1	2.77614e-05	Yes	0.999612
SSH2	135	0.0991412	13.3841	1	0.000368538	Yes	0.999307
ST18	114	0.103217	11.7668	1	0.00126306	Yes	1
SUN1	138	0.0765959	10.5702	1	0.00338112	Yes	0.956057
SUPT6H	129	0.102799	13.2611	1	0.000394622	Yes	0.999437
SWT1	81	0.120246	9.73994	1	0.0051942	Yes	0.99964
SYCP1	75	0.142952	10.7214	1	0.00235225	Yes	0.988871
SYNJ1	131	0.121826	15.9592	1	3.99777e-05	Yes	0.95021
TCOF1	198	0.0856702	16.9627	1	2.22054e-05	Yes	0.991297
TDRD5	100	0.116933	11.6933	1	0.00125596	Yes	0.947418
TECPR2	164	0.0681472	11.1761	1	0.00226418	Yes	0.993506
TEK	102	0.102082	10.4123	1	0.0034508	Yes	1
TET1	190	0.0933514	17.7368	1	1.13598e-05	Yes	0.999845
TET3	189	0.0630885	11.9237	1	0.00134387	Yes	0.982865
TEX2	118	0.0954442	11.2624	1	0.00193068	Yes	1
TGM3	130	0.077015	10.012	1	0.00494841	Yes	0.999063
TJP1	157	0.105291	16.5307	1	2.77222e-05	Yes	0.994029
TLL1	95	0.112486	10.6862	1	0.0027356	Yes	0.992066
TNRC6A	189	0.101463	19.1766	1	3.09234e-06	Yes	0.996994
TP53BP1	177	0.108097	19.1333	1	3.05782e-06	Yes	0.999504
TRAPPC8	132	0.117168	15.4662	1	6.12694e-05	Yes	0.999548
TRERF1	141	0.0777148	10.9578	1	0.00257261	Yes	0.987428
TRIO	248	0.0868947	21.5499	1	4.71465e-07	Yes	0.883638
TSC1	100	0.0905757	9.05757	1	0.00922492	Yes	0.999721
TSC22D1	122	0.0777774	9.48885	1	0.00710905	Yes	0.985727
TTK	77	0.126129	9.71195	1	0.0051942	Yes	0.998871
UBN2	112	0.0912277	10.2175	1	0.00408795	Yes	0.911322
UBR3	67	0.183721	12.3093	1	0.00054908	Yes	0.911042
UIMC1	84	0.116107	9.753	1	0.00521165	Yes	0.999549
UNC13A	141	0.064443	9.08647	1	0.00974857	Yes	0.929463
UNC5C	106	0.0846654	8.97453	1	0.00991359	Yes	0.999301
USP24	184	0.104284	19.1882	1	3.02326e-06	Yes	0.977382
USP33	85	0.128502	10.9227	1	0.00213945	Yes	0.982635
USP9X	83	0.11433	9.48941	1	0.00631168	Yes	0.999746
VCAN	377	0.0850898	32.0789	1	4.22404e-11	Yes	0.999219
WDFY3	225	0.109352	24.6041	1	2.55787e-08	Yes	0.999816
WDR7	146	0.102356	14.9439	1	0.000103521	Yes	0.999127
WDR75	75	0.121355	9.10166	1	0.00809254	Yes	1
XPO5	102	0.0915442	9.33751	1	0.00756345	Yes	0.999199
XRN1	146	0.124102	18.1188	1	6.33145e-06	Yes	0.999244
XRN2	79	0.126116	9.96319	1	0.00435284	Yes	0.999664
ZBTB11	102	0.106448	10.8577	1	0.00247197	Yes	0.999376
ZBTB21	125	0.0732313	9.15391	1	0.009078	Yes	0.999376
ZC3H4	135	0.0741828	10.0147	1	0.00497843	Yes	0.855595
ZC3H7A	93	0.111856	10.4026	1	0.00335457	Yes	0.999334
ZCCHC6	107	0.109722	11.7403	1	0.00125506	Yes	0.999564
ZFAT	148	0.0707932	10.4774	1	0.00369058	Yes	0.993151
ZFHX4	309	0.077152	23.84	1	7.40157e-08	Yes	0.984299
ZFP28	85	0.105761	8.98967	1	0.00923082	Yes	0.919288
ZHX2	137	0.067516	9.24969	1	0.00868574	Yes	0.998809
ZMYM4	89	0.117096	10.4216	1	0.00323692	Yes	0.99035
ZNF292	238	0.0984115	23.4219	1	8.40267e-08	Yes	0.986958
ZNF423	176	0.0531156	9.34835	1	0.00845683	Yes	1
ZNF507	116	0.0936915	10.8682	1	0.00257701	Yes	0.999653
ZNF518B	146	0.0798519	11.6584	1	0.00152081	Yes	0.99969
ZNF638	192	0.109518	21.0275	1	5.98233e-07	Yes	0.999504
ZNF827	119	0.0797699	9.49262	1	0.00706181	Yes	0.999087
ZSCAN20	110	0.0894696	9.84165	1	0.00536791	Yes	0.999051
ACACA	116	0.109849	12.7424	2	0.00280413	Yes	1
ADAM12	120	0.0924462	11.0935	2	0.00878071	Yes	0.968259
ADAMTSL3	204	0.100929	20.5896	2	7.55957e-06	Yes	0.999615
AHCTF1	217	0.113065	24.5352	2	2.65209e-07	Yes	0.995984
AHNAK	703	0.0662665	46.5854	2	1.7218e-15	Yes	0.999551
AKAP12	224	0.0723843	16.2141	2	0.000273829	Yes	0.967532
AKNA	204	0.082357	16.8008	2	0.000165997	Yes	0.977066
ALKBH8	63	0.195818	12.3365	2	0.00257806	Yes	0.991663
ANKRD12	204	0.111037	22.6515	2	1.33155e-06	Yes	0.999038
ARID1B	196	0.0840656	16.4769	2	0.000208228	Yes	0.798097
ARID4A	96	0.125073	12.007	2	0.004314	Yes	0.998707
ASXL3	206	0.0858582	17.6868	2	8.33322e-05	Yes	0.992347
ATAD2	108	0.12363	13.352	2	0.00171947	Yes	0.988098
ATAD5	144	0.109287	15.7373	2	0.0003151	Yes	0.999289
ATG2A	267	0.0726564	19.3993	2	2.42819e-05	Yes	0.982779
ATG2B	187	0.108427	20.2759	2	9.179e-06	Yes	0.999219
ATP2B4	135	0.0896305	12.1001	2	0.00459251	Yes	0.999227
ATRN	103	0.118917	12.2485	2	0.00377188	Yes	0.906278
BCL9	172	0.0771314	13.2666	2	0.00223223	Yes	0.999304
BIRC6	371	0.0924836	34.3114	2	6.52707e-11	Yes	0.986348
BMS1	127	0.1038	13.1827	2	0.00212409	Yes	0.99746
BOC	172	0.0726672	12.4988	2	0.00378399	Yes	0.998537
BZRAP1	272	0.0876759	23.8478	2	6.02997e-07	Yes	0.960863
CACNA1D	190	0.0922629	17.53	2	9.05165e-05	Yes	0.999416
CACNA1E	210	0.0701089	14.7229	2	0.00082114	Yes	0.998879
CADPS	115	0.0996336	11.4579	2	0.0067569	Yes	0.938425
CAMSAP1	174	0.0658106	11.451	2	0.00756593	Yes	0.965143
CAND2	161	0.0722922	11.639	2	0.00657329	Yes	0.927605
CCDC135	142	0.07996	11.3543	2	0.00768399	Yes	0.999257
CCDC88C	256	0.0657991	16.8446	2	0.000177018	Yes	0.907202
CELSR1	526	0.0547077	28.7763	2	1.40179e-08	Yes	0.911377
CHD3	144	0.101328	14.5912	2	0.00077393	Yes	0.9446
CHD9	186	0.101865	18.9469	2	2.77614e-05	Yes	0.999091
CIT	206	0.0943021	19.4262	2	2.00413e-05	Yes	0.999844
CNTNAP1	136	0.0836054	11.3703	2	0.00752885	Yes	0.99953
COBLL1	123	0.0985068	12.1163	2	0.00442621	Yes	0.986505
COL11A2	146	0.116781	17.05	2	0.000110974	Yes	0.971045
COL2A1	168	0.0990895	16.647	2	0.000168516	Yes	0.992521
COL4A6	126	0.105438	13.2852	2	0.00198256	Yes	0.998672
COL5A1	280	0.0829577	23.2282	2	1.08582e-06	Yes	0.979069
CP	119	0.106075	12.6229	2	0.00307802	Yes	0.999084
CUX1	183	0.0780871	14.2899	2	0.00108807	Yes	0.894708
DCC	149	0.113436	16.9019	2	0.000127297	Yes	1
DEPDC5	171	0.103521	17.7021	2	7.25792e-05	Yes	0.9998
DHX29	111	0.121629	13.5008	2	0.00154652	Yes	0.999289
DHX37	190	0.0690682	13.123	2	0.00255525	Yes	0.977945
DIP2C	196	0.0749938	14.6988	2	0.000818764	Yes	0.980909
DMXL2	272	0.114397	31.1159	2	7.74398e-10	Yes	0.999569
DNAH12	48	0.329764	15.8287	2	6.22872e-05	Yes	0.997179
DOCK5	228	0.0790117	18.0147	2	6.74567e-05	Yes	0.999656
DOCK8	307	0.0899916	27.6274	2	2.45703e-08	Yes	0.990604
EFTUD1	93	0.117758	10.9515	2	0.00887315	Yes	0.999128
EIF4G3	128	0.109419	14.0056	2	0.00114582	Yes	0.994697
EML4	116	0.12291	14.2576	2	0.000887128	Yes	0.999342
EPHA8	181	0.064618	11.6959	2	0.00650976	Yes	0.960724
EPS8	100	0.113152	11.3152	2	0.00708732	Yes	0.999215
ERC1	105	0.111406	11.6976	2	0.00553415	Yes	0.999416
FGD6	135	0.104058	14.0478	2	0.00114229	Yes	0.999772
FLT4	177	0.0660496	11.6908	2	0.00650212	Yes	0.946209
FN1	259	0.101027	26.1659	2	7.62028e-08	Yes	0.996079
FRY	240	0.103294	24.7906	2	2.4249e-07	Yes	0.999677
GAK	226	0.065959	14.9067	2	0.000737957	Yes	0.962204
GCN1L1	269	0.0805527	21.6687	2	3.77633e-06	Yes	0.996726
GOLGA3	234	0.0752974	17.6196	2	9.40218e-05	Yes	0.979268
HECTD1	167	0.115366	19.2661	2	1.95034e-05	Yes	0.999875
HIVEP2	221	0.0797578	17.6265	2	9.06977e-05	Yes	0.999728
IGF1R	164	0.0692902	11.3636	2	0.00790328	Yes	0.999284
IGF2R	362	0.0808938	29.2835	2	6.28071e-09	Yes	0.979525
IGSF3	158	0.0724868	11.4529	2	0.00742918	Yes	0.973435
ITGAV	109	0.116148	12.6602	2	0.00288017	Yes	0.999397
JAK2	104	0.123576	12.8519	2	0.00246074	Yes	0.992266
JMJD1C	212	0.104855	22.2293	2	1.97875e-06	Yes	0.999612
KDM3A	109	0.111566	12.1607	2	0.00406866	Yes	1
KDM6B	170	0.0735106	12.4968	2	0.00378399	Yes	0.871024
KIAA0947	216	0.0859985	18.5757	2	4.20133e-05	Yes	0.986186
KIF1A	208	0.0562685	11.7039	2	0.00664589	Yes	0.9825
KMT2C	445	0.10797	48.0465	2	2.18819e-16	Yes	0.985172
LAMC2	173	0.103129	17.8412	2	6.60253e-05	Yes	0.998914
LIFR	103	0.113876	11.7293	2	0.005383	Yes	0.998813
LRP1B	456	0.108438	49.4478	2	5.82935e-17	Yes	0.999788
LRP6	132	0.119226	15.7378	2	0.000298802	Yes	1
LRRK1	260	0.0711892	18.5092	2	4.86265e-05	Yes	0.970712
LTN1	164	0.113371	18.5928	2	3.43215e-05	Yes	0.998741
MAGI1	161	0.0889324	14.3181	2	0.00101485	Yes	0.998091
MAP2	180	0.0870941	15.6769	2	0.000377147	Yes	0.998794
MEGF8	290	0.063431	18.395	2	5.61331e-05	Yes	0.874603
MIA3	162	0.10306	16.6957	2	0.000158665	Yes	0.975668
MICAL3	257	0.0677397	17.4091	2	0.000115056	Yes	0.958515
MPHOSPH9	108	0.111325	12.0231	2	0.00449436	Yes	0.998741
MRC2	152	0.0824528	12.5328	2	0.0035719	Yes	0.946053
MTMR3	117	0.098972	11.5797	2	0.00627534	Yes	0.999459
MYH14	243	0.0665382	16.1688	2	0.00029195	Yes	0.929288
MYH7	197	0.0773415	15.2363	2	0.00054908	Yes	0.97047
MYO16	173	0.0920306	15.9213	2	0.000304278	Yes	0.906704
MYO1E	138	0.104965	14.4852	2	0.00082114	Yes	0.997383
MYPN	150	0.0906844	13.6027	2	0.00166325	Yes	0.999752
NCOA1	120	0.103798	12.4558	2	0.00346604	Yes	0.999775
NF1	184	0.111374	20.4928	2	7.52266e-06	Yes	0.991944
NFRKB	153	0.0840061	12.8529	2	0.00287634	Yes	0.998528
NID1	210	0.0742477	15.592	2	0.000425968	Yes	0.974634
NOS1	156	0.081154	12.66	2	0.00330556	Yes	0.999116
NRD1	111	0.106709	11.8447	2	0.00510727	Yes	0.999209
NRIP1	125	0.0913809	11.4226	2	0.00710398	Yes	0.999713
NUP133	107	0.111782	11.9607	2	0.00464111	Yes	0.972867
NUP155	130	0.116866	15.1925	2	0.000452992	Yes	0.981464
NUP160	135	0.112991	15.2537	2	0.000441943	Yes	0.988103
NUP214	240	0.0925903	22.2217	2	2.22965e-06	Yes	1
OPA1	91	0.131466	11.9634	2	0.00434031	Yes	0.999678
PCLO	483	0.0963481	46.5361	2	1.21471e-15	Yes	0.990544
PHIP	99	0.125213	12.3961	2	0.00332602	Yes	0.981692
PHLDB2	143	0.101703	14.5436	2	0.000803979	Yes	0.999745
PLEKHA7	149	0.0997303	14.8598	2	0.000647794	Yes	0.945922
PLXNA4	229	0.073847	16.911	2	0.000160502	Yes	0.99951
PTCH1	211	0.0683904	14.4304	2	0.00102842	Yes	0.974812
PTPRF	253	0.0654367	16.5555	2	0.000219542	Yes	0.964115
PTPRG	166	0.091053	15.1148	2	0.000553333	Yes	0.997757
PTPRN2	203	0.0723277	14.6825	2	0.000838294	Yes	0.96051
PTPRS	274	0.0609901	16.7113	2	0.000200964	Yes	0.897748
RAPGEF4	99	0.120202	11.9	2	0.00469718	Yes	0.97796
RICTOR	112	0.129317	14.4835	2	0.000729922	Yes	0.999621
RIF1	258	0.104118	26.8625	2	3.93875e-08	Yes	0.998942
RNF17	145	0.114752	16.6391	2	0.000153817	Yes	0.9998
RNF213	163	0.0822939	13.4139	2	0.0020031	Yes	0.998464
RUSC2	161	0.0821488	13.226	2	0.00224617	Yes	0.96148
SCN4A	220	0.0581172	12.7858	2	0.00331863	Yes	0.984662
SCN5A	239	0.0603513	14.424	2	0.00107516	Yes	0.998241
SCN9A	205	0.0862163	17.6744	2	8.3969e-05	Yes	0.999338
SEC31A	121	0.117097	14.1688	2	0.00098439	Yes	0.982269
SEMA5A	174	0.0791336	13.7692	2	0.00154659	Yes	0.998791
SHROOM3	212	0.0741655	15.7231	2	0.000390868	Yes	0.861806
SLC4A11	159	0.0699746	11.126	2	0.0092074	Yes	0.92437
SLIT2	153	0.0965046	14.7652	2	0.00070572	Yes	0.998945
SMARCA2	121	0.0996655	12.0595	2	0.00456256	Yes	0.962283
SMC2	105	0.124666	13.0899	2	0.00207641	Yes	0.999187
SMCHD1	132	0.0944422	12.4664	2	0.00357116	Yes	0.994364
SMG7	89	0.122631	10.9142	2	0.00892505	Yes	0.897297
SNRNP200	149	0.0942255	14.0396	2	0.00120638	Yes	0.999697
SORCS3	107	0.105505	11.289	2	0.00741073	Yes	0.832936
SOS1	88	0.129761	11.419	2	0.00627534	Yes	0.999511
SP110	106	0.11389	12.0723	2	0.00430738	Yes	0.99
SPECC1	129	0.0866811	11.1819	2	0.0084288	Yes	0.985899
SRCAP	308	0.0812178	25.0151	2	2.48342e-07	Yes	0.993076
STARD13	177	0.0791923	14.017	2	0.00131219	Yes	0.999436
STXBP5L	96	0.11828	11.3549	2	0.00676739	Yes	0.999727
SYNRG	130	0.0981664	12.7616	2	0.00288137	Yes	0.980029
TANC1	223	0.0823053	18.3541	2	5.07608e-05	Yes	0.998945
TANC2	158	0.0831356	13.1354	2	0.00238753	Yes	0.999012
TBL3	169	0.0710612	12.0093	2	0.00520552	Yes	0.988072
TCF20	215	0.0838316	18.0238	2	6.48467e-05	Yes	0.999156
TENC1	179	0.0786753	14.0829	2	0.00125551	Yes	0.938272
THSD7A	212	0.100411	21.2871	2	4.32475e-06	Yes	0.97267
TLN1	209	0.0949773	19.8503	2	1.44895e-05	Yes	0.99949
TNRC6B	148	0.0916665	13.5666	2	0.00170357	Yes	0.998425
TRAK2	96	0.120528	11.5707	2	0.00584375	Yes	0.998574
TRPM3	170	0.0896738	15.2446	2	0.000512037	Yes	1
UBA6	87	0.127915	11.1286	2	0.00760961	Yes	0.999088
UBAP2	131	0.100649	13.185	2	0.00213945	Yes	0.999712
UBE3B	133	0.0931738	12.3921	2	0.00377681	Yes	0.999698
UBR2	137	0.122549	16.7892	2	0.000130708	Yes	0.973581
UBR4	471	0.0908266	42.7793	2	3.02496e-14	Yes	0.988483
ULK2	110	0.10429	11.4719	2	0.00657329	Yes	0.983225
UNC5B	172	0.0678752	11.6745	2	0.00653075	Yes	0.97075
UNC79	182	0.0938174	17.0748	2	0.000126434	Yes	0.999868
USP36	202	0.0736135	14.8699	2	0.000731299	Yes	0.998839
USPL1	122	0.0955764	11.6603	2	0.00599626	Yes	0.999396
UTP20	303	0.105515	31.9711	2	4.12494e-10	Yes	0.99907
VPS13D	422	0.100868	42.5663	2	3.02496e-14	Yes	0.999702
WDR33	112	0.11454	12.8285	2	0.00258066	Yes	0.999334
WNK1	191	0.095314	18.205	2	5.20392e-05	Yes	0.981683
YEATS2	137	0.102752	14.077	2	0.00112831	Yes	0.998861
YTHDC2	144	0.124583	17.94	2	5.2358e-05	Yes	0.980041
ZFHX3	525	0.066527	34.9267	2	5.82935e-11	Yes	0.995874
ZMYM6	102	0.139126	14.1908	2	0.000858696	Yes	0.998762
ZNF646	243	0.0658786	16.0085	2	0.000330046	Yes	0.998729
ZNF804B	177	0.093245	16.5044	2	0.000193853	Yes	0.999016
ABCA12	268	0.110725	29.6744	3	2.66205e-08	Yes	0.999128
AFF1	163	0.0902321	14.7078	3	0.00289602	Yes	0.988824
ANKRD50	135	0.0999151	13.4885	3	0.00597176	Yes	0.999768
ARAP1	185	0.0781497	14.4577	3	0.00357116	Yes	0.948049
ARAP2	186	0.118993	22.1328	3	1.15806e-05	Yes	0.999046
ARAP3	185	0.0867844	16.0551	3	0.00121365	Yes	0.980055
ARFGEF2	153	0.103184	15.7871	3	0.00134638	Yes	0.999637
ARHGEF10	232	0.0787706	18.2748	3	0.000268198	Yes	0.998071
ATRNL1	103	0.123395	12.7097	3	0.00891679	Yes	0.973214
BAZ1A	106	0.122625	12.9982	3	0.00748467	Yes	0.999162
BAZ2B	184	0.118195	21.7478	3	1.53225e-05	Yes	0.999248
C10orf71	137	0.115126	15.7722	3	0.00128382	Yes	0.890959
CABIN1	229	0.0820772	18.7957	3	0.000179083	Yes	0.97576
CACHD1	144	0.0931621	13.4153	3	0.00639519	Yes	0.999206
CAPRIN2	113	0.119479	13.5012	3	0.00551975	Yes	0.999428
CASC5	212	0.102086	21.6423	3	1.88941e-05	Yes	0.984158
CCDC88B	162	0.0898233	14.5514	3	0.00320669	Yes	0.816479
CDC42BPA	137	0.121255	16.6119	3	0.000693534	Yes	0.99868
CENPE	246	0.129495	31.8558	3	3.10466e-09	Yes	0.992532
CHL1	184	0.102612	18.8807	3	0.000149238	Yes	0.999735
CLIP1	138	0.09725	13.4205	3	0.00628725	Yes	1
CLSPN	130	0.119434	15.5264	3	0.00148258	Yes	0.999515
CNOT1	141	0.107506	15.1584	3	0.00203282	Yes	0.999867
CNTNAP2	168	0.0870882	14.6308	3	0.00309372	Yes	0.980205
COL11A1	170	0.121589	20.6702	3	3.45235e-05	Yes	0.999473
CRB1	147	0.0939666	13.8131	3	0.00497103	Yes	1
CSMD2	406	0.0795367	32.2919	3	4.27636e-09	Yes	0.999721
DMXL1	348	0.106617	37.1026	3	4.6861e-11	Yes	0.999568
DOPEY1	147	0.117322	17.2463	3	0.000441943	Yes	0.99947
DSG1	156	0.0990853	15.4573	3	0.00171356	Yes	0.999377
DSPP	150	0.142007	21.301	3	1.77841e-05	Yes	0.985977
EEA1	112	0.135547	15.1813	3	0.00174763	Yes	0.99977
EPRS	126	0.115931	14.6073	3	0.00280413	Yes	0.999357
F5	253	0.102085	25.8276	3	7.13413e-07	Yes	0.999705
FAT4	521	0.0735022	38.2947	3	2.93218e-11	Yes	0.999467
FLII	176	0.073696	12.9705	3	0.00894174	Yes	0.98117
FRYL	219	0.11262	24.6637	3	1.68382e-06	Yes	0.998385
GOLGB1	273	0.115733	31.595	3	4.68274e-09	Yes	0.999797
GON4L	184	0.0949372	17.4685	3	0.000427842	Yes	0.94687
HECW2	166	0.0968054	16.0697	3	0.00114292	Yes	0.999586
HERC1	407	0.093756	38.1587	3	2.37675e-11	Yes	0.999127
HR	163	0.0864398	14.0897	3	0.00434566	Yes	0.897858
ITGAX	172	0.0854383	14.6954	3	0.00299098	Yes	0.998339
ITPR1	219	0.073001	15.9872	3	0.00135571	Yes	0.999061
KDM4C	136	0.103381	14.0598	3	0.00412504	Yes	0.998856
KIAA1210	147	0.0968635	14.2389	3	0.00379557	Yes	0.999807
KIAA1244	211	0.0697338	14.7138	3	0.00313715	Yes	0.972564
KIAA2018	199	0.0947364	18.8525	3	0.000159403	Yes	0.999556
KMT2D	484	0.0723547	35.0197	3	4.44516e-10	Yes	0.975936
LARP1B	98	0.133854	13.1177	3	0.00665641	Yes	0.998983
LRTOMT	50	0.63284	31.642	3	1.79213e-14	Yes	0.978417
MAST4	243	0.0736467	17.8961	3	0.000363103	Yes	0.941858
MCC	164	0.0884024	14.498	3	0.00334315	Yes	0.974977
MCM8	111	0.116647	12.9478	3	0.00784871	Yes	0.999615
MEGF10	141	0.0929755	13.1096	3	0.00769776	Yes	0.999716
MUC5B	1000	0.0498827	49.8827	3	1.7218e-15	Yes	0.928739
MYH10	138	0.0948597	13.0906	3	0.00774723	Yes	0.999672
MYH11	273	0.0815687	22.2683	3	1.40187e-05	Yes	0.999674
MYLK	256	0.0813494	20.8254	3	4.10339e-05	Yes	0.998978
MYO10	261	0.0750622	19.5912	3	0.000105988	Yes	0.998581
MYO5A	141	0.117455	16.5611	3	0.000729922	Yes	0.994417
NAV3	191	0.0997779	19.0576	3	0.000133491	Yes	0.999034
NCAPD3	216	0.102452	22.1295	3	1.30431e-05	Yes	0.999353
NCKAP5	225	0.0834913	18.7855	3	0.000179083	Yes	0.998621
NCOR2	339	0.0656076	22.241	3	1.58161e-05	Yes	0.851102
NEMF	108	0.138373	14.9442	3	0.00203716	Yes	1
NRCAM	127	0.101637	12.9079	3	0.00847748	Yes	0.999257
NUMA1	246	0.0887465	21.8316	3	1.80142e-05	Yes	0.998914
NUP205	176	0.112049	19.7205	3	7.46058e-05	Yes	1
PALLD	124	0.105497	13.0816	3	0.00752141	Yes	0.876934
PAPPA	184	0.0866106	15.9364	3	0.00131292	Yes	0.915326
PAPPA2	187	0.0842393	15.7528	3	0.00150178	Yes	0.996375
PCNX	221	0.107207	23.6926	3	3.70899e-06	Yes	0.999303
PCSK5	159	0.0824148	13.1039	3	0.00797661	Yes	0.997778
PFAS	176	0.0789133	13.8887	3	0.00500093	Yes	0.993455
PIWIL2	124	0.103374	12.8183	3	0.00891679	Yes	0.998339
PLXNA2	232	0.0730007	16.9362	3	0.000710012	Yes	0.998623
PRRC2C	241	0.113078	27.2519	3	2.02166e-07	Yes	0.999418
PSME4	134	0.136699	18.3177	3	0.0001797	Yes	0.961512
PTPN3	128	0.106631	13.6487	3	0.00526627	Yes	0.999296
PTPRK	121	0.108726	13.1559	3	0.00710398	Yes	0.999104
PTPRO	132	0.100248	13.2328	3	0.00697384	Yes	0.999734
RAPGEF6	152	0.107524	16.3436	3	0.000890605	Yes	1
RFC1	119	0.109433	13.0226	3	0.00768399	Yes	0.996899
RGS12	220	0.0645544	14.202	3	0.00439205	Yes	0.98752
RNF216	129	0.104527	13.484	3	0.00589555	Yes	0.999647
ROBO1	165	0.0953032	15.725	3	0.00146419	Yes	0.999029
RRP12	175	0.0856327	14.9857	3	0.00248362	Yes	0.999504
RTEL1	243	0.0816756	19.8472	3	8.41706e-05	Yes	0.996839
SCN3A	143	0.101563	14.5235	3	0.00312193	Yes	0.999355
SPAG5	127	0.108996	13.8425	3	0.0046277	Yes	0.999456
SPTBN4	183	0.0738044	13.5062	3	0.00647337	Yes	0.717871
SVEP1	377	0.0831133	31.3337	3	9.28716e-09	Yes	0.96388
SVIL	293	0.0845685	24.7786	3	1.97173e-06	Yes	0.999116
UNC80	152	0.421827	64.1176	3	1.22889e-27	Yes	0.999801
USP28	111	0.129084	14.3283	3	0.00315741	Yes	0.981104
VAV3	96	0.132084	12.6801	3	0.00883515	Yes	0.999626
WDR36	132	0.105094	13.8724	3	0.00461472	Yes	0.999661
ZNF106	173	0.109215	18.8941	3	0.000140806	Yes	0.999127
ZNF236	201	0.0764337	15.3632	3	0.00203282	Yes	0.98693
ABCA1	232	0.100576	23.3337	4	2.51968e-05	Yes	0.999714
ABCA3	265	0.0648684	17.1901	4	0.0021343	Yes	0.999045
ADAMTS17	189	0.090554	17.1147	4	0.00201792	Yes	0.887441
ADAMTS9	240	0.10057	24.1368	4	1.41539e-05	Yes	0.998826
ADAMTSL1	237	0.0748621	17.7423	4	0.0014426	Yes	0.97042
ALK	212	0.0822952	17.4466	4	0.00167117	Yes	0.955011
ALS2	131	0.1158	15.1699	4	0.00584419	Yes	1
ANK3	436	0.0869823	37.9243	4	2.50189e-10	Yes	0.982838
ARHGAP21	189	0.102265	19.328	4	0.000426517	Yes	0.998829
ARHGEF40	177	0.0955707	16.916	4	0.00221017	Yes	0.955718
BDP1	267	0.110277	29.4438	4	2.16977e-07	Yes	0.995891
BRWD1	205	0.112926	23.1499	4	2.61478e-05	Yes	0.979144
BSN	434	0.066953	29.0576	4	4.57134e-07	Yes	0.969207
C5	155	0.123677	19.1699	4	0.000423836	Yes	0.999423
CDAN1	158	0.0935611	14.7827	4	0.00790492	Yes	0.904636
CDHR2	210	0.0729971	15.3294	4	0.00623277	Yes	0.998521
COL14A1	204	0.113791	23.2134	4	2.4894e-05	Yes	0.999283
COL17A1	209	0.108874	22.7547	4	3.67092e-05	Yes	0.982817
COL5A3	215	0.0993834	21.3674	4	0.000105854	Yes	0.931166
CUL9	288	0.0843184	24.2837	4	1.44209e-05	Yes	0.999481
DMD	346	0.125709	43.4953	4	1.07255e-12	Yes	0.999565
FBN2	328	0.0927447	30.4203	4	1.17647e-07	Yes	0.997
HIVEP3	310	0.0699234	21.6763	4	0.000103521	Yes	0.977502
KALRN	299	0.0885444	26.4748	4	2.6871e-06	Yes	0.999341
KIAA1432	144	0.119998	17.2797	4	0.00154655	Yes	0.965843
KIF13B	175	0.0899544	15.742	4	0.00458595	Yes	0.87449
LAMB2	210	0.0868812	18.2451	4	0.00097872	Yes	0.999638
LRP4	225	0.0836966	18.8317	4	0.000675591	Yes	0.989779
LRPPRC	154	0.1165	17.941	4	0.0010276	Yes	0.964261
LTBP2	258	0.0692291	17.8611	4	0.00136717	Yes	0.946702
MAP1B	235	0.0822269	19.3233	4	0.000482814	Yes	0.999731
MMS22L	118	0.124865	14.7341	4	0.00733867	Yes	0.99791
MYH2	183	0.100635	18.4162	4	0.000807693	Yes	0.999164
PARD3	151	0.10332	15.6013	4	0.00472736	Yes	0.969567
PER1	196	0.0772278	15.1366	4	0.00683001	Yes	0.954304
POLR1A	182	0.0908449	16.5338	4	0.00286283	Yes	0.999811
PREX1	209	0.0769306	16.0785	4	0.00394564	Yes	0.966148
PTPN23	217	0.075507	16.385	4	0.00332602	Yes	0.951507
QSER1	144	0.105202	15.1492	4	0.00617881	Yes	0.99981
RELN	362	0.102251	37.0148	4	4.12494e-10	Yes	0.996711
RIMS2	137	0.117354	16.0775	4	0.00337711	Yes	0.999079
SBF2	166	0.114039	18.9305	4	0.000531662	Yes	0.989317
SLX4	314	0.0672196	21.107	4	0.000155688	Yes	0.973926
SORL1	271	0.094582	25.6317	4	4.71881e-06	Yes	0.966067
SPEG	268	0.0776154	20.8009	4	0.0001797	Yes	0.703607
SYCP2	135	0.128161	17.3017	4	0.00148258	Yes	0.988667
TNN	196	0.0771383	15.1191	4	0.00690668	Yes	0.962487
TRPM7	126	0.123591	15.5725	4	0.00447589	Yes	0.999479
UHRF1BP1	145	0.102944	14.9269	4	0.00706279	Yes	0.988881
UNC13B	195	0.106784	20.8229	4	0.000148082	Yes	0.999797
UNC13C	197	0.0993671	19.5753	4	0.000373225	Yes	0.997785
USP54	140	0.104183	14.5857	4	0.00860084	Yes	0.999611
YLPM1	188	0.100261	18.8491	4	0.000605961	Yes	0.995093
ZC3H13	157	0.140681	22.0869	4	4.66742e-05	Yes	0.99937
ZFYVE16	157	0.107984	16.9536	4	0.00205239	Yes	0.99872
ZNF318	199	0.102782	20.4536	4	0.000195531	Yes	0.940698
ZNF407	265	0.0706436	18.7206	4	0.000771365	Yes	0.9775
ZNFX1	188	0.0944026	17.7477	4	0.00130485	Yes	0.999484
ADAMTS18	203	0.115818	23.511	5	7.96503e-05	Yes	0.949973
AK9	143	0.155709	22.2664	5	0.000142365	Yes	0.979858
ATR	229	0.117387	26.8816	5	6.86571e-06	Yes	0.999508
C2CD3	199	0.106856	21.2643	5	0.000390868	Yes	0.999169
CELSR3	359	0.0624206	22.409	5	0.000238008	Yes	0.963488
CEP350	273	0.106203	28.9933	5	1.65527e-06	Yes	0.995369
CGNL1	184	0.0894473	16.4583	5	0.00790492	Yes	0.998744
COL16A1	194	0.112213	21.7693	5	0.00026971	Yes	0.990186
COL18A1	266	0.0716693	19.064	5	0.00194213	Yes	0.789582
COL4A4	184	0.0938366	17.2659	5	0.00494841	Yes	0.99905
GBF1	180	0.101173	18.2111	5	0.00282157	Yes	0.999477
GOLGA4	216	0.123924	26.7676	5	6.97925e-06	Yes	0.985036
HEATR5B	180	0.111577	20.0839	5	0.000824792	Yes	0.998899
IKBKAP	160	0.115886	18.5417	5	0.00214779	Yes	0.999276
ITPR2	219	0.106173	23.2518	5	0.000101993	Yes	0.99952
KIAA0100	182	0.102583	18.6701	5	0.00212509	Yes	0.999709
LAMC3	292	0.0706388	20.6265	5	0.000729922	Yes	0.930579
LRBA	324	0.111302	36.0617	5	5.43871e-09	Yes	0.999773
LTBP1	207	0.1001	20.7207	5	0.000580305	Yes	0.906291
MTUS1	248	0.0960424	23.8185	5	7.32585e-05	Yes	1
NID2	213	0.0808752	17.2264	5	0.00532905	Yes	0.999526
PDCD11	210	0.0920588	19.3324	5	0.00148258	Yes	0.998958
PDZD2	377	0.0746563	28.1454	5	3.98649e-06	Yes	0.995706
PIK3C2A	144	0.125979	18.141	5	0.0026311	Yes	0.999229
PIK3C2B	211	0.0889836	18.7755	5	0.00212409	Yes	0.999404
PLCH1	149	0.121358	18.0823	5	0.0027964	Yes	0.999615
PLEC	818	0.0516943	42.2859	5	8.12815e-11	Yes	0.742945
RYR3	521	0.0765639	39.8898	5	3.99935e-10	Yes	0.998603
SDK2	312	0.0669964	20.9029	5	0.000624305	Yes	0.99373
SRRM2	515	0.0857656	44.1693	5	1.03884e-11	Yes	0.995069
TLN2	324	0.0810514	26.2607	5	1.48762e-05	Yes	0.998854
TMEM2	164	0.0998282	16.3718	5	0.00798366	Yes	0.999764
TNC	328	0.0760768	24.9532	5	3.90271e-05	Yes	0.999106
TNKS1BP1	235	0.0741428	17.4236	5	0.00488726	Yes	0.960038
TRPM6	202	0.112445	22.7139	5	0.000140765	Yes	0.992662
UBR1	150	0.120966	18.1449	5	0.00269126	Yes	0.999816
WDR52	144	0.16109	23.197	5	7.03189e-05	Yes	0.9993
ZZEF1	351	0.0934443	32.7989	5	9.96272e-08	Yes	0.97573
ALPK3	245	0.0779657	19.1016	6	0.00471438	Yes	0.898443
COL27A1	293	0.0855176	25.0566	6	0.000119562	Yes	0.985241
CSMD3	357	0.113003	40.3419	6	9.11164e-10	Yes	0.999738
KANK1	274	0.0750082	20.5522	6	0.00213945	Yes	0.999513
LRP2	525	0.101633	53.3575	6	2.10942e-14	Yes	0.994119
MADD	199	0.0932554	18.5578	6	0.00598209	Yes	0.999803
MYO5C	183	0.107283	19.6328	6	0.00313715	Yes	0.993696
MYO9A	254	0.119168	30.2685	6	2.37231e-06	Yes	0.999616
PCM1	258	0.100306	25.879	6	6.15502e-05	Yes	0.998554
PIKFYVE	197	0.121073	23.8515	6	0.000206373	Yes	0.999536
SETX	297	0.0997383	29.6223	6	4.46132e-06	Yes	0.999385
ZNF451	80	0.333224	26.6579	6	3.74691e-06	Yes	0.972582
AKAP13	397	0.0934152	37.0858	7	8.42893e-08	Yes	0.998729
AKAP9	346	0.132301	45.7761	7	4.6861e-11	Yes	0.998155
COL6A3	515	0.0722849	37.2267	7	9.93657e-08	Yes	0.99959
DDX60	180	0.119025	21.4244	7	0.00270182	Yes	0.998298
EPG5	282	0.10637	29.9964	7	1.22758e-05	Yes	0.999368
EVC2	212	0.0924496	19.5993	7	0.00790328	Yes	0.940473
EXPH5	223	0.0954876	21.2937	7	0.00320501	Yes	0.999666
KIAA1109	292	0.115398	33.6963	7	8.09632e-07	Yes	0.999739
LAMB1	234	0.103874	24.3066	7	0.000523301	Yes	0.999272
MYH3	205	0.0969233	19.8693	7	0.00676553	Yes	0.999833
MYO5B	238	0.0887819	21.1301	7	0.00360971	Yes	0.994042
NLRC5	224	0.088913	19.9165	7	0.00679858	Yes	0.988599
SCN11A	191	0.102781	19.6312	7	0.00750936	Yes	1
SPEF2	205	0.117471	24.0816	7	0.000553333	Yes	0.999468
SPTA1	344	0.118014	40.5969	7	3.81317e-09	Yes	0.999866
SPTBN2	303	0.0753995	22.846	7	0.00147743	Yes	0.96023
TRIP11	198	0.120964	23.951	7	0.000590136	Yes	0.999004
UTRN	367	0.118128	43.3531	7	4.12494e-10	Yes	0.999528
CACNA1S	278	0.0855988	23.7965	8	0.00204962	Yes	0.999483
DNAH14	37	0.568891	21.049	8	0.000396859	Yes	0.999307
FANCM	225	0.102181	22.9907	8	0.00291249	Yes	0.998718
LAMA3	402	0.098554	39.6187	8	5.00843e-08	Yes	0.970698
PTPN13	242	0.0963452	23.3155	8	0.00253189	Yes	0.999217
TECTA	288	0.0746855	21.5094	8	0.0069524	Yes	0.999695
TTC21B	185	0.115616	21.389	8	0.00634445	Yes	0.999016
TUBGCP6	344	0.0644943	22.186	8	0.00514467	Yes	0.982014
VWF	420	0.079302	33.3068	8	5.53676e-06	Yes	0.961254
ZFYVE26	289	0.0941541	27.2105	8	0.000259163	Yes	0.999486
CDK5RAP2	222	0.106433	23.6281	9	0.00456174	Yes	0.999486
FAT2	566	0.0765203	43.3105	9	1.84197e-08	Yes	0.999696
ITSN2	193	0.124701	24.0672	9	0.00337711	Yes	0.999623
NBEAL1	159	0.169992	27.0287	9	0.000481718	Yes	0.999759
PARP4	223	0.100882	22.4967	9	0.00812239	Yes	0.961183
PLEKHH2	193	0.121937	23.5338	9	0.00449793	Yes	0.998478
PPL	375	0.0713378	26.7517	9	0.00102207	Yes	0.995335
PRUNE2	340	0.0842782	28.6546	9	0.00031289	Yes	0.999465
WDR96	210	0.111398	23.3936	9	0.00498805	Yes	0.999612
CEP250	258	0.112823	29.1084	10	0.000518625	Yes	0.989406
DOPEY2	332	0.0789256	26.2033	10	0.00301489	Yes	0.999432
LMO7	227	0.109852	24.9364	10	0.00491297	Yes	0.998476
MDN1	562	0.107722	60.5397	10	6.69587e-14	Yes	0.999535
MPDZ	272	0.0907829	24.693	10	0.00597176	Yes	0.998573
RTTN	257	0.113127	29.0735	10	0.00052796	Yes	0.999709
TEP1	364	0.0925746	33.6971	10	3.76773e-05	Yes	0.998765
ABCA4	357	0.093278	33.3003	11	0.00012862	Yes	0.999715
ACACB	355	0.0779567	27.6746	11	0.00307802	Yes	0.999209
DNAH6	211	0.378618	79.8884	11	4.4009e-25	Yes	0.999296
DYSF	350	0.0845389	29.5886	11	0.00111387	Yes	0.999702
FRAS1	566	0.076537	43.3199	11	2.54198e-07	Yes	0.999194
MKI67	444	0.0831853	36.9343	11	1.52588e-05	Yes	0.999796
MYO18B	371	0.0726282	26.9451	11	0.00444582	Yes	0.98971
TACC2	405	0.0742105	30.0552	11	0.00090922	Yes	0.999001
TRANK1	310	0.0863577	26.7709	11	0.00456174	Yes	0.996167
VPS13A	286	0.118986	34.03	11	6.84217e-05	Yes	0.998189
ATM	300	0.123478	37.0433	12	2.77614e-05	Yes	0.998514
FREM2	409	0.0778938	31.8586	12	0.000772649	Yes	0.989694
LRRK2	230	0.119351	27.4507	12	0.00573602	Yes	0.999358
PKD1L1	428	0.0961162	41.1377	12	2.74189e-06	Yes	0.999544
SACS	422	0.0979047	41.3158	12	2.40801e-06	Yes	0.988386
TG	440	0.0949101	41.7604	12	1.8906e-06	Yes	0.999412
HMCN1	642	0.105056	67.4462	13	3.68367e-14	Yes	0.999539
NBAS	324	0.111781	36.2171	13	0.000129862	Yes	0.99959
NRAP	278	0.103318	28.7223	13	0.00653654	Yes	0.999067
SYNE2	775	0.109996	85.247	13	1.29641e-20	Yes	0.999482
DST	614	0.106327	65.2847	14	1.00202e-12	Yes	0.998878
C5orf42	238	0.132489	31.5324	15	0.00578766	Yes	0.99653
DNAH5	588	0.102198	60.0922	15	1.97776e-10	Yes	0.987527
PKHD1	476	0.0989894	47.1189	15	1.45508e-06	Yes	0.999761
PCNT	539	0.0792691	42.726	16	5.86123e-05	Yes	0.971076
RP1L1	520	0.0685427	35.6422	16	0.00231861	Yes	0.964241
DNAH1	578	0.0662152	38.2724	17	0.00135105	Yes	0.996643
DYNC2H1	383	0.11111	42.5552	17	0.000114947	Yes	0.997294
GPR98	648	0.0853965	55.3369	17	7.58514e-08	Yes	0.998496
EYS	189	0.283268	53.5376	18	3.8089e-08	Yes	0.999691
LAMA2	394	0.104247	41.0734	18	0.000553333	Yes	0.997196
NEB	801	0.0941824	75.4401	18	1.56237e-13	Yes	0.855266
STAB2	400	0.103978	41.5912	18	0.000426517	Yes	0.99937
USH2A	690	0.096359	66.4877	18	9.82975e-11	Yes	0.999371
CMYA5	435	0.0894956	38.9306	19	0.00313715	Yes	0.994944
DNAH2	546	0.0890594	48.6264	21	0.000124694	Yes	0.999193
PDE4DIP	416	0.119222	49.5962	21	5.93734e-05	Yes	0.970328
DNAH10	557	0.0768299	42.7943	22	0.00363801	Yes	0.998689
DNAH9	540	0.0914333	49.374	22	0.000171708	Yes	0.969207
IGFN1	292	0.1578	46.0775	22	0.000542703	Yes	0.918175
SYNE1	987	0.107629	106.23	22	2.43021e-21	Yes	0.999261
ASPM	376	0.116206	43.6933	23	0.00363225	Yes	0.998672
DNHD1	347	0.152974	53.0819	23	3.27467e-05	Yes	0.994042
VPS13C	407	0.118818	48.3591	23	0.000455018	Yes	0.999054
APOB	563	0.0894598	50.3659	24	0.000419547	Yes	0.993337
VPS13B	410	0.106415	43.6301	24	0.00644022	Yes	0.992804
DNAH3	582	0.0891926	51.9101	28	0.00223306	Yes	0.999365
CUBN	545	0.0958932	52.2618	30	0.00494841	Yes	0.999551
MUC16	1930	0.0716252	138.237	40	1.23414e-20	Yes	0.998746
TTN	3555	0.0870521	309.47	43	3.52912e-81	Yes	0.996903
AARS	127	0.0987871	12.546	2	0.00332985	No	0.99933
ABCA2	245	0.060156	14.7382	0	1.53857e-05	No	0.884375
ABCC8	181	0.0816793	14.784	3	0.0028736	No	0.99898
ACAN	308	0.0648626	19.9777	3	8.56624e-05	No	0.843754
ACAP3	80	0.0856064	6.84851	0	0.00884988	No	0.750481
ACE	225	0.0848936	19.1011	6	0.00459251	No	0.905777
ADCY5	128	0.0646285	8.27244	0	0.00319707	No	0.819101
AGAP1	128	0.0757285	9.69325	0	0.000997182	No	0.998488
AGRN	323	0.0667339	21.5551	5	0.000406485	No	0.753741
AGTPBP1	91	0.116832	10.6318	1	0.00280413	No	0.999181
AHDC1	158	0.0522925	8.26222	0	0.00336148	No	0.844684
AHNAK2	1475	0.0552757	81.5317	19	1.98328e-14	No	0.992191
AKAP17A	137	0.0513103	7.02951	0	0.00847195	No	0.948669
ALMS1	447	0.101068	45.1773	16	1.21803e-05	No	0.986186
ANAPC4	56	0.130413	7.30313	0	0.0054262	No	0.999606
ANK1	273	0.0733528	20.0253	0	1.32915e-07	No	0.999047
ANKRD11	351	0.0570725	20.0325	0	1.56131e-07	No	0.875436
APBB1	89	0.0764149	6.80093	0	0.00940786	No	0.997705
ARFGEF1	121	0.118549	14.3444	0	1.47467e-05	No	0.999299
ARHGEF10L	202	0.0735555	14.8582	4	0.00809254	No	0.994939
ARID1A	174	0.0941095	16.3751	0	2.92716e-06	No	0.835399
ASTN2	167	0.0829226	13.8481	1	0.000276609	No	0.873895
ATP2A3	164	0.0647563	10.62	1	0.00341058	No	0.962367
ATXN2L	109	0.0876611	9.55506	1	0.00657329	No	0.91357
AXIN1	140	0.0704787	9.86702	0	0.000873929	No	0.949791
BAI2	155	0.0746922	11.5773	0	0.000206373	No	0.927694
BCOR	157	0.0719172	11.291	1	0.00207641	No	0.99831
CACNA1F	146	0.0920965	13.4461	0	3.86385e-05	No	0.996898
CACNA1H	381	0.0549231	20.9257	3	4.64147e-05	No	0.752709
CACNA2D2	100	0.0931748	9.31748	1	0.00762396	No	0.9335
CARD11	150	0.0751073	11.2661	2	0.00826862	No	0.998596
CDC42BPB	180	0.0879222	15.826	1	5.53554e-05	No	0.963475
CHAF1A	127	0.0661594	8.40225	0	0.00288137	No	0.97987
CHD4	106	0.104103	11.0349	2	0.00878071	No	0.99983
CHD7	252	0.0869175	21.9032	0	2.12598e-08	No	0.997047
CIC	173	0.0630018	10.8993	0	0.000389348	No	0.922763
CLSTN1	135	0.0713356	9.63031	1	0.00657329	No	0.967571
COL4A2	207	0.0824924	17.0759	5	0.00576802	No	0.975221
COL6A2	322	0.0676236	21.7748	4	9.84688e-05	No	0.994854
COL7A1	408	0.0988479	40.3299	15	8.07389e-05	No	0.998281
COL9A3	136	0.0996499	13.5524	0	3.35858e-05	No	0.918003
CPAMD8	311	0.0845464	26.2939	11	0.00574827	No	0.913022
CREBBP	248	0.0859401	21.3131	2	4.73415e-06	No	0.974775
CSMD1	587	0.0715966	42.0272	7	2.44809e-09	No	0.998269
CTCFL	88	0.0854854	7.52272	0	0.00526627	No	1
DCHS1	351	0.0714558	25.081	5	3.69697e-05	No	0.90007
DENND4B	120	0.0663969	7.96763	0	0.00398362	No	0.956077
DOCK10	203	0.0864692	17.5533	4	0.00152953	No	0.980398
DOCK11	124	0.117863	14.615	1	0.000123024	No	0.983214
DOCK7	180	0.120566	21.702	2	2.6141e-06	No	0.992492
DPP10	91	0.120972	11.0084	1	0.0020868	No	0.954093
DSCAML1	244	0.0634675	15.4861	0	7.91251e-06	No	0.961693
DSP	299	0.0946861	28.3111	3	1.02104e-07	No	0.997704
DYNC1H1	305	0.0818919	24.977	3	1.73015e-06	No	0.985828
EIF4ENIF1	86	0.109634	9.42852	0	0.00107209	No	0.99967
EP300	242	0.105473	25.5245	0	5.33459e-10	No	0.999186
EPC1	81	0.113557	9.19811	1	0.00777075	No	1
EPS15L1	106	0.0906887	9.613	1	0.00628725	No	0.985858
FAM149A	100	0.0792542	7.92542	0	0.00395252	No	0.99866
FAM208A	122	0.136151	16.6104	4	0.00223223	No	0.953763
FAM20C	37	0.187687	6.94443	0	0.00598294	No	0.717549
FANCA	261	0.0983295	25.664	10	0.0036205	No	0.980858
FASN	384	0.0621642	23.871	0	4.39365e-09	No	0.949117
FAT1	647	0.0657823	42.5611	4	7.77247e-12	No	0.998198
FBLN1	124	0.0773612	9.59279	1	0.00662575	No	0.967293
FCHO1	115	0.0790734	9.09345	1	0.00931628	No	0.950252
FES	117	0.0903226	10.5677	1	0.00322255	No	0.962613
FGFR2	99	0.0918512	9.09327	1	0.00894686	No	0.999642
FGFR4	128	0.0724718	9.27639	1	0.008379	No	1
FHOD3	176	0.0894199	15.7379	0	5.21649e-06	No	0.9819
FLNA	222	0.058698	13.031	0	6.67431e-05	No	0.991515
FLNB	331	0.0708472	23.4504	6	0.000373225	No	0.999382
FLNC	365	0.0603413	22.0246	3	1.93998e-05	No	0.987097
FLT3	116	0.10306	11.9549	2	0.00481817	No	0.98473
FMNL1	79	0.089367	7.05999	0	0.00744623	No	0.796008
FNDC1	231	0.0668284	15.4374	3	0.00202681	No	0.934222
GPR125	157	0.0916664	14.3916	2	0.00094482	No	0.957447
GTF2IRD1	116	0.0747736	8.67374	0	0.00226371	No	0.981494
HCFC1	119	0.0629203	7.48752	0	0.00580775	No	0.928686
HERC2	480	0.0796579	38.2358	2	2.43388e-12	No	0.9528
HIRA	82	0.0861713	7.06605	0	0.00748264	No	1
HIVEP1	299	0.083601	24.9967	2	2.47771e-07	No	0.999145
HSPG2	744	0.0735012	54.6849	5	1.7218e-15	No	0.981053
IGSF1	104	0.107974	11.2293	1	0.00187265	No	0.99952
INSR	150	0.079336	11.9004	2	0.0054262	No	0.974982
INTS1	317	0.0583809	18.5067	3	0.000254402	No	0.908889
INTS10	76	0.102536	7.79273	0	0.00405914	No	0.999091
KCNMA1	96	0.0867969	8.3325	0	0.00284004	No	0.976935
KDM5C	77	0.0872984	6.72198	0	0.00967345	No	1
KIAA0922	196	0.104027	20.3893	1	1.11335e-06	No	0.973457
KIAA1549	288	0.0576679	16.6084	0	3.10098e-06	No	0.966459
KIF13A	169	0.0961019	16.2412	3	0.00102207	No	0.999286
KIF21A	127	0.118054	14.9929	3	0.00213945	No	0.982036
KIF7	165	0.102591	16.9274	2	0.00013355	No	0.839181
KMT2B	231	0.0701057	16.1944	4	0.00379429	No	0.847276
KTN1	142	0.145067	20.5995	4	0.000133995	No	0.99906
L1CAM	101	0.0804878	8.12926	0	0.00338112	No	0.999743
LAMA1	454	0.0846788	38.4442	7	3.34794e-08	No	0.999156
LAMA5	770	0.0698469	53.7821	8	1.23706e-12	No	0.900684
LLGL1	165	0.0679634	11.214	0	0.00029158	No	0.973195
LPHN1	172	0.0677826	11.6586	0	0.000200359	No	0.920301
LRCH1	86	0.112249	9.65343	0	0.000870671	No	0.924005
LRP1	494	0.0719922	35.5641	1	2.06503e-12	No	0.999786
LRP5	255	0.0531773	13.5602	0	4.46979e-05	No	0.971862
MAN2A1	135	0.113832	15.3674	1	6.81663e-05	No	0.999716
MAP3K4	135	0.104039	14.0453	1	0.000208228	No	0.968389
MAP3K5	96	0.100725	9.66965	0	0.000903383	No	0.955241
MAP4K2	100	0.0926075	9.26075	1	0.00791829	No	0.910459
MAP4K4	74	0.0940852	6.96231	0	0.00787945	No	0.998958
MAST2	184	0.0890715	16.3891	3	0.000952962	No	0.965899
MCF2L	180	0.0713777	12.848	0	7.23399e-05	No	0.915524
MCM3AP	239	0.078588	18.7825	4	0.00071402	No	0.999174
MET	129	0.101569	13.1024	0	4.86265e-05	No	0.999303
MYCBPAP	140	0.0945995	13.2439	2	0.0021187	No	0.966678
MYO18A	217	0.0632438	13.7239	3	0.0058813	No	0.997472
MYO9B	248	0.0556218	13.7942	1	0.000331196	No	0.978299
NBEA	194	0.094026	18.241	0	5.5085e-07	No	0.976083
NIN	221	0.108737	24.031	9	0.00369058	No	0.999687
NOP56	73	0.0966229	7.05347	0	0.0073328	No	0.953628
NPNT	82	0.112839	9.2528	1	0.00750936	No	0.912929
NTRK3	99	0.0786875	7.79006	0	0.00442123	No	1
OSBPL6	101	0.113896	11.5035	2	0.00627534	No	0.999338
PACS2	108	0.0681294	7.35798	0	0.00628963	No	0.943844
PAN3	64	0.121145	7.75328	0	0.00394193	No	0.902555
PARD3B	159	0.104046	16.5432	4	0.00269126	No	0.967385
PAXIP1	75	0.0933997	7.00498	0	0.0076394	No	0.998179
PBRM1	106	0.11055	11.7183	0	0.000151188	No	0.999794
PCDH1	135	0.0614912	8.30131	0	0.00315741	No	0.986904
PCNXL2	270	0.0786615	21.2386	8	0.0078407	No	0.994046
PEAK1	168	0.0958752	16.107	4	0.00362008	No	0.99981
PHACTR3	74	0.0978633	7.24188	0	0.00628963	No	0.871545
PHKA2	135	0.0889777	12.012	2	0.00487743	No	0.99974
PHRF1	292	0.0568459	16.599	2	0.000223366	No	0.97348
PITPNM1	132	0.0645355	8.51869	0	0.00265832	No	0.986412
PITPNM3	127	0.0656853	8.34203	0	0.00303089	No	0.984359
PKP4	135	0.10386	14.0212	3	0.00423704	No	0.999454
PLCE1	204	0.105022	21.4246	3	2.17925e-05	No	0.999863
PLCG1	120	0.0987271	11.8473	2	0.00524889	No	0.96953
PLCG2	192	0.0918505	17.6353	1	1.23556e-05	No	0.998981
PLXNA3	300	0.0642874	19.2862	1	3.84584e-06	No	0.993733
PLXNB1	212	0.073512	15.5845	4	0.0053347	No	0.952076
PLXNB2	280	0.0617185	17.2812	0	1.73015e-06	No	0.930352
PLXNB3	231	0.0690894	15.9597	3	0.00141125	No	0.929192
PRRC2A	210	0.0957809	20.114	0	1.00496e-07	No	0.995754
PTPRA	80	0.0982175	7.8574	0	0.00393021	No	1
PTPRJ	152	0.0873497	13.2771	3	0.00710398	No	0.975746
PTPRM	156	0.1004	15.6624	3	0.00148258	No	0.999108
PTPRU	179	0.0722093	12.9255	1	0.000601604	No	0.942278
PWP2	156	0.074565	11.6321	1	0.00157138	No	0.999297
RABGAP1L	69	0.31994	22.0759	1	1.8394e-08	No	0.769298
RAI1	234	0.0591699	13.8458	3	0.00553057	No	0.938993
RASAL2	104	0.0910222	9.46631	1	0.00693336	No	0.988616
REV1	128	0.110428	14.1347	1	0.000188205	No	0.998959
REV3L	282	0.10895	30.7238	1	9.27794e-11	No	0.998635
REXO1	181	0.0605677	10.9627	0	0.000374829	No	0.761126
RIMS1	134	0.0992859	13.3043	2	0.00200707	No	0.922834
RYR1	635	0.0757519	48.1024	14	3.48135e-07	No	0.936491
RYR2	353	0.0814999	28.7695	5	2.40801e-06	No	0.997977
SAP130	93	0.0935003	8.69552	0	0.0020868	No	0.976918
SBF1	303	0.0654619	19.835	1	2.43891e-06	No	0.944235
SCAF4	109	0.10547	11.4963	1	0.00152959	No	1
SCAF8	107	0.111919	11.9754	0	0.000121345	No	0.99923
SCAP	130	0.0727604	9.45886	1	0.00740521	No	0.923371
SCRIB	219	0.0637064	13.9517	2	0.00147743	No	0.837373
SCUBE1	174	0.073538	12.7956	1	0.000664207	No	0.967921
SEC24D	111	0.107086	11.8866	1	0.00113583	No	1
SETD2	176	0.118189	20.8013	4	0.00013915	No	0.996529
SEZ6L	134	0.0756399	10.1357	1	0.00458595	No	0.968183
SLC4A3	174	0.0690218	12.0098	2	0.00523837	No	0.984747
SLCO4A1	135	0.0632757	8.54222	0	0.00261857	No	0.993222
SMARCC2	96	0.094332	9.05587	1	0.00912277	No	0.998443
SMURF2	51	0.139004	7.0892	0	0.00627534	No	0.975893
SORCS1	127	0.101521	12.8931	1	0.000531662	No	0.93212
SOS2	95	0.111851	10.6258	1	0.00286283	No	0.997067
SPEN	357	0.0832081	29.7053	0	1.61847e-11	No	0.997105
SPTAN1	213	0.0932023	19.8521	0	1.29979e-07	No	0.999478
ST14	113	0.0647387	7.31547	0	0.00657329	No	0.967852
STRN3	68	0.110288	7.49957	0	0.00494841	No	0.927818
STXBP5	82	0.110138	9.03132	0	0.00148258	No	0.999159
TAF1L	181	0.0860477	15.5746	2	0.000406485	No	0.999635
TDRD7	111	0.10079	11.1877	1	0.002004	No	0.999405
TIAM2	243	0.0844766	20.5278	2	9.179e-06	No	0.999423
TMEM131	156	0.0861922	13.446	0	4.00013e-05	No	0.963549
TOP2B	93	0.102009	9.48684	0	0.0010558	No	0.984232
TP53BP2	105	0.091718	9.63039	1	0.00620485	No	0.990509
TRIM28	81	0.0852194	6.90277	0	0.00847748	No	0.865683
TSC2	314	0.0672535	21.1176	2	6.52082e-06	No	0.978346
TTC7B	91	0.0867747	7.8965	0	0.00394759	No	0.993874
UHRF1BP1L	131	0.105475	13.8173	3	0.00476855	No	0.997113
USP25	95	0.134468	12.7745	2	0.00247197	No	0.984375
USP32	125	0.123354	15.4193	1	6.12694e-05	No	0.996768
USP34	260	0.123245	32.0436	1	2.37675e-11	No	0.999088
USP43	113	0.0841998	9.51458	1	0.00684398	No	0.849942
VLDLR	112	0.115364	12.9207	3	0.00798366	No	0.967383
VPS16	105	0.095828	10.0619	1	0.00451698	No	0.999618
VPS54	83	0.120339	9.98817	0	0.000639295	No	0.999007
WAC	59	0.111874	6.60059	0	0.00989553	No	0.9995
WWC1	148	0.0942626	13.9509	1	0.000238336	No	0.983198
XPO6	87	0.0897921	7.81191	0	0.00417083	No	0.999424
ZC3H18	125	0.0774256	9.6782	1	0.00627534	No	0.991126
ZFPM2	118	0.0894715	10.5576	0	0.000448917	No	0.987385
ZFYVE28	155	0.0515645	7.99249	0	0.00409676	No	0.907698
ZFYVE9	113	0.0974791	11.0151	0	0.000297131	No	0.999541
ZNF276	101	0.0736253	7.43616	0	0.00584735	No	0.887242
ZNF521	122	0.082799	10.1015	0	0.000691747	No	0.999495
^ Mutation rates for the differing variant effects were estimated in Samocha et al. Nat Genet. 2014 Sep;46(9):944-50. doi: 10.1038/ng.3050
Shaded cells indicate genes lacking either an ncRVIS, ncGERP or both scores.
