# Supplementary material for: The Intolerance of Regulatory Sequence to Genetic Variation Predicts Gene Dosage Sensitivity
Source: PLoS Genet. 2015 Sep 2;11(9):e1005492. doi: 10.1371/journal.pgen.1005492 (PMC4557908; doi:10.1371/journal.pgen.1005492)
Supplement: S5 Data — (TXT) [file pgen.1005492.s015.txt]

KIF24_3prime 9 (34252379..34254375) 1997
LRRC19_3prime 9 (26993134..26995516) 2383
RORB_promoter 9 (77112231..77112280) 50
CDK9_3prime 9 (130551825..130553066) 1242
GLT6D1_3prime 9 (138515502..138515940) 439
C9orf163_5prime 9 (139378659..139378659,139378663..139378728,139378730..139378732,139378734..139378735,139378737..139378745,139378790..139378898) 190
MELK_promoter 9 (36572609..36572710) 102
TLE4_promoter 9 (82186438..82186687) 250
LRRC8A_promoter 9 (131644719..131644780) 62
KIF24_promoter 9 (34329199..34329448) 250
DNAJB5_promoter 9 (34989388..34989637) 250
SLC2A6_5prime 9 (136344216..136344218,136344221..136344221,136344223..136344224,136344226..136344228,136344234..136344259) 35
BAAT_5prime 9 (104133689..104133745,104145752..104145801) 107
SLC27A4_5prime 9 (131105406..131105409) 4
SNAPC3_5prime 9 (15422702..15422875) 174
ARPC5L_3prime 9 (127639222..127640003) 782
TLE1_promoter 9 (84304221..84304245,84304248..84304249) 27
LCNL1_5prime 9 (139877445..139878036) 592
USP20_promoter 9 (132597503..132597519,132597532..132597537) 23
MLANA_3prime 9 (5908711..5910606) 1896
KCNT1_3prime 9 (138684010..138684949) 940
FBXO10_promoter 9 (37576430..37576430,37576439..37576500) 63
PPAPDC3_promoter 9 (134164831..134165080) 250
NFX1_5prime 9 (33290509..33290568) 60
UHRF2_promoter 9 (6413094..6413097,6413099..6413099,6413101..6413102,6413104..6413106,6413108..6413111,6413115..6413126,6413146..6413147,6413149..6413149) 29
OR1L8_3prime 9 (125329778..125329824) 47
RAD23B_3prime 9 (110091940..110094475) 2536
HIATL2_promoter 9 (99775969..99776112) 144
CBWD3_promoter 9 (70856147..70856396) 250
ZNF782_promoter 9 (99616771..99617020) 250
C9orf117_3prime 9 (130476187..130476302) 116
IFT74_5prime 9 (26947310..26947461,26961947..26961963) 169
OBP2A_promoter 9 (138437751..138438000) 250
IFNB1_promoter 9 (21077944..21078193) 250
KIAA1958_3prime 9 (115422352..115431677) 9326
NACC2_3prime 9 (138898383..138903333) 4951
ORM1_promoter 9 (117085086..117085335) 250
ISCA1_3prime 9 (88879461..88880955) 1495
NR5A1_5prime 9 (127269528..127269659,127269676..127269709) 166
RNF183_5prime 9 (116060467..116062045) 1579
KIF27_promoter 9 (86536390..86536393,86536406..86536592) 191
NUP214_3prime 9 (134108877..134110057) 1181
C9orf43_3prime 9 (116191669..116191964) 296
C9orf47_3prime 9 (91606906..91611055) 4150
NUTM2F_5prime 9 (97090908..97090926) 19
TXNDC8_promoter 9 (113100089..113100338) 250
RFX3_promoter 9 (3526132..3526233) 102
IFNA21_5prime 9 (21166614..21166659) 46
SMU1_3prime 9 (33041762..33047288) 5527
SPIN1_3prime 9 (91090195..91093609) 3415
SLC31A1_5prime 9 (115983842..115983958,116018394..116018426) 150
NIPSNAP3A_5prime 9 (107509969..107510071) 103
ZDHHC21_5prime 9 (14674341..14674383,14680031..14680160,14690335..14690383,14693448..14693469) 244
DNAJC25_promoter 9 (114393382..114393631) 250
RPL35_5prime 9 (127624199..127624240) 42
HDHD3_3prime 9 (116135699..116135876) 178
RFK_promoter 9 (79009546..79009671) 126
MLLT3_3prime 9 (20341663..20346438) 4776
TLR4_promoter 9 (120466400..120466649) 250
SPATA31A1_5prime 9 (39355699..39355725) 27
TNC_promoter 9 (117880537..117880786) 250
C5_5prime 9 (123812527..123812554) 28
PALM2_promoter 9 (112542677..112542680,112542685..112542718) 38
ABL1_promoter 9 (133589083..133589332) 250
GPR21_promoter 9 (125796556..125796805) 250
HAUS6_5prime 9 (19102652..19103117) 466
RMI1_promoter 9 (86595463..86595712) 250
ABCA2_3prime 9 (139901686..139901718,139901726..139901726,139901910..139902378) 503
ANXA1_5prime 9 (75772570..75773449) 880
C9orf40_3prime 9 (77561497..77562961) 1465
IFNA14_promoter 9 (21239979..21240228) 250
NTRK2_3prime 9 (87636355..87638505) 2151
LURAP1L_3prime 9 (12821762..12822130) 369
FAM166B_3prime 9 (35561983..35562001) 19
OR1J1_5prime 9 (125240208..125240235) 28
CCDC180_5prime 9 (100000779..100000849,100008378..100008468,100013074..100013125,100013823..100013839,100038851..100038979,100039838..100039908,100041644..100041755,100043798..100043951,100049942..100050017,100052866..100052947,100053136..100053184,100053653..100053769,100056229..100056392,100057127..100057273,100070018..100070035) 1350
PTGR1_3prime 9 (114325247..114325398) 152
CNTLN_3prime 9 (17502653..17503921) 1269
ACTL7B_3prime 9 (111616871..111616960) 90
C9orf37_5prime 9 (140512386..140512643,140512983..140513024,140513071..140513071,140513073..140513073,140513075..140513141,140513144..140513144,140513148..140513148) 371
NR4A3_5prime 9 (102589009..102589050) 42
GOLGA2_3prime 9 (131018108..131019343) 1236
OR2S2_5prime 9 (35958098..35958151) 54
ADAMTS13_3prime 9 (136324305..136324508) 204
RPS6_3prime 9 (19375713..19376288) 576
C9orf153_promoter 9 (88874520..88874769) 250
NFIB_5prime 9 (14313513..14313666) 154
SPATA31A3_3prime 9 (40706390..40706537) 148
FAM27D1_5prime 9 (46389857..46389935,46390087..46390089,46390091..46390106) 98
EQTN_promoter 9 (27297138..27297387) 250
ALDH1B1_promoter 9 (38392411..38392660) 250
PPP2R4_promoter 9 (131873347..131873475) 129
ASPN_3prime 9 (95218487..95219569) 1083
MUSK_promoter 9 (113430801..113431050) 250
NDUFA8_promoter 9 (124922099..124922249,124922301..124922348) 199
RNF208_3prime 9 (140114707..140114863) 157
LCN8_3prime 9 (139648838..139648839,139648937..139648937,139648939..139648947) 12
IER5L_5prime 9 (131940375..131940403,131940429..131940429,131940431..131940433,131940435..131940437,131940440..131940440,131940447..131940453,131940481..131940481,131940483..131940490,131940515..131940540) 79
PIP5K1B_5prime 9 (71320648..71320649,71320651..71320678,71357417..71357573,71433377..71433461) 272
ANKS6_promoter 9 (101559036..101559071) 36
FAM166B_5prime 9 (35563828..35563896) 69
TLE4_5prime 9 (82186688..82187296) 609
CCL21_5prime 9 (34710066..34710121) 56
SLC35D2_3prime 9 (99082988..99083521) 534
ZNF462_3prime 9 (109773314..109774969,109774973..109774987,109774993..109774995,109775084..109775915) 2506
INPP5E_3prime 9 (139323071..139324124) 1054
SPATA31D1_3prime 9 (84610119..84610171) 53
SPATA6L_3prime 9 (4600610..4600809) 200
RABEPK_promoter 9 (127962632..127962881) 250
C9orf169_3prime 9 (140120511..140120762) 252
PTGES2_3prime 9 (130882972..130883421) 450
C9orf24_5prime 9 (34397634..34397830) 197
NTMT1_3prime 9 (132397746..132398209) 464
OR13C9_promoter 9 (107380488..107380735) 248
PTPRD_3prime 9 (8314246..8317871) 3626
UNC13B_5prime 9 (35162059..35162278) 220
GTF3C4_3prime 9 (135564335..135570342) 6008
ALDOB_promoter 9 (104198106..104198355) 250
PHPT1_5prime 9 (139743584..139743880) 297
FAM219A_promoter 9 (34458569..34458818) 250
TRIM32_promoter 9 (119449331..119449580) 250
NAIF1_3prime 9 (130823512..130825704) 2193
C9orf116_3prime 9 (138387027..138387270) 244
LCN2_promoter 9 (130911100..130911349) 250
SEC61B_3prime 9 (101992709..101992897) 189
RPL7A_3prime 9 (136218224..136218281) 58
FAM206A_3prime 9 (111701969..111703235) 1267
APTX_promoter 9 (33001615..33001864) 250
C9orf41_3prime 9 (77595936..77598680) 2745
SLC25A25_promoter 9 (130830230..130830320) 91
CCDC107_promoter 9 (35658061..35658288) 228
FOXE1_5prime 9 (100615701..100615884) 184
CLTA_3prime 9 (36211774..36212056) 283
ALDH1A1_5prime 9 (75567919..75567971) 53
TMEM245_3prime 9 (111777432..111782737) 5306
KCNT1_promoter 9 (138594012..138594037) 26
INSL6_5prime 9 (5185605..5185668) 64
OR13J1_3prime 9 (35869375..35869457) 83
SLC28A3_promoter 9 (86955599..86955848) 250
OLFML2A_3prime 9 (127572694..127573288,127573345..127577157) 4408
ST6GALNAC4_3prime 9 (130670165..130670461,130670468..130670668) 498
C9orf85_3prime 9 (74587761..74588373) 613
C9orf96_5prime 9 (136243342..136243342) 1
GAPVD1_3prime 9 (128125028..128125608) 581
SUSD3_promoter 9 (95820739..95820767,95820770..95820770) 30
NFIB_3prime 9 (14087568..14088193) 626
NAA35_3prime 9 (88636878..88637213) 336
PSMD5_3prime 9 (123578331..123580181) 1851
C9orf47_promoter 9 (91605593..91605842) 250
IL11RA_5prime 9 (34650699..34652054) 1356
INSL6_3prime 9 (5163863..5163910) 48
TMOD1_promoter 9 (100263212..100263461) 250
NSMF_3prime 9 (140342025..140342965,140342986..140343317,140343410..140343843) 1707
PPP3R2_5prime 9 (104357215..104357283) 69
FUBP3_3prime 9 (133512412..133513739) 1328
ANKRD20A2_5prime 9 (42368381..42368412) 32
DBC1_5prime 9 (122075636..122075683,122131334..122131707,122131711..122131711,122131713..122131716) 427
FAM189A2_5prime 9 (71944241..71944615,71951129..71951171) 418
STXBP1_3prime 9 (130446759..130446772,130453139..130454995) 1871
ANKRD20A4_5prime 9 (69381812..69382090) 279
KDM4C_promoter 9 (6757406..6757655) 250
DOLPP1_3prime 9 (131851289..131852714) 1426
CNTRL_5prime 9 (123837290..123837345,123842584..123842756,123850574..123850602) 258
AIF1L_promoter 9 (133971613..133971619) 7
SEMA4D_5prime 9 (92020374..92020614,92032971..92033033,92033278..92033748) 775
SLC44A1_3prime 9 (108151340..108159627) 8288
JAK2_3prime 9 (5126794..5128183) 1390
C5_promoter 9 (123812555..123812804) 250
TRUB2_3prime 9 (131071382..131071826) 445
RCL1_5prime 9 (4792869..4792870,4792874..4792877,4792883..4792884,4793032..4793033,4793036..4793089) 64
BRD3_5prime 9 (136918602..136918712) 111
CTSV_3prime 9 (99794940..99795228) 289
PCSK5_promoter 9 (78505310..78505559) 250
DMRT2_5prime 9 (1050354..1050482,1050620..1050775,1051570..1051611) 327
TYRP1_5prime 9 (12693435..12693478,12693912..12693994) 127
SECISBP2_promoter 9 (91933171..91933420) 250
MSMP_promoter 9 (35754267..35754516) 250
C9orf9_promoter 9 (135754035..135754223) 189
LCN12_promoter 9 (139846530..139846777) 248
ZFAND5_promoter 9 (74980164..74980168,74980253..74980413) 166
RNF20_3prime 9 (104324707..104325622) 916
PTCH1_3prime 9 (98205262..98206468,98206567..98208673) 3314
FOXD4_3prime 9 (116237..116797) 561
TUBB4B_5prime 9 (140135665..140135724) 60
LRRC26_promoter 9 (140064511..140064583,140064601..140064603,140064697..140064753) 133
FAM205A_promoter 9 (34729465..34729714) 250
INSL4_3prime 9 (5233880..5235304) 1425
OSTF1_3prime 9 (77761660..77762181) 522
BARHL1_promoter 9 (135457322..135457332,135457334..135457571) 249
SET_promoter 9 (131445684..131445933) 250
FAM206A_5prime 9 (111696461..111696465,111696497..111696546) 55
ZNF483_3prime 9 (114305453..114306712) 1260
RNF38_promoter 9 (36400214..36400463) 250
JAK2_promoter 9 (4985053..4985244) 192
ZNF484_3prime 9 (95608324..95608507) 184
BAG1_promoter 9 (33264815..33265009) 195
OR1B1_promoter 9 (125391853..125392102) 250
ASS1_5prime 9 (133320363..133320382,133326989..133327430,133327611..133327613) 465
C9orf171_3prime 9 (135447900..135448704) 805
KANK1_promoter 9 (470041..470203,470231..470231,470233..470290) 222
C9orf47_5prime 9 (91605843..91605908) 66
C9orf43_promoter 9 (116172772..116173021) 250
RANBP6_5prime 9 (6015610..6015618) 9
RABGAP1_5prime 9 (125719290..125719336) 47
FRMD3_promoter 9 (86153494..86153520,86153522..86153522,86153524..86153524,86153563..86153603) 70
SLC31A1_3prime 9 (116022756..116026772) 4017
CARD9_5prime 9 (139266533..139266546,139267984..139268133) 164
TTC16_promoter 9 (130478095..130478344) 250
PTPN3_5prime 9 (112225717..112225731) 15
TTC16_5prime 9 (130478345..130478422) 78
KLHL9_3prime 9 (21329670..21333002) 3333
LCN9_promoter 9 (138554918..138555165) 248
BSPRY_promoter 9 (116111571..116111701) 131
GKAP1_5prime 9 (86421435..86421475,86431911..86432042) 173
FRMD3_3prime 9 (85859537..85862830) 3294
SLC25A51_3prime 9 (37887601..37887651) 51
C9orf91_5prime 9 (117373486..117373506,117379398..117379473) 97
PDCL_3prime 9 (125580623..125582361) 1739
PLIN2_5prime 9 (19126427..19126446,19127417..19127504,19127507..19127530,19127532..19127566) 167
ZBTB43_5prime 9 (129567294..129567411,129571072..129571194,129594766..129594786) 262
IFT74_3prime 9 (27062737..27062923) 187
UBAP2_promoter 9 (34048900..34048911,34048947..34049149) 215
STOML2_3prime 9 (35099888..35100029) 142
C9orf43_5prime 9 (116173022..116173418,116175725..116175771) 444
FSD1L_promoter 9 (108210133..108210304,108210314..108210318,108210373..108210375,108210378..108210382) 185
IFNW1_3prime 9 (21140631..21140979) 349
ACER2_promoter 9 (19408807..19409056) 250
IFNA7_promoter 9 (21202205..21202454) 250
NUTM2G_5prime 9 (99691286..99691304) 19
FOXD4L2_3prime 9 (42719319..42720342) 1024
INSL4_promoter 9 (5231169..5231418) 250
ENTPD8_5prime 9 (140332740..140332757) 18
DNAJC25-GNG10_3prime 9 (114429223..114429226,114431552..114432509) 962
CDKN2A_5prime 9 (21974829..21974865) 37
NOL6_5prime 9 (33473843..33473928) 86
RNF38_5prime 9 (36400108..36400213) 106
FOCAD_promoter 9 (20658058..20658307) 250
PRSS3_3prime 9 (33799181..33799229) 49
OR13C2_5prime 9 (107367911..107367951) 41
SPINK4_promoter 9 (33239912..33240161) 250
FAM27C_3prime 9 (44991209..44991483) 275
RPL7A_5prime 9 (136215069..136215096) 28
OR1K1_promoter 9 (125562120..125562369) 250
QSOX2_3prime 9 (139098179..139100019,139100217..139100571) 2196
PPP6C_3prime 9 (127908853..127911949) 3097
CDC14B_promoter 9 (99382137..99382362) 226
ECM2_5prime 9 (95285151..95285175,95298215..95298337) 148
MED27_3prime 9 (134735494..134735922) 429
NOL8_promoter 9 (95087633..95087882) 250
CRB2_3prime 9 (126139344..126141032) 1689
TMEM252_promoter 9 (71155784..71156033) 250
HRCT1_3prime 9 (35906656..35907138) 483
PLGRKT_promoter 9 (5437879..5438128) 250
OR13D1_3prime 9 (107457746..107457766) 21
ELAVL2_3prime 9 (23690105..23692552) 2448
ECM2_promoter 9 (95298338..95298587) 250
ADAMTSL2_5prime 9 (136397286..136397692,136401685..136401832) 555
ISCA1_promoter 9 (88897445..88897447,88897559..88897694) 139
NIPSNAP3A_promoter 9 (107509719..107509968) 250
PPP2R4_3prime 9 (131909746..131910207,131910327..131911225) 1361
SIGMAR1_3prime 9 (34634719..34635626) 908
RPL35_3prime 9 (127620163..127620194) 32
C9orf85_promoter 9 (74526211..74526460) 250
TRPM6_3prime 9 (77337411..77339526) 2116
NOL8_3prime 9 (95059772..95060115) 344
SWI5_3prime 9 (131050996..131051269) 274
CCL27_promoter 9 (34662690..34662939) 250
PLIN2_promoter 9 (19127605..19127641,19127702..19127824) 160
ZBTB43_promoter 9 (129567044..129567293) 250
CDK5RAP2_3prime 9 (123151148..123151511) 364
SEMA4D_3prime 9 (91991301..91991745,91991969..91993616) 2093
CIZ1_promoter 9 (130966663..130966912) 250
TSTD2_3prime 9 (100362365..100364748) 2384
DOLPP1_5prime 9 (131843379..131843408) 30
PTGDS_5prime 9 (139871957..139872028) 72
CBWD7_3prime 9 (42714537..42714819,42714865..42714912) 331
GADD45G_3prime 9 (92220997..92221470) 474
LINGO2_3prime 9 (27948076..27948846) 771
PAX5_3prime 9 (36833272..36840523) 7252
KLF4_3prime 9 (110247133..110248029) 897
CACNA1B_3prime 9 (141016454..141019076) 2623
SPATA31A1_3prime 9 (39361809..39361913) 105
OGN_3prime 9 (95146249..95147899) 1651
TNFSF15_promoter 9 (117568407..117568656) 250
C9orf50_promoter 9 (132383056..132383305) 250
ALDH1B1_3prime 9 (38397302..38398658) 1357
AQP7_3prime 9 (33384948..33385000) 53
RLN2_promoter 9 (5304970..5305219) 250
SLC46A2_5prime 9 (115652964..115653193) 230
PRUNE2_5prime 9 (79520882..79521003) 122
SETX_5prime 9 (135224818..135224822,135229036..135229142,135230304..135230305,135230308..135230309) 116
TOR1B_5prime 9 (132565432..132565463) 32
MAMDC2_promoter 9 (72658247..72658496) 250
C9orf50_5prime 9 (132382856..132383055) 200
IFNA17_3prime 9 (21227242..21227600) 359
CCIN_5prime 9 (36169389..36169497) 109
ARHGEF39_promoter 9 (35665285..35665534) 250
IFNB1_5prime 9 (21077871..21077943) 73
IARS_promoter 9 (95055983..95056232) 250
UGCG_promoter 9 (114658796..114658833) 38
LCN8_5prime 9 (139652385..139652678) 294
IFNA13_5prime 9 (21368012..21368075) 64
EDF1_3prime 9 (139756571..139756733) 163
SET_5prime 9 (131445934..131445985,131446019..131446172) 206
C9orf66_promoter 9 (215894..216143) 250
MRRF_3prime 9 (125084899..125085743) 845
MAN1B1_3prime 9 (140003046..140003635) 590
SLC2A8_promoter 9 (130159171..130159367) 197
OSTF1_5prime 9 (77703506..77703606) 101
CIZ1_5prime 9 (130953139..130953141,130966465..130966662) 201
C9orf156_5prime 9 (100684778..100684852) 75
MRRF_promoter 9 (125026685..125026934) 250
ENHO_5prime 9 (34521696..34521854,34522775..34522782) 167
RORB_3prime 9 (77300537..77302109) 1573
CCL19_5prime 9 (34691139..34691274) 136
C9orf123_5prime 9 (7799737..7799928,7800044..7800067) 216
URM1_promoter 9 (131133348..131133506,131133552..131133552,131133554..131133554,131133556..131133597) 203
ARHGEF39_5prime 9 (35665169..35665284) 116
XPA_5prime 9 (100459577..100459639) 63
TLN1_promoter 9 (35732393..35732642) 250
NR6A1_3prime 9 (127279554..127284981) 5428
ZNF79_promoter 9 (130186411..130186660) 250
CNTFR_5prime 9 (34581093..34581203) 111
ENHO_3prime 9 (34521038..34521460) 423
UNC13B_3prime 9 (35404033..35405335) 1303
GLDC_promoter 9 (6645660..6645661,6645663..6645900) 240
FUT7_promoter 9 (139927463..139927513,139927686..139927712) 78
C9orf116_5prime 9 (138391700..138391718) 19
VPS13A_5prime 9 (79792361..79792618) 258
DMRTA1_5prime 9 (22446840..22447062) 223
RAB14_promoter 9 (123964148..123964397) 250
SMC2_3prime 9 (106901599..106903690) 2092
MRPS2_promoter 9 (138391700..138391829) 130
NANS_promoter 9 (100818771..100818795) 25
FOXD4L2_promoter 9 (42716984..42717233) 250
RABL6_3prime 9 (139734977..139735639) 663
C9orf84_promoter 9 (114557213..114557462) 250
RPP25L_5prime 9 (34611296..34611329,34611857..34611954,34611999..34612040) 174
TDRD7_5prime 9 (100190742..100190745) 4
CBWD5_3prime 9 (70432369..70432426) 58
SLC24A2_5prime 9 (19786867..19786926) 60
C9orf141_3prime 9 (139866283..139866442) 160
IGFBPL1_promoter 9 (38424667..38424694) 28
ADAMTSL1_5prime 9 (18473892..18474228) 337
HSDL2_5prime 9 (115142217..115142265) 49
DDX31_3prime 9 (135468384..135469338,135469483..135470250) 1723
FREM1_3prime 9 (14734664..14737391) 2728
TBC1D13_3prime 9 (131570161..131572711) 2551
KIAA1984_promoter 9 (139690565..139690814) 250
C8G_promoter 9 (139839463..139839712) 250
ZBTB26_5prime 9 (125682216..125682223,125693716..125693779) 72
TEX10_3prime 9 (103064366..103064470) 105
IFNA16_5prime 9 (21217307..21217310) 4
OR13C2_promoter 9 (107367952..107368201) 250
MSMP_5prime 9 (35754129..35754266) 138
FGD3_promoter 9 (95709483..95709732) 250
ZCCHC7_3prime 9 (37357268..37358146) 879
ADAMTSL2_3prime 9 (136440107..136440107,136440110..136440226) 118
OBP2B_5prime 9 (136084589..136084628) 40
INVS_promoter 9 (102861288..102861537) 250
ORM2_promoter 9 (117091899..117092148) 250
ELAVL2_5prime 9 (23762235..23762247,23825804..23826063) 273
S1PR3_5prime 9 (91611421..91616113) 4693
CDK5RAP2_promoter 9 (123342437..123342686) 250
MED27_promoter 9 (134955296..134955545) 250
C9orf152_5prime 9 (112969862..112970469) 608
FOXD4L6_5prime 9 (69201702..69202204) 503
GNE_3prime 9 (36214438..36217359) 2922
PRPF4_3prime 9 (116053943..116055056) 1114
GPR107_promoter 9 (132815455..132815704) 250
PRDM12_3prime 9 (133557342..133558368) 1027
CCIN_3prime 9 (36171269..36171329) 61
ERP44_5prime 9 (102861125..102861322) 198
ENG_3prime 9 (130577291..130577958) 668
ZFAND5_3prime 9 (74966341..74970866) 4526
DNLZ_3prime 9 (139256352..139256461) 110
FKTN_3prime 9 (108397548..108403399) 5852
HINT2_5prime 9 (35814979..35815018) 40
RANBP6_promoter 9 (6015619..6015868) 250
GOLGA2_promoter 9 (131038275..131038277,131038283..131038518) 239
PLAA_5prime 9 (26947046..26947461) 416
PHF19_3prime 9 (123617977..123620219) 2243
C9orf57_3prime 9 (74666292..74667209) 918
IFNA10_3prime 9 (21206180..21206524) 345
HSDL2_promoter 9 (115141967..115142216) 250
OR1Q1_5prime 9 (125376948..125377014) 67
MORN5_5prime 9 (124922190..124922249) 60
CEP78_3prime 9 (80881681..80881983) 303
ADAMTSL1_promoter 9 (18473642..18473891) 250
WDR5_promoter 9 (137000960..137001000) 41
PPAPDC2_promoter 9 (4662048..4662297) 250
STOM_5prime 9 (124132468..124132483) 16
ZNF484_5prime 9 (95640125..95640218) 94
IL33_promoter 9 (6241432..6241681) 250
OR13C5_promoter 9 (107361789..107362038) 250
SWI5_promoter 9 (131038275..131038277,131038283..131038424) 145
FOXD4L2_5prime 9 (42717234..42718063) 830
RLN1_promoter 9 (5339874..5340123) 250
CCL21_3prime 9 (34709002..34709388) 387
OR1K1_5prime 9 (125562370..125562399) 30
PKN3_5prime 9 (131464826..131464826,131464828..131464829,131464833..131464842,131464852..131464853) 15
TMC1_5prime 9 (75136717..75136829,75192818..75192939,75231284..75231393,75242837..75242979,75263513..75263562) 538
TJP2_promoter 9 (71819828..71820075) 248
ZNF189_promoter 9 (104161060..104161195,104161289..104161290,104161292..104161309) 156
TMEM245_promoter 9 (111882296..111882475) 180
NCBP1_3prime 9 (100433484..100436030) 2547
ABHD17B_5prime 9 (74489999..74489999) 1
SPTLC1_5prime 9 (94877655..94877658) 4
TOPORS_3prime 9 (32540542..32541382) 841
WDR5_3prime 9 (137023118..137025090) 1973
TBC1D2_5prime 9 (101017826..101017915) 90
SVEP1_5prime 9 (113341826..113341843,113341937..113342160) 242
PTGR1_promoter 9 (114362136..114362385) 250
TNFSF8_3prime 9 (117665124..117666208) 1085
TMEM2_5prime 9 (74365292..74365301) 10
URM1_3prime 9 (131151795..131151942,131152016..131153015) 1148
ZBTB34_3prime 9 (129643196..129648154) 4959
NACC2_promoter 9 (138942609..138942610,138942613..138942618) 8
ZDHHC12_promoter 9 (131486386..131486422,131486449..131486635) 224
ADAMTS13_promoter 9 (136286870..136287119) 250
SMU1_5prime 9 (33076609..33076657) 49
TRMT10B_3prime 9 (37777707..37778969) 1263
IL33_5prime 9 (6241682..6241692) 11
TEX10_5prime 9 (103111654..103111654,103115092..103115221) 131
IFNA13_promoter 9 (21368076..21368325) 250
KIAA1958_promoter 9 (115248916..115248922) 7
CDKN2A_3prime 9 (21968055..21968157,21968167..21968225,21968574..21968721) 310
CENPP_3prime 9 (95375434..95378111,95378342..95381765,95381850..95382815) 7068
TTF1_5prime 9 (135278211..135278215,135282177..135282209) 38
NMRK1_5prime 9 (77698034..77698066,77702924..77702947,77703016..77703019,77703022..77703031) 71
KIAA1161_5prime 9 (34372840..34373004,34376791..34376806,34376817..34376823,34376825..34376827,34376833..34376851) 210
ZBTB26_3prime 9 (125677845..125680885) 3041
OBP2B_3prime 9 (136080664..136080798) 135
EXOSC2_5prime 9 (133569108..133569176) 69
MSMP_3prime 9 (35752987..35753094) 108
ST6GALNAC6_promoter 9 (130662087..130662182) 96
CDC26_5prime 9 (116034790..116034828,116035609..116035718,116037662..116037869) 357
NTNG2_3prime 9 (135117770..135117793,135117872..135119921) 2074
CRB2_promoter 9 (126118289..126118350) 62
CDK5RAP2_5prime 9 (123342259..123342298,123342300..123342315,123342317..123342320,123342324..123342436) 173
PTBP3_3prime 9 (114980715..114986128) 5414
CNTNAP3B_5prime 9 (43685158..43685292) 135
ZNF367_3prime 9 (99148223..99150516) 2294
SPATA31A1_promoter 9 (39355449..39355521,39355607..39355698) 165
C9orf169_promoter 9 (140119394..140119643) 250
SPAG8_promoter 9 (35812270..35812519) 250
CDK20_5prime 9 (90589364..90589667) 304
REXO4_5prime 9 (136283040..136283164) 125
COQ4_5prime 9 (131084815..131085135) 321
CNTLN_promoter 9 (17134730..17134979) 250
ACTL7B_promoter 9 (111619240..111619489) 250
BAG1_3prime 9 (33252477..33255214) 2738
RNF38_3prime 9 (36336393..36339746) 3354
ABCA1_promoter 9 (107690519..107690622,107690726..107690768) 147
CLTA_promoter 9 (36190684..36190933) 250
C9orf131_promoter 9 (35041955..35042204) 250
FREM1_promoter 9 (14910994..14911243) 250
TGFBR1_3prime 9 (101911590..101916474) 4885
TOR1B_promoter 9 (132565216..132565230,132565232..132565245,132565255..132565255,132565266..132565431) 196
NDUFA8_3prime 9 (124906337..124906517) 181
GOLGA1_promoter 9 (127703398..127703628) 231
LCNL1_promoter 9 (139877195..139877444) 250
TPM2_promoter 9 (35691168..35691267) 100
SPIN1_5prime 9 (91041297..91041452) 156
ASB6_promoter 9 (132404448..132404461,132404473..132404542,132404610..132404664) 139
CORO2A_5prime 9 (100934909..100935166) 258
DENND4C_promoter 9 (19230183..19230219) 37
FANCG_promoter 9 (35080014..35080263) 250
NUDT2_5prime 9 (34329504..34329597,34336227..34336339,34338711..34338845,34339022..34339035) 356
AK8_promoter 9 (135754165..135754223,135754304..135754414) 170
KIAA0368_3prime 9 (114122973..114124307) 1335
PKN3_3prime 9 (131482888..131483197) 310
TESK1_3prime 9 (35609742..35610029) 288
ZNF483_promoter 9 (114287263..114287512) 250
TRIM14_3prime 9 (100846637..100849749) 3113
IKBKAP_3prime 9 (111629797..111631392) 1596
IARS_5prime 9 (95051704..95051708,95055723..95055982) 265
ELAVL2_promoter 9 (23826064..23826313) 250
C9orf114_promoter 9 (131592101..131592350) 250
ZNF79_5prime 9 (130186661..130187064) 404
KDM4C_3prime 9 (7174732..7175648) 917
GPR107_5prime 9 (132815705..132816209) 505
C9orf91_3prime 9 (117405596..117406441) 846
AK1_5prime 9 (130636899..130636928) 30
NMRK1_3prime 9 (77676116..77676461) 346
DNAJC25-GNG10_promoter 9 (114393416..114393665) 250
BAAT_promoter 9 (104145802..104146051) 250
CNTNAP3B_promoter 9 (43684652..43684757) 106
CD274_5prime 9 (5450525..5450596,5456100..5456111) 84
RMI1_5prime 9 (86595713..86595919,86614624..86614712,86615866..86615899) 330
TRBV20OR9-2_promoter 9 (33617510..33617759) 250
NPR2_3prime 9 (35809512..35809729) 218
ZNF189_3prime 9 (104171934..104172942) 1009
IFNE_promoter 9 (21482313..21482562) 250
RC3H2_3prime 9 (125606835..125611903) 5069
RPP25L_promoter 9 (34612204..34612351) 148
FBP2_5prime 9 (97356011..97356075) 65
SNAPC4_promoter 9 (139293250..139293499) 250
CREB3_5prime 9 (35732332..35732767) 436
GALNT12_3prime 9 (101611377..101612363) 987
C9orf64_promoter 9 (86571633..86571882) 250
TRAF2_5prime 9 (139793165..139793190) 26
NTNG2_5prime 9 (135041736..135042216) 481
C9orf57_5prime 9 (74675428..74675521) 94
CDC37L1_5prime 9 (4679566..4679765) 200
SIT1_promoter 9 (35650938..35651187) 250
ZBTB34_5prime 9 (129641627..129641688) 62
ASB6_5prime 9 (132404281..132404328,132404331..132404331) 49
SARDH_5prime 9 (136599298..136599325,136604815..136605042) 256
CYLC2_5prime 9 (105757593..105757660) 68
TLE4_3prime 9 (82340062..82340414) 353
TOR2A_3prime 9 (130493803..130494310) 508
MEGF9_3prime 9 (123363091..123367465) 4375
FANCG_5prime 9 (35079524..35080013) 490
POLE3_promoter 9 (116172953..116173202) 250
GLE1_promoter 9 (131266729..131266978) 250
KIAA1984_5prime 9 (139690815..139690847) 33
TTF1_3prime 9 (135251008..135251299) 292
INVS_5prime 9 (102861538..102861698,102866780..102866801) 183
PHYHD1_5prime 9 (131683687..131683947,131684209..131684326,131684562..131684600) 418
PHYHD1_3prime 9 (131704035..131704317) 283
KIAA1161_3prime 9 (34366668..34370796) 4129
BNC2_promoter 9 (16870945..16870947) 3
PTGR1_5prime 9 (114359705..114359712,114361883..114362135) 261
ZBTB5_3prime 9 (37438111..37440512) 2402
TAF1L_promoter 9 (32635872..32635917) 46
CACFD1_3prime 9 (136333836..136334087) 252
SNAPC3_3prime 9 (15459867..15463238,15463284..15463453,15463540..15464132) 4135
ECM2_3prime 9 (95257594..95258594) 1001
ORM1_3prime 9 (117088640..117088755) 116
ZBTB6_5prime 9 (125674354..125674360,125675530..125675609) 87
NSMF_promoter 9 (140353973..140354036) 64
AKNA_3prime 9 (117096436..117099223) 2788
PDCD1LG2_3prime 9 (5569962..5571252) 1291
FOCAD_5prime 9 (20658308..20658458,20658690..20658825,20694519..20694563,20715321..20715350) 362
DBC1_3prime 9 (121928908..121929359) 452
TMC1_promoter 9 (75136467..75136716) 250
SLC31A1_promoter 9 (115983592..115983841) 250
OR1N2_3prime 9 (125316444..125316493) 50
TMEM141_3prime 9 (139687287..139687709) 423
TLE1_3prime 9 (84198598..84199110) 513
PTGES_5prime 9 (132515294..132515326) 33
OR13C8_promoter 9 (107331199..107331446) 248
KIAA1958_5prime 9 (115336337..115336358) 22
C9orf131_3prime 9 (35045869..35045988) 120
CYLC2_3prime 9 (105767963..105768660,105774264..105774379,105779170..105779243,105780607..105780770) 1052
MEGF9_promoter 9 (123476916..123476917,123476927..123476936,123476944..123476961,123476974..123476974,123476976..123476984,123476986..123476988) 43
NAIF1_5prime 9 (130829383..130829600) 218
CA9_5prime 9 (35673853..35673954) 102
DDX58_promoter 9 (32526323..32526572) 250
IARS_3prime 9 (94972489..94973086) 598
KDM4C_5prime 9 (6757656..6757945,6758045..6758203) 449
ASPN_5prime 9 (95237180..95237209,95244575..95244788) 244
MELK_3prime 9 (36677337..36677503) 167
PTGS1_5prime 9 (125133359..125133361) 3
C9orf147_3prime 9 (115246722..115246825) 104
ANKRD18B_3prime 9 (33572359..33572999) 641
PSIP1_3prime 9 (15464064..15465515) 1452
DENND1A_promoter 9 (126692616..126692636) 21
RBM18_5prime 9 (125023774..125023787,125026994..125027118) 139
LRRC8A_3prime 9 (131678653..131680313) 1661
IFNA10_promoter 9 (21207143..21207392) 250
C9orf129_5prime 9 (96098238..96098258,96108356..96108623,96108626..96108627,96108650..96108653,96108670..96108696) 322
TLN1_3prime 9 (35696945..35697785) 841
C9orf66_3prime 9 (213108..214506) 1399
NDUFB6_5prime 9 (32573061..32573160) 100
TOMM5_5prime 9 (37592532..37592593) 62
IFNA8_3prime 9 (21409748..21410184) 437
FAM122A_3prime 9 (71395947..71398609) 2663
FAM214B_3prime 9 (35104120..35105215) 1096
NUP214_promoter 9 (134000698..134000947) 250
MURC_promoter 9 (103340111..103340360) 250
GDA_promoter 9 (74764043..74764292) 250
CNTFR_3prime 9 (34551430..34552066) 637
PTGDS_3prime 9 (139876031..139876104,139876106..139876107,139876165..139876190) 102
GLT6D1_5prime 9 (138531036..138531039,138531139..138531386) 252
TUSC1_5prime 9 (25678445..25678856) 412
VLDLR_3prime 9 (2653871..2654480) 610
NIPSNAP3A_3prime 9 (107521622..107522403) 782
CER1_5prime 9 (14722673..14722715) 43
GRHPR_promoter 9 (37422413..37422662) 250
GVQW1_3prime 9 (32567651..32568619) 969
PPP6C_promoter 9 (127952219..127952468) 250
SH3GL2_3prime 9 (17795744..17797127) 1384
OR13J1_5prime 9 (35870401..35870461) 61
DEC1_3prime 9 (118164407..118164923) 517
CTNNAL1_promoter 9 (111776007..111776059) 53
PSAT1_3prime 9 (80944005..80945009) 1005
CDC14B_3prime 9 (99262395..99266032) 3638
ZNF367_5prime 9 (99180352..99180491,99180493..99180496,99180500..99180611) 256
PIGO_3prime 9 (35088688..35089086) 399
HSPA5_3prime 9 (127997132..127998868) 1737
HDHD3_5prime 9 (116136637..116136809,116137733..116138455) 896
GRIN1_3prime 9 (140062641..140062641,140062644..140062645,140062648..140062656,140062658..140062659,140062661..140062661,140062678..140062679) 17
ST6GALNAC6_3prime 9 (130647600..130648875) 1276
LRRC19_promoter 9 (27005692..27005941) 250
HSPA5_promoter 9 (128003610..128003859) 250
SAPCD2_promoter 9 (139965204..139965290) 87
PDCL_promoter 9 (125590911..125591160) 250
MVB12B_3prime 9 (129265545..129269320) 3776
CCIN_promoter 9 (36169139..36169388) 250
IL11RA_3prime 9 (34661498..34661878) 381
LURAP1L_5prime 9 (12775020..12775712) 693
IFNA7_3prime 9 (21201468..21201592) 125
DAPK1_3prime 9 (90322282..90323543) 1262
WDR31_5prime 9 (116094305..116094330,116098568..116098720,116102497..116102562) 245
CCL19_promoter 9 (34691275..34691524) 250
PPP3R2_promoter 9 (104357284..104357533) 250
ZDHHC12_5prime 9 (131486375..131486385) 11
FOXD4L5_3prime 9 (70175707..70175756,70175897..70176324,70176366..70176730) 843
RFK_3prime 9 (79000433..79002312) 1880
HDHD3_promoter 9 (116138456..116138647) 192
COL15A1_3prime 9 (101832171..101833069) 899
DAB2IP_3prime 9 (124545827..124547807) 1981
KLF9_3prime 9 (72999503..73002286,73002402..73002689) 3072
CEP78_promoter 9 (80850873..80851122) 250
FAM73B_promoter 9 (131798963..131799212) 250
DCAF10_5prime 9 (37800499..37800817,37800827..37800830,37800839..37800839,37800843..37800847,37800859..37800859) 330
HAUS6_promoter 9 (19103118..19103367) 250
EHMT1_3prime 9 (140729468..140729531,140729589..140729593,140729596..140729596,140729606..140730576) 1041
PDCD1LG2_promoter 9 (5510320..5510569) 250
ALDH1A1_promoter 9 (75567972..75568221) 250
ACO1_3prime 9 (32450112..32450834) 723
FAM166A_5prime 9 (140142170..140142222) 53
RALGDS_3prime 9 (135973107..135973971) 865
GPR21_5prime 9 (125796806..125796843) 38
GNA14_5prime 9 (80262712..80263223) 512
OR2K2_promoter 9 (114090716..114090963) 248
DAPK1_promoter 9 (90112546..90112589,90112593..90112596,90112627..90112630) 52
PAEP_5prime 9 (138453604..138453645) 42
OR1L6_promoter 9 (125511877..125512124) 248
RABEPK_3prime 9 (127996262..127996334) 73
CERCAM_promoter 9 (131182509..131182625,131182627..131182629,131182635..131182637,131182644..131182644,131182647..131182649,131182656..131182657,131182662..131182671,131182679..131182679,131182683..131182683,131182687..131182695,131182704..131182758) 205
POLE3_5prime 9 (116172576..116172688,116172897..116172952) 169
OR1B1_5prime 9 (125391817..125391852) 36
DMRT3_3prime 9 (991008..991731) 724
SYK_promoter 9 (93563819..93563875,93563877..93563879,93563943..93563943,93563951..93563951,93563953..93563954,93563959..93563959,93563965..93563990) 91
SLC27A4_3prime 9 (131122773..131123502) 730
ERCC6L2_5prime 9 (98637983..98638285) 303
TMEM215_3prime 9 (32784892..32787397) 2506
CDC37L1_3prime 9 (4706115..4708398) 2284
IKBKAP_promoter 9 (111696397..111696402,111696447..111696465,111696497..111696546) 75
OGN_promoter 9 (95166842..95167091) 250
TOR1A_5prime 9 (132586382..132586389,132586401..132586403,132586405..132586413) 20
DPP7_3prime 9 (140004994..140005097) 104
FCN1_promoter 9 (137809810..137810059) 250
SAPCD2_3prime 9 (139956581..139959108) 2528
INIP_3prime 9 (115446206..115449815) 3610
NOTCH1_3prime 9 (139388896..139390520) 1625
ZNF658_promoter 9 (40792099..40792348) 250
FAM27C_5prime 9 (44990314..44990430) 117
OMD_promoter 9 (95186744..95186993) 250
COL27A1_3prime 9 (117072978..117074791) 1814
ALDH1A1_3prime 9 (75515578..75516121) 544
APBA1_3prime 9 (72042446..72042554,72042651..72046240) 3699
SLC1A1_3prime 9 (4585561..4587469) 1909
FAM27E3_3prime 9 (67784944..67785912) 969
OBP2A_3prime 9 (138441419..138441792) 374
NDUFB6_3prime 9 (32552997..32553871) 875
ZBTB26_promoter 9 (125693780..125694029) 250
C9orf78_5prime 9 (132597503..132597519,132597532..132597537) 23
GADD45G_5prime 9 (92219928..92220034) 107
IFNK_3prime 9 (27526005..27526496) 492
RC3H2_promoter 9 (125660390..125660639) 250
KIAA1045_5prime 9 (34971292..34971293) 2
PPAPDC2_5prime 9 (4662298..4662373) 76
RNF224_promoter 9 (140121768..140122017) 250
ZNF618_3prime 9 (116812450..116817153,116817322..116818871) 6254
FAM27C_promoter 9 (44990064..44990161,44990190..44990313) 222
SPTLC1_promoter 9 (94877659..94877908) 250
LCN15_promoter 9 (139658966..139659215) 250
FAM205A_3prime 9 (34723052..34723226) 175
TEX10_promoter 9 (103115222..103115471) 250
RUSC2_promoter 9 (35538379..35538628) 250
ENDOG_3prime 9 (131584892..131584956) 65
PPAPDC3_5prime 9 (134165081..134165382) 302
LAMC3_3prime 9 (133967177..133968446) 1270
DCAF12_promoter 9 (34126772..34126908,34126931..34127021) 228
RNF224_5prime 9 (140122018..140122313,140122667..140122667,140122669..140122785) 414
NUTM2F_promoter 9 (97090927..97091176) 250
PIGO_promoter 9 (35096546..35096795) 250
DPM2_3prime 9 (130697378..130697998) 621
C9orf84_3prime 9 (114448799..114449047) 249
SNAPC4_3prime 9 (139270029..139270252,139270801..139270805) 229
VCP_5prime 9 (35072503..35072504,35072512..35072576,35072588..35073246) 726
HIATL1_promoter 9 (97136583..97136745) 163
TMEM252_3prime 9 (71151496..71152172) 677
AGTPBP1_5prime 9 (88327451..88327481) 31
VAV2_3prime 9 (136627016..136629181) 2166
ZNF658_3prime 9 (40771415..40772092) 678
SMC5_3prime 9 (72967250..72969804) 2555
PAPPA_5prime 9 (118916083..118916335) 253
SARDH_promoter 9 (136605043..136605292) 250
ASPN_promoter 9 (95244789..95245038) 250
CBWD3_3prime 9 (70914506..70914929) 424
LINGO2_promoter 9 (28670284..28670533) 250
EQTN_3prime 9 (27284659..27284718) 60
FAM27B_5prime 9 (67793975..67794111) 137
DDX31_5prime 9 (135545639..135545788) 150
TMEM246_promoter 9 (104295731..104295980) 250
CDKN2A_promoter 9 (21974866..21975115) 250
C9orf171_promoter 9 (135285361..135285610) 250
SYK_5prime 9 (93606140..93606178) 39
HNRNPK_5prime 9 (86593170..86593194,86593288..86593367,86595068..86595184) 222
PTPN3_promoter 9 (112260793..112260836) 44
IFNB1_3prime 9 (21077104..21077302) 199
LAMC3_promoter 9 (133884219..133884381) 163
ROR2_3prime 9 (94484879..94485941) 1063
GARNL3_3prime 9 (130155536..130155939) 404
XPA_promoter 9 (100459640..100459889) 250
RAPGEF1_5prime 9 (134585073..134585229) 157
RLN1_3prime 9 (5334969..5335248) 280
DOLK_3prime 9 (131707809..131707963) 155
STX17_5prime 9 (102677460..102677519) 60
PSMB7_5prime 9 (127177707..127177718) 12
IFNK_5prime 9 (27524312..27524332) 21
TRPM6_5prime 9 (77502775..77503010) 236
C9orf173_3prime 9 (140147918..140147934) 17
PTRH1_5prime 9 (130477921..130478422,130478445..130479120,130487016..130487032) 1195
FAM27E2_3prime 9 (45733966..45734026,45734109..45734132,45734140..45734140,45734144..45734155,45734157..45734165,45734427..45734763,45734846..45734896) 495
ZBTB34_promoter 9 (129641377..129641626) 250
C9orf117_promoter 9 (130469021..130469270) 250
KLHL9_promoter 9 (21335380..21335415,21335512..21335629) 154
PALM2_5prime 9 (112542719..112542765) 47
IFNE_3prime 9 (21480841..21481064) 224
IFNA2_3prime 9 (21384254..21384759) 506
CDC37L1_promoter 9 (4679316..4679565) 250
ZBTB6_3prime 9 (125670335..125673074) 2740
PRRC2B_3prime 9 (134371264..134375558) 4295
FXN_3prime 9 (71687681..71689129) 1449
KCNV2_promoter 9 (2717252..2717501) 250
SLC46A2_3prime 9 (115641200..115642039) 840
RMI1_3prime 9 (86617782..86618985) 1204
FAM163B_promoter 9 (136451334..136451569) 236
MAMDC2_5prime 9 (72658497..72659111) 615
C9orf89_3prime 9 (95875392..95875564) 173
PKN3_promoter 9 (131464552..131464797) 246
FBP1_promoter 9 (97402532..97402781) 250
ORM1_5prime 9 (117085336..117085411) 76
COL15A1_promoter 9 (101705671..101705920) 250
KLF9_promoter 9 (73029541..73029790) 250
DAB2IP_promoter 9 (124329149..124329398) 250
LCNL1_3prime 9 (139879466..139879696,139879700..139879938,139879940..139879943) 474
CCL27_5prime 9 (34662633..34662689) 57
OR1J2_promoter 9 (125272831..125273078) 248
TRBV21OR9-2_promoter 9 (33628869..33629118) 250
IFNA21_promoter 9 (21166660..21166909) 250
RLN2_5prime 9 (5304583..5304969) 387
SPAG8_5prime 9 (35812147..35812269) 123
FOXD4L6_promoter 9 (69202205..69202454) 250
CTSV_5prime 9 (99800328..99800335,99801353..99801592) 248
TRIM32_3prime 9 (119461986..119463577) 1592
RBM18_3prime 9 (124999903..125004160) 4258
ZNF462_5prime 9 (109625378..109625636,109685635..109685662) 287
TTLL11_3prime 9 (124584207..124584863) 657
IFNA14_5prime 9 (21239937..21239978) 42
LCN1_promoter 9 (138413034..138413283) 250
EXOSC3_promoter 9 (37785055..37785304) 250
FAM189A2_3prime 9 (72006723..72007370) 648
FOXD4L3_promoter 9 (70917026..70917275) 250
IFNA10_5prime 9 (21207099..21207142) 44
ENDOG_5prime 9 (131580753..131580842) 90
VCP_3prime 9 (35056061..35057111) 1051
TYRP1_promoter 9 (12693185..12693434) 250
C9orf139_5prime 9 (139921916..139922174,139926450..139927513) 1323
TLE1_5prime 9 (84303158..84303164,84303552..84303649,84303669..84304220) 657
EXOSC3_5prime 9 (37785044..37785054) 11
INIP_promoter 9 (115480766..115480766) 1
CRAT_3prime 9 (131857089..131857673) 585
RNF224_3prime 9 (140123541..140124090) 550
PBX3_3prime 9 (128728205..128729383) 1179
PTBP3_promoter 9 (115095126..115095250,115095306..115095306,115095309..115095329) 147
NTMT1_promoter 9 (132370913..132371162) 250
C9orf171_5prime 9 (135285611..135285656) 46
UBAP1_5prime 9 (34179003..34179010) 8
STRBP_5prime 9 (125946416..125946577) 162
RABGAP1_3prime 9 (125865495..125865847,125865948..125867145) 1551
DDX58_3prime 9 (32455703..32457117) 1415
OMD_3prime 9 (95176527..95177431) 905
TRAF1_promoter 9 (123691048..123691195,123691217..123691218,123691297..123691297) 151
RUSC2_3prime 9 (35561382..35561850) 469
NIPSNAP3B_3prime 9 (107535357..107536291) 935
FAM69B_3prime 9 (139618229..139618502) 274
RLN1_5prime 9 (5339749..5339873) 125
STX17_3prime 9 (102730958..102732618) 1661
PTPDC1_promoter 9 (96846496..96846745) 250
FAM206A_promoter 9 (111696211..111696402,111696447..111696460) 206
TNFSF15_5prime 9 (117568295..117568406) 112
MED22_3prime 9 (136205160..136208352) 3193
HSDL2_3prime 9 (115232827..115234690) 1864
ADAMTSL1_3prime 9 (18908549..18910948) 2400
CBWD7_5prime 9 (42687353..42687903,42688271..42689771) 2052
OR1J1_3prime 9 (125239220..125239234) 15
PCSK5_3prime 9 (78973841..78977255) 3415
SMC2_5prime 9 (106856541..106856763,106857605..106857663) 282
TSC1_3prime 9 (135766735..135771619) 4885
TBC1D13_promoter 9 (131549233..131549325) 93
ANGPTL2_5prime 9 (129871013..129871059,129884594..129885075) 529
RCL1_promoter 9 (4792619..4792789,4792808..4792809,4792820..4792831,4792833..4792851,4792866..4792868) 207
SLC28A3_5prime 9 (86955551..86955598) 48
DIRAS2_5prime 9 (93376112..93376145,93405034..93405386) 387
SLC46A2_promoter 9 (115653194..115653443) 250
DNAJA1_3prime 9 (33038904..33039905) 1002
FAM221B_5prime 9 (35828460..35828729) 270
HMCN2_5prime 9 (133285948..133285948) 1
CD274_3prime 9 (5467865..5470547) 2683
SEMA4D_promoter 9 (92033749..92033876,92033878..92033878,92033934..92033998) 194
GPSM1_3prime 9 (139252675..139254057) 1383
IFNW1_5prime 9 (21141572..21142144) 573
TOPORS_promoter 9 (32552552..32552801) 250
APBA1_5prime 9 (72132129..72132195) 67
COL27A1_5prime 9 (116917918..116917918,116917922..116917924,116917926..116917926,116917929..116917929) 6
PALM2-AKAP2_5prime 9 (112542677..112542680,112542685..112542765) 85
NELFB_3prime 9 (140167383..140167998) 616
RNF20_5prime 9 (104296133..104296196,104297680..104297703) 88
CTSV_promoter 9 (99801593..99801842) 250
PAPPA-AS1_3prime 9 (119160439..119160756) 318
RNF183_3prime 9 (116059734..116059883) 150
CTSL_5prime 9 (90340434..90341313,90342509..90342516) 888
LINGO2_5prime 9 (27950672..27950704,28012353..28012403,28295206..28295364,28372834..28372866,28475938..28476023,28670198..28670283) 448
DCTN3_5prime 9 (34620464..34620477) 14
KIAA0020_3prime 9 (2804164..2804328) 165
ZNF484_promoter 9 (95640219..95640468) 250
PIP5KL1_5prime 9 (130693034..130693076) 43
AK8_5prime 9 (135753825..135753825,135753827..135754164) 339
SOHLH1_5prime 9 (138591316..138591340,138591348..138591354) 32
TRMT10B_5prime 9 (37753814..37753849,37761900..37761926) 63
DBH_3prime 9 (136523572..136524466) 895
DMRT2_3prime 9 (1057276..1057550) 275
C9orf135_3prime 9 (72521055..72521148) 94
CER1_3prime 9 (14719722..14720085) 364
DMRT2_promoter 9 (1050104..1050353) 250
TTLL11_promoter 9 (124855886..124856135) 250
ZNF367_promoter 9 (99180612..99180665) 54
AKNA_5prime 9 (117143616..117143726,117156637..117156685) 160
WDR31_3prime 9 (116075502..116076366,116076368..116076368,116076438..116079026) 3455
ZNF782_3prime 9 (99578754..99580202) 1449
MORN5_3prime 9 (124962213..124962367) 155
JAK2_5prime 9 (4985245..4985349,4985360..4985375,4985378..4985379,4985386..4985390,4985397..4985400,4985414..4985630,4985940..4986022,5021963..5021985) 455
STOM_3prime 9 (124101355..124103477) 2123
IZUMO3_3prime 9 (24542950..24543224) 275
GPR107_3prime 9 (132897403..132900695,132900812..132902443) 4925
SPATA31A4_3prime 9 (41321107..41321259) 153
SPTAN1_5prime 9 (131329017..131329017) 1
TRAF1_3prime 9 (123664671..123664717,123664855..123667295) 2488
ACO1_promoter 9 (32384368..32384409,32384536..32384539,32384563..32384571,32384573..32384617) 100
TTC16_3prime 9 (130493687..130493879) 193
CYLC2_promoter 9 (105757343..105757592) 250
ZER1_3prime 9 (131492065..131493538,131493575..131493613) 1513
GRIN3A_5prime 9 (104500264..104500509,104500519..104500523,104500528..104500862) 586
C9orf123_promoter 9 (7800068..7800317) 250
EXOSC3_3prime 9 (37779711..37780673) 963
RALGPS1_3prime 9 (129981051..129985443) 4393
SMC5_5prime 9 (72873937..72873992) 56
GOLGA1_3prime 9 (127640646..127642806) 2161
SEC61B_promoter 9 (101984333..101984582) 250
TOPORS_5prime 9 (32552437..32552551) 115
TOR1A_promoter 9 (132586414..132586663) 250
LCN8_promoter 9 (139652679..139652928) 250
NTMT1_5prime 9 (132371163..132371457,132394929..132394980) 347
GRIN3A_promoter 9 (104500863..104501112) 250
PHF19_5prime 9 (123637022..123637034) 13
ZER1_5prime 9 (131517847..131517938,131533860..131534041,131534045..131534047,131534053..131534067,131534075..131534084,131534088..131534089,131534094..131534095,131534098..131534098) 307
PAPPA-AS1_promoter 9 (119162886..119163135) 250
BARX1_3prime 9 (96713935..96714046,96714106..96714443) 450
C9orf163_3prime 9 (139379515..139380518) 1004
TRAF1_5prime 9 (123688356..123688579,123688828..123691047) 2444
EQTN_5prime 9 (27297056..27297137) 82
ZBTB5_promoter 9 (37465464..37465646) 183
LHX2_5prime 9 (126774038..126774056) 19
TMEM203_3prime 9 (140098534..140099453) 920
MAPKAP1_5prime 9 (128434856..128434922,128469250..128469434,128469445..128469445,128469451..128469513) 316
DPM2_promoter 9 (130700764..130701013) 250
SLC1A1_promoter 9 (4490194..4490329,4490332..4490334) 139
UBE2R2_3prime 9 (33917238..33920402) 3165
OR2S2_3prime 9 (35957105..35957133) 29
MOB3B_promoter 9 (27529780..27530029) 250
COL5A1_3prime 9 (137734152..137736686) 2535
LCN6_3prime 9 (139638463..139638594,139638791..139638816,139639092..139639111) 178
DBH_5prime 9 (136501482..136501491) 10
SYK_3prime 9 (93657885..93660831) 2947
GVQW1_5prime 9 (32566787..32567062) 276
UAP1L1_3prime 9 (139977184..139978990) 1807
IFNA2_5prime 9 (21385331..21385396) 66
ENG_5prime 9 (130616637..130616709,130616712..130616718,130616724..130616748,130616757..130616784) 133
IFNA17_5prime 9 (21228175..21228221) 47
C9orf50_3prime 9 (132374504..132374623) 120
ABCA1_3prime 9 (107543283..107546593) 3311
ERMP1_promoter 9 (5833118..5833367) 250
DMRT1_promoter 9 (841440..841689) 250
TDRD7_3prime 9 (100258168..100258407) 240
TMEM38B_3prime 9 (108536364..108538893) 2530
TMEM246_3prime 9 (104235453..104238160) 2708
KLHL9_5prime 9 (21334861..21335379) 519
NUP214_5prime 9 (134000948..134001089) 142
FKBP15_promoter 9 (115983642..115983891) 250
PALM2-AKAP2_3prime 9 (112930780..112934792) 4013
PRKACG_promoter 9 (71629139..71629289) 151
CBWD1_5prime 9 (178992..178993) 2
OR13C3_3prime 9 (107298030..107298048) 19
TRPM3_promoter 9 (73736515..73736764) 250
FAM219A_3prime 9 (34398183..34400866,34400952..34400952,34400954..34400959) 2691
ENG_promoter 9 (130617213..130617285) 73
OLFM1_3prime 9 (138012027..138013024) 998
RAPGEF1_promoter 9 (134585230..134585479) 250
CTSL_promoter 9 (90340184..90340433) 250
SPATA31D1_promoter 9 (84603437..84603686) 250
IFNA1_3prime 9 (21441079..21441315) 237
FAM189A2_promoter 9 (71943991..71944240) 250
HSPA5_5prime 9 (128003408..128003609) 202
TMEM246_5prime 9 (104239377..104239451,104251396..104251482,104293630..104293841,104294959..104295730) 1146
GAPVD1_5prime 9 (128024119..128024119,128024125..128024126,128024130..128024145,128024154..128024154,128024223..128024223,128024226..128024238,128061169..128061198) 64
OBP2B_promoter 9 (136084629..136084878) 250
TUSC1_3prime 9 (25676396..25677678) 1283
AK8_3prime 9 (135600965..135601072) 108
GABBR2_3prime 9 (101050391..101052863) 2473
DPH7_3prime 9 (140449361..140449688) 328
PSIP1_promoter 9 (15511031..15511267) 237
LCN15_3prime 9 (139654093..139654235,139656239..139656268) 173
S1PR3_promoter 9 (91611171..91611420) 250
SH2D3C_3prime 9 (130500598..130501022) 425
CARD9_promoter 9 (139268134..139268383) 250
KIF27_5prime 9 (86530509..86530593) 85
GBGT1_3prime 9 (136028340..136028961) 622
DMRT3_promoter 9 (976950..976963) 14
C9orf72_promoter 9 (27573614..27573698) 85
VPS13A_3prime 9 (80030925..80036457) 5533
DBH_promoter 9 (136501232..136501481) 250
DOLPP1_promoter 9 (131843129..131843270,131843274..131843276,131843278..131843378) 246
ANKRD18B_promoter 9 (33524143..33524331,33524339..33524355) 206
HEMGN_3prime 9 (100689073..100689663) 591
RLN2_3prime 9 (5299868..5300095) 228
SIT1_5prime 9 (35650853..35650937) 85
WDR34_promoter 9 (131419067..131419316) 250
SH3GL2_promoter 9 (17578871..17579055,17579057..17579059) 188
TOR4A_5prime 9 (140172201..140172359) 159
RABGAP1_promoter 9 (125703038..125703198) 161
GARNL3_5prime 9 (130026805..130027154) 350
PIP5KL1_3prime 9 (130683158..130684123) 966
PRDM12_promoter 9 (133539816..133539934) 119
PAPPA-AS1_5prime 9 (119161066..119162885) 1820
IFNA8_5prime 9 (21409146..21409173) 28
OMD_5prime 9 (95179843..95179856,95186484..95186743) 274
AQP7_promoter 9 (33402518..33402767) 250
IFNA13_3prime 9 (21367371..21367434) 64
SPATA31A6_3prime 9 (43624507..43624534,43624560..43624652) 121
TMEM8B_5prime 9 (35829615..35829952,35834458..35834647,35835008..35835215,35841131..35841264,35841523..35841791,35842389..35842433) 1184
IER5L_promoter 9 (131940541..131940544,131940565..131940568,131940583..131940782) 208
CAAP1_5prime 9 (26892716..26892802) 87
TMC1_3prime 9 (75450892..75451267) 376
DCAF12_5prime 9 (34126432..34126771) 340
VCP_promoter 9 (35073247..35073496) 250
NDOR1_3prime 9 (140110871..140110874,140110908..140111461) 558
OR13J1_promoter 9 (35870462..35870711) 250
DENND4C_5prime 9 (19276156..19276170) 15
RRAGA_3prime 9 (19050602..19051019) 418
IER5L_3prime 9 (131937835..131938697,131938850..131939024) 1038
OR1J1_promoter 9 (125240236..125240485) 250
LCN10_5prime 9 (139637358..139637411) 54
IFNA5_promoter 9 (21305313..21305562) 250
ZER1_promoter 9 (131534283..131534285,131534288..131534304,131534306..131534306,131534367..131534422) 77
ORM2_3prime 9 (117095417..117095532) 116
CREB3_3prime 9 (35736726..35737001) 276
TAL2_3prime 9 (108425107..108425367) 261
AKAP2_promoter 9 (112542677..112542680,112542685..112542765) 85
KIF27_3prime 9 (86451613..86451913) 301
LCN10_promoter 9 (139637412..139637661) 250
PTGDS_promoter 9 (139871707..139871956) 250
C9orf40_5prime 9 (77567573..77567711,77567714..77567714,77567716..77567716,77567725..77567726,77567734..77567802) 212
MAMDC4_promoter 9 (139746569..139746818) 250
ANXA1_3prime 9 (75785026..75785309) 284
NFIL3_3prime 9 (94171327..94171625) 299
C9orf169_5prime 9 (140119644..140119685,140120066..140120071) 48
NCBP1_promoter 9 (100395658..100395907) 250
OBP2A_5prime 9 (138438001..138438024) 24
SECISBP2_3prime 9 (91973742..91974557) 816
C9orf3_3prime 9 (97845000..97845001,97848964..97849440) 479
ZBTB6_promoter 9 (125675610..125675859) 250
FOXD4L3_3prime 9 (70919124..70920000) 877
OR2S2_promoter 9 (35958152..35958401) 250
OR13F1_3prime 9 (107267506..107267547) 42
C9orf141_promoter 9 (139863445..139863694) 250
SLC31A2_promoter 9 (115912972..115913221) 250
SET_3prime 9 (131456946..131458679) 1734
OR5C1_5prime 9 (125551150..125551209) 60
SLC25A51_5prime 9 (37888550..37888589,37899826..37899947,37903528..37904107) 742
MED22_5prime 9 (136213520..136213555,136214015..136214478,136214487..136214493) 507
TLR4_3prime 9 (120476929..120479149) 2221
KIAA0020_5prime 9 (2838510..2838517,2844045..2844241) 205
GNG10_promoter 9 (114423365..114423614) 250
WDR38_5prime 9 (127615755..127615799) 45
IFNA1_5prime 9 (21440440..21440504) 65
FAM102A_3prime 9 (130702858..130705468) 2611
TPD52L3_3prime 9 (6329021..6330179,6330216..6330920) 1864
BSPRY_3prime 9 (116132425..116133513) 1089
GTF3C4_promoter 9 (135545172..135545244) 73
OR13D1_promoter 9 (107456410..107456659) 250
TRPM6_promoter 9 (77503011..77503260) 250
PGM5_promoter 9 (70971565..70971812) 248
ZNF169_promoter 9 (97021343..97021592) 250
AQP7_5prime 9 (33401263..33401285,33402371..33402517) 170
IFNA8_promoter 9 (21408896..21409145) 250
HEMGN_5prime 9 (100700421..100700473,100707050..100707138) 142
DNAJB5_5prime 9 (34989638..34989663) 26
ZCCHC6_5prime 9 (88968117..88968145,88969186..88969327) 171
STRBP_3prime 9 (125883910..125887873) 3964
FOXD4L5_5prime 9 (70177986..70178000,70178105..70178185,70178298..70178815) 614
FAM27E2_promoter 9 (45733443..45733443,45733452..45733452,45733454..45733454,45733460..45733558) 102
CD72_promoter 9 (35619540..35619789) 250
CTSL_3prime 9 (90346025..90346307) 283
OR13C3_promoter 9 (107299138..107299387) 250
AKNA_promoter 9 (117156686..117156935) 250
GLT6D1_promoter 9 (138531387..138531636) 250
CBWD6_3prime 9 (69204538..69204750,69204793..69204960) 381
SH2D3C_promoter 9 (130541021..130541270) 250
CNTRL_promoter 9 (123837040..123837289) 250
TSC1_5prime 9 (135804262..135804339,135810420..135810482,135819930..135820008) 220
KCNT1_5prime 9 (138594038..138594072) 35
C9orf9_3prime 9 (135765358..135765588) 231
ANKRD20A2_3prime 9 (42410486..42411410) 925
ARID3C_promoter 9 (34628105..34628354) 250
FAM154A_promoter 9 (19033187..19033436) 250
ANKRD20A4_3prime 9 (69424179..69425303,69425305..69425305,69425307..69425308,69425328..69425560) 1361
NCS1_3prime 9 (132988769..132988783,132995269..132999583) 4330
CEL_3prime 9 (135947154..135947248) 95
C9orf72_5prime 9 (27567121..27567162) 42
FPGS_3prime 9 (130575886..130576343) 458
GLIS3_5prime 9 (4286428..4286523,4299421..4299818) 494
PLIN2_3prime 9 (19115768..19116243) 476
ZBTB43_3prime 9 (129596195..129600489) 4295
KANK1_5prime 9 (470291..470374,470556..470682,473194..473273,539516..539633,540508..540667,676890..676970) 650
SCAI_promoter 9 (127905899..127906025) 127
CCBL1_5prime 9 (131607687..131607690,131644176..131644249) 78
RPP25L_3prime 9 (34610483..34610799) 317
ASS1_3prime 9 (133376411..133376661) 251
ISCA1_5prime 9 (88897376..88897444) 69
CEL_5prime 9 (135937365..135937378) 14
TMEM203_promoter 9 (140100188..140100227) 40
CORO2A_promoter 9 (100935167..100935416) 250
C9orf116_promoter 9 (138391719..138391968) 250
PHYHD1_promoter 9 (131683437..131683686) 250
COQ4_promoter 9 (131084565..131084576,131084690..131084814) 137
CCDC171_3prime 9 (15971837..15974037) 2201
ALDH1B1_5prime 9 (38392661..38392804,38395737..38395743) 151
DNAI1_promoter 9 (34458583..34458832) 250
ANKRD20A3_promoter 9 (43133552..43133754) 203
CBWD7_promoter 9 (42687103..42687352) 250
DPH7_promoter 9 (140473410..140473419,140473423..140473424,140473426..140473460,140473518..140473637) 167
TDRD7_promoter 9 (100173982..100174118) 137
IL33_3prime 9 (6256171..6257983) 1813
RECK_5prime 9 (36036430..36036833) 404
KIAA1432_3prime 9 (5774249..5776557) 2309
C9orf38_3prime 9 (6467618..6468384) 767
SMARCA2_5prime 9 (2021945..2022117,2028987..2029020) 207
TPM2_5prime 9 (35689817..35689874,35690009..35690045,35690053..35690058,35690064..35690242,35690314..35690517) 484
IKBKAP_5prime 9 (111693429..111693481,111696144..111696396) 306
FAM73B_5prime 9 (131799213..131799295,131802731..131802871) 224
GALNT12_promoter 9 (101569731..101569785) 55
AMBP_3prime 9 (116822407..116822516) 110
MAPKAP1_3prime 9 (128199673..128201163) 1491
GNE_promoter 9 (36277054..36277303) 250
MRPS2_3prime 9 (138395982..138396519) 538
FOXE1_3prime 9 (100617321..100618986) 1666
DNAJC25_3prime 9 (114415505..114416631) 1127
OR1N2_promoter 9 (125315141..125315390) 250
PTPRD_promoter 9 (10033791..10034040) 250
C9orf173_promoter 9 (140145463..140145712) 250
GVQW1_promoter 9 (32566537..32566786) 250
SPATA6L_promoter 9 (4666667..4666916) 250
XPA_3prime 9 (100437191..100437718) 528
SPTAN1_3prime 9 (131395616..131395941) 326
LRSAM1_5prime 9 (130213792..130214311,130214320..130214363,130216775..130216804) 594
ACTL7A_promoter 9 (111624353..111624600) 248
ZBTB5_5prime 9 (37442551..37442552) 2
CARD9_3prime 9 (139258408..139258574,139258617..139258751) 302
EXD3_3prime 9 (140201357..140201399) 43
FAM120AOS_5prime 9 (96214994..96215874) 881
UBAC1_3prime 9 (138824815..138825243) 429
ZCCHC7_promoter 9 (37120286..37120535) 250
FAM122A_promoter 9 (71394714..71394963) 250
SPATA31A5_3prime 9 (41506775..41506925) 151
CEL_promoter 9 (135937115..135937364) 250
ACO1_5prime 9 (32384618..32384733,32386369..32386436,32405483..32405502) 204
FOXD4L3_5prime 9 (70917276..70917865) 590
PTPN3_3prime 9 (112137980..112141833) 3854
NUDT2_3prime 9 (34343441..34343709) 269
HRCT1_5prime 9 (35906189..35906282) 94
CDKN2B_5prime 9 (22008955..22009362) 408
ANXA1_promoter 9 (75772320..75772569) 250
C9orf91_promoter 9 (117373236..117373485) 250
MURC_5prime 9 (103340361..103340423) 63
FOXD4_5prime 9 (118122..118417) 296
TAL2_promoter 9 (108424488..108424737) 250
ZFP37_promoter 9 (115818997..115819246) 250
ERP44_promoter 9 (102861323..102861572) 250
HAUS6_3prime 9 (19053141..19056338) 3198
ZNF510_3prime 9 (99518147..99521057) 2911
OR13C3_5prime 9 (107299097..107299137) 41
C9orf69_3prime 9 (139006427..139008324) 1898
PAX5_5prime 9 (37034031..37034103) 73
CLIC3_promoter 9 (139891256..139891505) 250
RXRA_3prime 9 (137328463..137328865) 403
DMRT1_3prime 9 (968142..969090) 949
DFNB31_promoter 9 (117267412..117267414,117267418..117267422,117267432..117267432,117267440..117267443,117267447..117267447,117267471..117267471,117267488..117267500) 28
GPR21_3prime 9 (125797898..125797975) 78
C9orf24_promoter 9 (34397831..34398080) 250
PTPLAD2_5prime 9 (21031600..21031635) 36
TPRN_promoter 9 (140095411..140095500) 90
C9orf53_5prime 9 (21967137..21967198) 62
IFNA6_3prime 9 (21349834..21350314) 481
RAD23B_promoter 9 (110045310..110045455,110045469..110045478,110045484..110045484,110045519..110045527) 166
RANBP6_3prime 9 (6011043..6012287) 1245
NUDT2_promoter 9 (34329254..34329503) 250
RFX3_5prime 9 (3395591..3395596,3490279..3490345) 73
CNTNAP3_3prime 9 (39072764..39073884) 1121
RAB14_3prime 9 (123940415..123943671) 3257
SH3GLB2_3prime 9 (131769315..131770960) 1646
POMT1_3prime 9 (134398496..134399193) 698
NINJ1_3prime 9 (95883771..95884512,95887181..95887187) 749
GNA14_3prime 9 (80037995..80038892) 898
C9orf37_3prime 9 (140509784..140510118) 335
NXNL2_5prime 9 (91150183..91150262,91150309..91150309,91150312..91150347) 117
CNTLN_5prime 9 (17134980..17135061) 82
ACTL7B_5prime 9 (111618213..111619239) 1027
SLC34A3_promoter 9 (140124959..140125208) 250
TRIM14_promoter 9 (100881481..100881730) 250
GFI1B_3prime 9 (135866440..135867074) 635
UBAP2_3prime 9 (33921691..33922499) 809
DOLK_5prime 9 (131709585..131709898) 314
SH2D3C_5prime 9 (130540909..130541020) 112
TXNDC8_5prime 9 (113100079..113100088) 10
MELK_5prime 9 (36572937..36573004,36581641..36581676) 104
ANKRD18A_3prime 9 (38571355..38572039) 685
PIGO_5prime 9 (35096152..35096545) 394
PTAR1_promoter 9 (72375090..72375108) 19
C9orf62_5prime 9 (138235095..138235242) 148
CKS2_promoter 9 (91925863..91926112) 250
POLR1E_3prime 9 (37503202..37503694) 493
RNF20_promoter 9 (104295883..104296132) 250
CDK20_promoter 9 (90589668..90589917) 250
FOXD4L4_promoter 9 (70429732..70429981) 250
RALGPS1_5prime 9 (129724504..129724566) 63
DOLK_promoter 9 (131709899..131709962,131709965..131709965,131710053..131710135) 148
ZNF658_5prime 9 (40789282..40789480,40792005..40792098) 293
GALT_promoter 9 (34646410..34646659) 250
TSTD2_promoter 9 (100395858..100396107) 250
KLF4_5prime 9 (110251456..110251670) 215
SARDH_3prime 9 (136528682..136529008) 327
SPATA6L_5prime 9 (4666253..4666256,4666435..4666666) 236
FAM120AOS_3prime 9 (96208776..96209890) 1115
TOMM5_3prime 9 (37588639..37588892) 254
LRRC19_5prime 9 (26999695..26999701,27005590..27005691) 109
FBXW2_3prime 9 (123526450..123526834) 385
FAM102A_5prime 9 (130742419..130742553) 135
OR1J4_promoter 9 (125281170..125281417) 248
PSMD5_5prime 9 (123605190..123605262) 73
RNF183_promoter 9 (116062046..116062295) 250
FOXD4L5_promoter 9 (70178816..70179065) 250
RRAGA_5prime 9 (19049372..19049414,19049418..19049418,19049420..19049420,19049422..19049655) 279
CA9_3prime 9 (35681025..35681156) 132
TUBB4B_3prime 9 (140138011..140138149) 139
ALG2_promoter 9 (101984239..101984488) 250
BRD3_3prime 9 (136895427..136896441,136896453..136898709) 3272
FCN1_3prime 9 (137801431..137801641) 211
FAM154A_3prime 9 (18927656..18928047) 392
RGS3_3prime 9 (116359236..116360018) 783
ENTPD2_3prime 9 (139942550..139942853) 304
FOXD4L4_3prime 9 (70426623..70427646) 1024
HSD17B3_3prime 9 (98997588..98997739) 152
C9orf153_3prime 9 (88842226..88842247) 22
MRPS2_5prime 9 (138391830..138391897,138392416..138392554) 207
SIT1_3prime 9 (35649292..35649842) 551
PRPF4_5prime 9 (116037922..116038021) 100
OR1L4_promoter 9 (125486019..125486266) 248
IFNW1_promoter 9 (21142145..21142394) 250
ERMP1_3prime 9 (5784573..5787141) 2569
IFNA6_5prime 9 (21350889..21351377) 489
TEK_promoter 9 (27108897..27109146) 250
C9orf123_3prime 9 (7796490..7798570) 2081
LHX3_3prime 9 (139088096..139089168) 1073
ERCC6L2_3prime 9 (98729005..98731122) 2118
ZMYND19_3prime 9 (140476531..140476992) 462
PALM2_3prime 9 (112705708..112705751) 44
SLC34A3_3prime 9 (140130871..140131006) 136
DNM1_3prime 9 (131016996..131017527) 532
FAM27E3_promoter 9 (67786625..67786874) 250
MRPL50_3prime 9 (104149915..104152745) 2831
TNFSF8_5prime 9 (117692586..117692697) 112
FOCAD_3prime 9 (20995631..20995954) 324
PRPF4_promoter 9 (116037672..116037921) 250
PDCD1LG2_5prime 9 (5510570..5510803,5522533..5522544) 246
STOML2_5prime 9 (35103094..35103154) 61
GLIPR2_3prime 9 (36162522..36163910) 1389
SUSD1_3prime 9 (114803065..114803769) 705
KIAA1045_3prime 9 (34978111..34982541) 4431
C9orf38_5prime 9 (6468742..6470375) 1634
FAM27E3_5prime 9 (67786255..67786420,67786596..67786624) 195
NIPSNAP3B_5prime 9 (107526451..107526519) 69
IFT74_promoter 9 (26947060..26947309) 250
PNPLA7_5prime 9 (140444652..140444986) 335
ZNF510_5prime 9 (99538354..99538527,99539864..99540338) 649
PMPCA_3prime 9 (139317719..139318213) 495
SPATA31E1_5prime 9 (90497741..90497804) 64
FRRS1L_promoter 9 (111929643..111929821) 179
IFNA1_promoter 9 (21440190..21440439) 250
C9orf38_promoter 9 (6470376..6470625) 250
ANGPTL2_3prime 9 (129849611..129851215) 1605
ACTL7A_3prime 9 (111625913..111626035) 123
GPR144_promoter 9 (127213173..127213422) 250
MLANA_promoter 9 (5890552..5890801) 250
C9orf156_3prime 9 (100666771..100667012) 242
SCAI_3prime 9 (127715067..127715083) 17
OR1Q1_promoter 9 (125376698..125376947) 250
TMEFF1_promoter 9 (103235145..103235210) 66
MAMDC4_5prime 9 (139746819..139746866) 48
PDCL_5prime 9 (125589069..125589071,125590750..125590910) 164
NOL6_promoter 9 (33473929..33474178) 250
SLC2A6_3prime 9 (136336217..136337140) 924
SPATA31A3_promoter 9 (40700041..40700105) 65
ZNF169_3prime 9 (97063655..97063736) 82
PRUNE2_promoter 9 (79521004..79521026,79521125..79521126,79521129..79521130,79521162..79521253) 119
DCAF10_promoter 9 (37800249..37800498) 250
CORO2A_3prime 9 (100883257..100887053) 3797
SLC25A51_promoter 9 (37904108..37904177,37904179..37904188,37904252..37904357) 186
PPP1R26_5prime 9 (138374529..138374661,138375796..138375928,138376295..138376354) 326
REXO4_3prime 9 (136271186..136272074) 889
ATP6V1G1_5prime 9 (117350026..117350116) 91
AK1_3prime 9 (130628759..130630284) 1526
NEK6_3prime 9 (127113229..127115586) 2358
C9orf84_5prime 9 (114543277..114543297,114548192..114548315,114553654..114553734,114557180..114557212) 259
GNE_5prime 9 (36277042..36277053) 12
POLR1E_5prime 9 (37485932..37486042) 111
COL27A1_promoter 9 (116917590..116917807) 218
LCN6_promoter 9 (139642981..139643230) 250
HMCN2_promoter 9 (133285698..133285947) 250
KIF12_5prime 9 (116859985..116860021,116861215..116861337) 160
QRFP_promoter 9 (133769228..133769475) 248
ST6GALNAC4_5prime 9 (130678701..130678773,130679105..130679169) 138
PTGES_promoter 9 (132515327..132515576) 250
MAMDC2_3prime 9 (72840951..72841886) 936
PTPDC1_5prime 9 (96846746..96846810) 65
EPB41L4B_promoter 9 (112083408..112083408,112083410..112083494) 86
GRHPR_5prime 9 (37422663..37422745) 83
C9orf92_promoter 9 (16253113..16253362) 250
CLIC3_5prime 9 (139890998..139891255) 258
RPL12_5prime 9 (130213599..130213684) 86
DEC1_promoter 9 (117903847..117904096) 250
TXN_promoter 9 (113019022..113019051,113019055..113019170) 146
FAM27E2_5prime 9 (45733559..45733587) 29
FKBP15_3prime 9 (115927800..115928355) 556
TEK_5prime 9 (27109147..27109586) 440
ASB6_3prime 9 (132399171..132400066) 896
HNRNPK_3prime 9 (86582999..86584262,86584298..86584319) 1286
GADD45G_promoter 9 (92219678..92219862,92219871..92219875,92219887..92219927) 231
GRHPR_3prime 9 (37436782..37436987) 206
HSD17B3_promoter 9 (99064435..99064684) 250
GRIN3A_3prime 9 (104331635..104335453) 3819
LHX2_3prime 9 (126794989..126795580) 592
DIRAS2_3prime 9 (93372114..93375507) 3394
INVS_3prime 9 (103062959..103063282) 324
C9orf152_3prime 9 (112961841..112963225) 1385
FAM221B_3prime 9 (35817014..35818463) 1450
HEMGN_promoter 9 (100707139..100707388) 250
TAF1L_3prime 9 (32629452..32630094) 643
LCN15_5prime 9 (139658943..139658965) 23
CCDC171_5prime 9 (15553084..15553300,15563976..15564084) 326
S1PR3_3prime 9 (91617255..91619925) 2671
PAEP_3prime 9 (138458399..138458801) 403
ALAD_promoter 9 (116163614..116163863) 250
FAM221B_promoter 9 (35828730..35828979) 250
UCK1_3prime 9 (134399188..134400424) 1237
FAM73B_3prime 9 (131832735..131834361) 1627
KLF9_5prime 9 (73028724..73028736,73028740..73028747,73028772..73028774,73028776..73029540) 789
C8G_3prime 9 (139841236..139841419) 184
TOR1B_3prime 9 (132571865..132572622,132572671..132573560) 1648
FXN_promoter 9 (71649925..71650174) 250
SMC5_promoter 9 (72873687..72873755,72873885..72873936) 121
SPTLC1_3prime 9 (94794281..94794744) 464
DNAJC25-GNG10_5prime 9 (114393666..114393685) 20
ODF2_5prime 9 (131218750..131218760,131218767..131218768,131218771..131218821,131219477..131219682) 270
MOB3B_5prime 9 (27455551..27455746,27529553..27529635,27529768..27529779) 291
PSMD5_promoter 9 (123605263..123605512) 250
NINJ1_promoter 9 (95896806..95896820) 15
SLC2A6_promoter 9 (136344260..136344376,136344400..136344401,136344404..136344406,136344408..136344408,136344410..136344509) 223
SPINK4_3prime 9 (33248472..33248565) 94
C9orf131_5prime 9 (35042205..35042249) 45
C9orf9_5prime 9 (135754304..135754401,135759298..135759332) 133
ZNF189_5prime 9 (104161310..104161436) 127
FUBP3_promoter 9 (133454743..133454800) 58
NFIL3_5prime 9 (94173019..94173188) 170
PRRC2B_promoter 9 (134305227..134305476) 250
TMEM38B_promoter 9 (108456575..108456653) 79
TXNDC8_3prime 9 (113065869..113065959) 91
VPS13A_promoter 9 (79792111..79792360) 250
DCTN3_3prime 9 (34613548..34613776) 229
HABP4_3prime 9 (99252323..99253618) 1296
ARRDC1_3prime 9 (140509593..140509810) 218
NAA35_5prime 9 (88556126..88556126,88556132..88556163,88556166..88556171,88556173..88556188,88557070..88557072) 58
MRPL50_5prime 9 (104160877..104160896) 20
ZNF483_5prime 9 (114287513..114287542,114289548..114289673) 156
DMRT1_5prime 9 (841690..841836) 147
PPP3R2_3prime 9 (104353897..104356688) 2792
C9orf156_promoter 9 (100684853..100685102) 250
RPL35_promoter 9 (127624241..127624283,127624322..127624490) 212
FANCG_3prime 9 (35073835..35074102) 268
SLC25A25_3prime 9 (130869726..130871523) 1798
TLN1_5prime 9 (35725694..35725724,35732316..35732318,35732320..35732392) 107
C9orf66_5prime 9 (215399..215893) 495
FXN_5prime 9 (71650175..71650663) 489
PRRX2_3prime 9 (132484634..132484875) 242
PGM5_3prime 9 (71144575..71145977) 1403
PRRC2B_5prime 9 (134305477..134305529) 53
LRSAM1_promoter 9 (130213542..130213557,130213599..130213791) 209
WDR34_3prime 9 (131395940..131396020) 81
UBAC1_promoter 9 (138853376..138853476) 101
GTF3C5_promoter 9 (135906141..135906390) 250
RFX3_3prime 9 (3218297..3225039) 6743
SIGMAR1_promoter 9 (34637793..34637807,34637882..34638018) 152
KIAA0020_promoter 9 (2844242..2844491) 250
ANAPC2_promoter 9 (140082990..140083079) 90
C9orf152_promoter 9 (112970470..112970719) 250
TMEM215_promoter 9 (32783247..32783496) 250
ALAD_3prime 9 (116148597..116150577) 1981
C9orf92_5prime 9 (16253102..16253112) 11
FAM27B_3prime 9 (67792938..67793212) 275
ALDOB_5prime 9 (104193172..104193179,104197991..104198105) 123
DNAI1_3prime 9 (34520757..34520982) 226
HSD17B3_5prime 9 (99064389..99064434) 46
NEK6_promoter 9 (127020003..127020023) 21
TRMT10B_promoter 9 (37753564..37753813) 250
FPGS_promoter 9 (130564904..130564982) 79
KIAA1161_promoter 9 (34376852..34377101) 250
ALAD_5prime 9 (116155842..116155914,116163492..116163613) 195
ASTN2_promoter 9 (120177500..120177598) 99
MAPKAP1_promoter 9 (128469514..128469763) 250
BARHL1_3prime 9 (135465192..135465245,135465251..135465251,135465256..135465256,135465258..135465259,135465331..135465406,135465639..135465643,135465646..135465653) 147
PTPLAD2_3prime 9 (21003620..21007033) 3414
TRIM14_5prime 9 (100881473..100881480) 8
GBA2_promoter 9 (35749347..35749475) 129
SECISBP2_5prime 9 (91933421..91933480,91933482..91933482) 61
TTC39B_3prime 9 (15171561..15172014) 454
TTF1_promoter 9 (135282210..135282459) 250
LRRC8A_5prime 9 (131644781..131645188,131648294..131648400,131669436..131669441) 521
REXO4_promoter 9 (136283165..136283414) 250
AMBP_5prime 9 (116840492..116840752) 261
POMT1_promoter 9 (134378062..134378311) 250
UBAP2_5prime 9 (34017149..34017187,34048823..34048899) 116
GBA2_5prime 9 (35748704..35748948) 245
CIZ1_3prime 9 (130928344..130928473) 130
TPM2_3prime 9 (35681989..35682075) 87
PSMB7_promoter 9 (127177719..127177968) 250
SUSD1_promoter 9 (114937718..114937938) 221
FOXD4L6_3prime 9 (69199480..69199585,69199600..69200356) 863
SHC3_5prime 9 (91793378..91793405,91793452..91793682) 259
FAM122A_5prime 9 (71394964..71395078) 115
MAN1B1_promoter 9 (139981129..139981378) 250
USP20_3prime 9 (132642555..132644107) 1553
MAMDC4_3prime 9 (139755058..139755249) 192
GCNT1_promoter 9 (79056332..79056581) 250
CKS2_3prime 9 (91931343..91931618) 276
ARHGEF39_3prime 9 (35659341..35660395,35660461..35660551,35660647..35660740,35661187..35661981) 2035
MURC_3prime 9 (103348736..103350188) 1453
TRUB2_promoter 9 (131085022..131085135,131085210..131085271) 176
AQP3_3prime 9 (33441152..33442038) 887
DCTN3_promoter 9 (34620478..34620727) 250
BNC2_3prime 9 (16409501..16418984) 9484
OR1N1_promoter 9 (125289575..125289822) 248
SPINK4_5prime 9 (33240162..33240204) 43
NUTM2F_3prime 9 (97080478..97080744) 267
SHC3_3prime 9 (91628060..91628359) 300
C9orf53_3prime 9 (21967439..21967738) 300
GTF3C5_5prime 9 (135906391..135906396) 6
TOR4A_3prime 9 (140174416..140175228,140175298..140175298,140175313..140175329,140175342..140175345,140175347..140175347,140175914..140175916,140175918..140175973,140175978..140175978,140175984..140175994,140176001..140176001,140176013..140176013,140176094..140176126,140176133..140176133,140176188..140177093) 1849
TTC39B_promoter 9 (15307359..15307608) 250
NDOR1_5prime 9 (140100188..140100227) 40
FCN1_5prime 9 (137809720..137809809) 90
NTRK2_5prime 9 (87283466..87283700,87284217..87284338,87284595..87284803,87285292..87285349,87285435..87285661) 851
IFNA4_promoter 9 (21187599..21187848) 250
PAPPA_3prime 9 (119158898..119164601) 5704
C9orf41_promoter 9 (77643315..77643560) 246
SLC24A2_3prime 9 (19507450..19516148) 8699
OR13C5_5prime 9 (107361697..107361788) 92
EGFL7_5prime 9 (139553308..139554082,139559144..139559237,139562693..139562732) 909
DIRAS2_promoter 9 (93405387..93405636) 250
NEK6_5prime 9 (127055128..127055217) 90
NUTM2G_3prime 9 (99701434..99701700) 267
GOLM1_3prime 9 (88641061..88642729) 1669
ABHD17B_3prime 9 (74477368..74477494) 127
LRSAM1_3prime 9 (130265181..130265778) 598
NUP188_3prime 9 (131768960..131769375) 416
ZFP37_3prime 9 (115800660..115805002) 4343
NR4A3_3prime 9 (102626152..102629173) 3022
SLC31A2_5prime 9 (115913222..115913223,115913226..115913244,115913259..115913259) 22
PLAA_3prime 9 (26904081..26905506) 1426
CEP78_5prime 9 (80851123..80851264) 142
PAX5_promoter 9 (37034104..37034123,37034169..37034353) 205
ARPC5L_promoter 9 (127624159..127624175,127624177..127624177,127624199..127624283,127624322..127624408) 190
FKTN_promoter 9 (108320161..108320410) 250
FAM205A_5prime 9 (34729427..34729464) 38
MED22_promoter 9 (136214588..136214591,136214596..136214617,136214620..136214628) 35
ANKRD20A4_promoter 9 (69381562..69381811) 250
OR5C1_promoter 9 (125550900..125551149) 250
UBQLN1_5prime 9 (86322597..86322605,86322632..86322639,86322641..86323118) 495
TSTD2_5prime 9 (100389847..100389894,100395525..100395857) 381
NFIB_promoter 9 (14313667..14313757,14313769..14313769,14313771..14313785,14313790..14313847,14313849..14313849) 166
IFNA6_promoter 9 (21351378..21351627) 250
C9orf172_promoter 9 (139738617..139738693,139738697..139738699,139738701..139738708,139738801..139738817,139738826..139738830,139738837..139738837,139738842..139738842,139738846..139738846) 113
FKBP15_5prime 9 (115983526..115983641) 116
CCL21_promoter 9 (34710122..34710371) 250
TUBB4B_promoter 9 (140135494..140135664) 171
CBWD5_promoter 9 (70490108..70490357) 250
RGS3_promoter 9 (116206761..116207010) 250
UCK1_promoter 9 (134406832..134406832) 1
IFNA4_3prime 9 (21186617..21186958) 342
CCDC180_promoter 9 (100000529..100000778) 250
ZNF169_5prime 9 (97021593..97021627,97041040..97041092) 88
NOL8_5prime 9 (95086446..95086491,95087188..95087632) 491
ZDHHC21_3prime 9 (14615530..14618961) 3432
CLTA_5prime 9 (36190934..36191051) 118
TSC1_promoter 9 (135820009..135820036,135820046..135820197) 180
HINT2_3prime 9 (35812957..35813048) 92
CAAP1_promoter 9 (26892803..26893052) 250
OR1N2_5prime 9 (125315391..125315446) 56
PRSS3_promoter 9 (33750265..33750512) 248
IZUMO3_promoter 9 (24545880..24546129) 250
GLIS3_3prime 9 (3827698..3828269) 572
C9orf72_3prime 9 (27546544..27548231) 1688
GNA14_promoter 9 (80263224..80263473) 250
FRMPD1_3prime 9 (37746769..37746901) 133
SLC44A1_promoter 9 (108006653..108006716,108006727..108006729,108006732..108006732) 68
ACER2_5prime 9 (19409057..19409080) 24
FAM214B_5prime 9 (35108274..35108346,35108591..35111412) 2895
ASTN2_3prime 9 (119187507..119187866,119187908..119188127) 580
C9orf78_3prime 9 (132589569..132590437) 869
RBM18_promoter 9 (125027119..125027368) 250
DNAJB5_3prime 9 (34997259..34998428) 1170
ZFAND5_5prime 9 (74975697..74975700,74980101..74980102,74980104..74980104,74980120..74980125,74980129..74980129,74980151..74980151,74980153..74980155,74980157..74980163) 25
FAM27B_promoter 9 (67794262..67794361) 100
LURAP1L_promoter 9 (12774770..12775019) 250
GTF3C5_3prime 9 (135933370..135933888) 519
AUH_3prime 9 (93976097..93976627) 531
SPATA31A2_3prime 9 (39891060..39891065,39891104..39891107,39891110..39891111) 12
CHMP5_3prime 9 (33280860..33281537) 678
GSN_promoter 9 (124061821..124061824) 4
STOM_promoter 9 (124132484..124132670,124132697..124132733) 224
MORN5_promoter 9 (124921959..124922189) 231
DEC1_5prime 9 (117904097..117904147,117995455..117995615,118054061..118054215,118068185..118068275,118138921..118138979) 517
TTLL11_5prime 9 (124855700..124855885) 186
GPSM1_promoter 9 (139221682..139221699) 18
ZCCHC6_3prime 9 (88902874..88903589) 716
IFNA16_promoter 9 (21217311..21217560) 250
FRMPD1_promoter 9 (37667752..37668001) 250
SPAG8_3prime 9 (35808042..35808167) 126
COQ4_3prime 9 (131095927..131096351) 425
MSANTD3-TMEFF1_3prime 9 (103338885..103339918) 1034
NUTM2G_promoter 9 (99691036..99691285) 250
BAAT_3prime 9 (104122699..104124707) 2009
TOR1A_3prime 9 (132575223..132576248) 1026
C9orf170_5prime 9 (89763559..89763643) 85
BICD2_3prime 9 (95473645..95475735,95475746..95477433) 3779
FAM27D1_3prime 9 (46391292..46391344,46391453..46391556) 157
MUSK_5prime 9 (113431051..113431182) 132
PCSK5_5prime 9 (78505560..78505722,78505727..78505743,78505816..78505820,78505836..78505836,78505839..78505849,78505856..78505856,78505865..78505884,78506056..78506056,78506058..78506095) 257
SNAPC3_promoter 9 (15422452..15422701) 250
CD274_promoter 9 (5450275..5450524) 250
NCBP1_5prime 9 (100395908..100396161) 254
CHMP5_promoter 9 (33264815..33264939) 125
GOLM1_5prime 9 (88694238..88694256) 19
SMARCA2_promoter 9 (2021695..2021944) 250
CCDC171_promoter 9 (15552834..15552847,15552858..15553083) 240
PRUNE2_3prime 9 (79226293..79229483) 3191
SURF6_5prime 9 (136202972..136203235) 264
WDR5_5prime 9 (137004942..137004997) 56
OR13C5_3prime 9 (107360650..107360735) 86
FBXW5_3prime 9 (139834887..139835377) 491
GTF3C4_5prime 9 (135545639..135545846,135545955..135545959,135545962..135545963) 215
DNAI1_5prime 9 (34458833..34459001) 169
FANCC_3prime 9 (97861336..97863986) 2651
AGTPBP1_3prime 9 (88161457..88162021) 565
CENPP_promoter 9 (95087516..95087765) 250
RECK_promoter 9 (36036180..36036429) 250
EGFL7_3prime 9 (139566741..139567130) 390
FUT7_3prime 9 (139924626..139925159) 534
GAPVD1_promoter 9 (128023861..128024057) 197
AK1_promoter 9 (130640140..130640272) 133
GSN_3prime 9 (124094884..124095120) 237
EXD3_5prime 9 (140289812..140289856) 45
MRPL50_promoter 9 (104160897..104161146) 250
PTGS1_promoter 9 (125133109..125133197,125133351..125133358) 97
AQP3_promoter 9 (33447715..33447732,33447744..33447744,33447747..33447747,33447750..33447859) 130
GNG10_3prime 9 (114429223..114429226,114431549..114432526) 982
FCN2_5prime 9 (137772658..137772665) 8
ARPC5L_5prime 9 (127624409..127624677,127626267..127626386,127630707..127631311) 994
TRBV23OR9-2_promoter 9 (33637783..33638032) 250
STX17_promoter 9 (102668665..102668801) 137
DFNB31_3prime 9 (117164361..117165031) 671
OR1L3_5prime 9 (125437315..125437406) 92
RABEPK_5prime 9 (127962882..127963185,127965287..127965290) 308
NRARP_3prime 9 (140194083..140195069,140195131..140195169,140195172..140195175,140195177..140195177,140195253..140195253,140195255..140195470) 1248
RFK_5prime 9 (79009090..79009121) 32
C9orf40_promoter 9 (77567803..77567871,77567909..77568052) 213
BARHL1_5prime 9 (135457572..135457593,135457595..135457596,135457674..135457863) 214
KIAA0368_promoter 9 (114247028..114247275) 248
NFX1_promoter 9 (33290259..33290508) 250
GBGT1_promoter 9 (136039333..136039582) 250
DAPK1_5prime 9 (90112813..90112874,90112912..90112944,90112946..90112957,90112960..90113022,90113885..90113990) 276
MTAP_promoter 9 (21802292..21802541) 250
C9orf96_3prime 9 (136270548..136271220) 673
C9orf142_3prime 9 (139888260..139888428) 169
NR6A1_promoter 9 (127533687..127533806) 120
LPAR1_3prime 9 (113635543..113637698) 2156
PRKACG_3prime 9 (71627469..71627950) 482
PSAT1_promoter 9 (80911809..80912058) 250
POMT1_5prime 9 (134378312..134378460,134379576..134379603) 177
DNAJC25_5prime 9 (114393632..114393685) 54
DNAJA1_promoter 9 (33024959..33025185) 227
ATP6V1G1_3prime 9 (117360026..117360653) 628
TPD52L3_promoter 9 (6328099..6328348) 250
SEC16A_5prime 9 (139372070..139372141) 72
IDNK_3prime 9 (86258698..86258819) 122
TPRN_3prime 9 (140086069..140086561) 493
AGPAT2_3prime 9 (139567595..139568201) 607
DCAF10_3prime 9 (37861508..37863322) 1815
ZCCHC6_promoter 9 (88969328..88969404) 77
FBXO10_5prime 9 (37541768..37541771) 4
CCBL1_3prime 9 (131595392..131595860) 469
CTNNAL1_3prime 9 (111704851..111705046) 196
ODF2_3prime 9 (131262537..131263216) 680
GFI1B_promoter 9 (135820688..135820937) 250
TPD52L3_5prime 9 (6328349..6328593) 245
MOB3B_3prime 9 (27325207..27330582) 5376
TOMM5_promoter 9 (37592594..37592843) 250
OR1Q1_3prime 9 (125377964..125378026) 63
TMEM210_5prime 9 (140066482..140066861) 380
DENND4C_3prime 9 (19372174..19372856) 683
EXOSC2_3prime 9 (133579164..133580248) 1085
FCN2_promoter 9 (137772408..137772657) 250
PLAA_promoter 9 (26947462..26947711) 250
RPS6_5prime 9 (19380196..19380252) 57
FAM163B_5prime 9 (136451098..136451292,136451295..136451298) 199
ANAPC2_5prime 9 (140082987..140082989) 3
FBXO10_3prime 9 (37510889..37511109,37511132..37512541) 1631
AMBP_promoter 9 (116840753..116841002) 250
RASEF_3prime 9 (85594500..85597589) 3090
CNTRL_3prime 9 (123939467..123939886) 420
SPATA31E1_3prime 9 (90503743..90503814) 72
DMRTA1_promoter 9 (22446590..22446839) 250
UNC13B_promoter 9 (35161809..35161884,35161892..35161899,35161909..35161938,35161967..35161967,35161979..35162010,35162055..35162058) 151
GKAP1_3prime 9 (86354336..86354609) 274
RASEF_promoter 9 (85678044..85678293) 250
MRPL41_3prime 9 (140446950..140447007) 58
GBA2_3prime 9 (35736863..35737163) 301
AAED1_3prime 9 (99401859..99404038) 2180
TMEFF1_3prime 9 (103338885..103339918) 1034
SMARCA2_3prime 9 (2192742..2193624) 883
IPPK_3prime 9 (95375466..95378111) 2646
CAMSAP1_3prime 9 (138700333..138703152) 2820
FAM166B_promoter 9 (35563897..35564146) 250
IFNK_promoter 9 (27524062..27524311) 250
NPDC1_promoter 9 (139940717..139940905) 189
OR13F1_5prime 9 (107266455..107266541) 87
ZNF462_promoter 9 (109625128..109625377) 250
TMEM210_promoter 9 (140066862..140067111) 250
RCL1_3prime 9 (4860278..4861064) 787
FAM78A_3prime 9 (134133463..134136206) 2744
MTAP_3prime 9 (21862016..21867077) 5062
INSL6_promoter 9 (5185669..5185918) 250
TBC1D2_3prime 9 (100961311..100961660) 350
SPATA31D1_5prime 9 (84603687..84603731) 45
FOXE1_promoter 9 (100615286..100615331) 46
TOR4A_promoter 9 (140171951..140172200) 250
C5_3prime 9 (123714616..123715014) 399
SLC35D2_promoter 9 (99146107..99146229) 123
AIF1L_3prime 9 (133995712..133998539) 2828
USP20_5prime 9 (132612092..132612203,132614819..132614832) 126
WDR31_promoter 9 (116102563..116102812) 250
TRIM32_5prime 9 (119449581..119449586,119459941..119460019) 85
GFI1B_5prime 9 (135820938..135821056,135848112..135848133,135850404..135850591,135851848..135851982,135853894..135854228,135862046..135862063) 817
HIATL1_3prime 9 (97221697..97223324) 1628
AUH_promoter 9 (94124366..94124445) 80
SEC16A_3prime 9 (139334549..139336204) 1656
C9orf129_3prime 9 (96080481..96080677) 197
FAM27A_5prime 9 (45727107..45727243) 137
ARID3C_5prime 9 (34628014..34628104) 91
NDUFA8_5prime 9 (124921959..124922098) 140
MTAP_5prime 9 (21802542..21802745) 204
SOHLH1_promoter 9 (138591501..138591624) 124
FAM129B_3prime 9 (130267622..130267923,130267985..130269121) 1439
TMEM2_3prime 9 (74298282..74300110) 1829
EXOSC2_promoter 9 (133568858..133569107) 250
OR13D1_5prime 9 (107456660..107456700) 41
ALG2_5prime 9 (101984179..101984238) 60
PHF2_3prime 9 (96439961..96441865) 1905
RPS6_promoter 9 (19380253..19380502) 250
PTGES_3prime 9 (132500610..132501887) 1278
KCNV2_3prime 9 (2729730..2730037) 308
SURF6_3prime 9 (136197552..136198702) 1151
PPP6C_5prime 9 (127952000..127952047,127952080..127952086,127952088..127952218) 186
MPDZ_5prime 9 (13250317..13250371) 55
FAM214B_promoter 9 (35111700..35111821) 122
PTPDC1_3prime 9 (96870229..96872136) 1908
NPDC1_3prime 9 (139933922..139934221) 300
FBXW2_promoter 9 (123555691..123555940) 250
AK3_3prime 9 (4711155..4712973) 1819
CDK20_3prime 9 (90581549..90582374) 826
C9orf64_3prime 9 (86553226..86554423) 1198
GALT_3prime 9 (34650449..34651032) 584
LCN1_5prime 9 (138413284..138413341) 58
SNAPC4_5prime 9 (139292883..139293249) 367
PSIP1_5prime 9 (15510189..15510191) 3
ANKRD18B_5prime 9 (33524423..33524487) 65
SPATA31A7_3prime 9 (65503363..65503513) 151
GLE1_5prime 9 (131266979..131267082) 104
GOLGA1_5prime 9 (127700993..127701145,127702385..127702434,127703250..127703357) 311
FAM78A_5prime 9 (134151569..134151913,134151915..134151916,134151918..134151919) 349
C9orf114_5prime 9 (131592062..131592100) 39
NOL6_3prime 9 (33461450..33462659) 1210
OGN_5prime 9 (95165692..95166046,95166778..95166841) 419
KANK1_3prime 9 (745238..746105) 868
CKS2_5prime 9 (91926113..91926138,91926140..91926140,91926142..91926156,91926158..91926158) 43
TMOD1_3prime 9 (100361983..100364023) 2041
ACER2_3prime 9 (19450637..19452018) 1382
ANKRD20A1_3prime 9 (67968916..67969840) 925
C9orf16_3prime 9 (130925897..130926207) 311
C9orf64_5prime 9 (86571418..86571632) 215
TUSC1_promoter 9 (25678857..25679106) 250
POLR1E_promoter 9 (37485682..37485931) 250
SURF6_promoter 9 (136203236..136203485) 250
RGS3_5prime 9 (116207011..116207207,116222525..116222534) 207
FOXD4L4_5prime 9 (70428902..70429731) 830
ADAMTSL2_promoter 9 (136397036..136397285) 250
ALDOB_3prime 9 (104182860..104184088) 1229
NTRK2_promoter 9 (87283330..87283330,87283334..87283465) 133
CA9_promoter 9 (35673603..35673852) 250
SLC2A8_3prime 9 (130169531..130170177) 647
CBWD1_3prime 9 (121041..121464) 424
TRPM3_3prime 9 (73149968..73150866) 899
FRRS1L_3prime 9 (111899167..111899732) 566
DNM1_promoter 9 (130965408..130965501,130965505..130965506) 96
IFNA4_5prime 9 (21187533..21187598) 66
NR5A1_3prime 9 (127243718..127244780) 1063
SLC34A3_5prime 9 (140125209..140125390,140126113..140126152) 222
IFNA14_3prime 9 (21239201..21239362) 162
MAN1B1_5prime 9 (139981379..139981449) 71
ZDHHC21_promoter 9 (14693470..14693719) 250
GAS1_3prime 9 (89559279..89560586) 1308
PTAR1_3prime 9 (72333054..72333255) 202
NOXA1_3prime 9 (140328815..140328858) 44
ST6GALNAC6_5prime 9 (130660263..130660289) 27
ABCA1_5prime 9 (107665963..107666052,107690216..107690518) 393
CER1_promoter 9 (14722716..14722965) 250
TXN_3prime 9 (113006091..113006434) 344
CCL19_3prime 9 (34689564..34689813) 250
NUP188_promoter 9 (131709728..131709962,131709965..131709965) 236
RORB_5prime 9 (77112281..77112890) 610
IFNA16_3prime 9 (21216372..21216732) 361
PPAPDC2_3prime 9 (4663266..4665256) 1991
FOXD4_promoter 9 (118418..118667) 250
SLC31A2_3prime 9 (115925200..115926417) 1218
FAM120AOS_promoter 9 (96215875..96216124) 250
FAM163B_3prime 9 (136444079..136444141) 63
FANCC_promoter 9 (98079985..98080003,98080134..98080234) 120
RALGPS1_promoter 9 (129676803..129676839) 37
TNFSF15_3prime 9 (117546915..117552729) 5815
ABHD17B_promoter 9 (74525931..74525934,74525939..74526097) 163
SEC61B_5prime 9 (101984583..101984643) 61
TRBV20OR9-2_5prime 9 (33617760..33617785) 26
PTPLAD2_promoter 9 (21031636..21031668,21031672..21031885) 247
ANKS6_3prime 9 (101494301..101498798) 4498
ANKRD20A3_3prime 9 (43089972..43091349) 1378
IFNE_5prime 9 (21481696..21482312) 617
CBWD6_promoter 9 (69262594..69262843) 250
PTGS1_3prime 9 (125154826..125157982) 3157
NR4A3_promoter 9 (102588759..102589008) 250
SURF1_3prime 9 (136218610..136218765) 156
SHC3_promoter 9 (91793683..91793932) 250
LCN2_3prime 9 (130915401..130915412) 12
FSD1L_3prime 9 (108308767..108308856) 90
SLC24A2_promoter 9 (19786927..19787176) 250
CERCAM_5prime 9 (131182759..131182792,131182794..131182794) 35
C9orf135_5prime 9 (72435709..72435793) 85
TNC_5prime 9 (117853300..117853433,117880261..117880536) 410
SSNA1_3prime 9 (140084369..140084822) 454
FBP2_promoter 9 (97356076..97356325) 250
CD72_5prime 9 (35618303..35618434,35619509..35619539) 163
C8G_5prime 9 (139839713..139839770) 58
SVEP1_3prime 9 (113127531..113128816) 1286
URM1_5prime 9 (131133598..131133657) 60
EPB41L4B_3prime 9 (111934255..111936831) 2577
PPP1R26_3prime 9 (138379989..138380739) 751
PTPRD_5prime 9 (8733846..8733946,9018697..9018735,9183304..9183363,9397449..9397482,9574732..9574781,9734533..9734571,9766810..9766851,9938507..9938610,10033718..10033790) 542
ANP32B_3prime 9 (100777716..100778225) 510
UBQLN1_promoter 9 (86323119..86323368) 250
OR1K1_3prime 9 (125563355..125563395) 41
LCN1_3prime 9 (138418368..138418378) 11
LCN6_5prime 9 (139642938..139642980) 43
MUSK_3prime 9 (113563271..113563278) 8
UBAP1_promoter 9 (34178753..34179002) 250
CDC26_promoter 9 (116037870..116038021,116038053..116038119) 219
HRCT1_promoter 9 (35905939..35906188) 250
UHRF2_3prime 9 (6506182..6507054) 873
PPAPDC3_3prime 9 (134183677..134184649) 973
TMEM252_5prime 9 (71155733..71155783) 51
IL11RA_promoter 9 (34650449..34650698) 250
TMEM215_5prime 9 (32783497..32783803,32784124..32784179) 363
SOHLH1_3prime 9 (138585257..138585440) 184
DDX58_5prime 9 (32526167..32526322) 156
OR13F1_promoter 9 (107266205..107266454) 250
TRPM3_5prime 9 (73736273..73736514) 242
LPAR1_5prime 9 (113734400..113734500,113735761..113735838) 179
RPL12_3prime 9 (130209953..130209997) 45
AAED1_promoter 9 (99417765..99417813) 49
SSNA1_promoter 9 (140082849..140082865,140082987..140083079) 110
DMRTA1_3prime 9 (22451913..22452472) 560
GNG10_5prime 9 (114423615..114423714) 100
C9orf170_promoter 9 (89763309..89763558) 250
HMCN2_3prime 9 (133309081..133309510) 430
OR1L3_3prime 9 (125438386..125438432) 47
RGP1_5prime 9 (35749347..35749405,35749734..35749750) 76
B4GALT1_3prime 9 (33110635..33113449) 2815
ERP44_3prime 9 (102741461..102744891) 3431
ADAMTS13_5prime 9 (136287120..136287561) 442
TAL2_5prime 9 (108424738..108424775) 38
GDA_5prime 9 (74764293..74764473) 181
MPDZ_3prime 9 (13105709..13106961) 1253
RGP1_3prime 9 (35752874..35753094,35753280..35753654,35753768..35753994,35754129..35757049,35757071..35757071,35757223..35758572) 5095
TMEM8C_3prime 9 (136379708..136379755) 48
DENND1A_3prime 9 (126141933..126143644,126143659..126143659,126143662..126143708) 1760
TYRP1_3prime 9 (12709185..12710290) 1106
FGD3_5prime 9 (95709733..95710011,95737520..95737687,95738490..95738536) 494
C9orf129_promoter 9 (96108697..96108946) 250
GLDC_3prime 9 (6532464..6533014) 551
NR5A1_promoter 9 (127269710..127269959) 250
ANKRD18A_5prime 9 (38620285..38620298,38620301..38620306,38620308..38620320,38620441..38620633,38620636..38620657) 248
C9orf141_5prime 9 (139863695..139863819) 125
DAB2IP_5prime 9 (124329399..124329465) 67
COL15A1_5prime 9 (101705921..101706006,101706341..101706341) 87
ERMP1_5prime 9 (5833057..5833076,5833094..5833100,5833103..5833117) 42
UGCG_3prime 9 (114695280..114697649) 2370
CBWD5_5prime 9 (70490071..70490107) 37
IFNA2_promoter 9 (21385397..21385646) 250
SEC16A_promoter 9 (139372142..139372391) 250
NAIF1_promoter 9 (130829601..130829850) 250
SVEP1_promoter 9 (113342161..113342410) 250
MLLT3_5prime 9 (20622281..20622282,20622316..20622316,20622321..20622542) 225
FGD3_3prime 9 (95797874..95798518) 645
WDR34_5prime 9 (131419008..131419066) 59
SNX30_3prime 9 (115631126..115637267) 6142
GCNT1_3prime 9 (79118587..79122330) 3744
HNRNPK_promoter 9 (86595185..86595434) 250
IPPK_5prime 9 (95432273..95432295,95432346..95432348,95432449..95432547) 125
TBC1D2_promoter 9 (101017916..101018025,101018056..101018165) 220
INSL4_5prime 9 (5231419..5231521) 103
DOCK8_3prime 9 (464222..465255) 1034
STOML2_promoter 9 (35103155..35103404) 250
IFNA5_3prime 9 (21304613..21304683) 71
APTX_5prime 9 (33001605..33001614) 10
MSANTD3_promoter 9 (103189188..103189240) 53
PAPPA_promoter 9 (118915833..118915957,118916079..118916082) 129
PIP5K1B_3prime 9 (71623372..71624091) 720
FBXW2_5prime 9 (123550539..123550556,123555427..123555535,123555632..123555690) 186
C9orf85_5prime 9 (74526461..74526648) 188
CRAT_promoter 9 (131873274..131873333) 60
SMC2_promoter 9 (106856291..106856540) 250
SUSD3_3prime 9 (95847032..95847420) 389
CD72_3prime 9 (35609742..35610297,35610599..35610618) 576
RAB14_5prime 9 (123955693..123955697,123964120..123964147) 33
NANS_3prime 9 (100845340..100845357) 18
OR1L3_promoter 9 (125437065..125437314) 250
FAM154A_5prime 9 (19032909..19033186) 278
PSAT1_5prime 9 (80912059..80912124) 66
DBC1_promoter 9 (122131875..122131995) 121
C9orf139_3prime 9 (139929509..139931234) 1726
KCNV2_5prime 9 (2717502..2717737) 236
CENPP_5prime 9 (95087766..95088278) 513
SPATA31E1_promoter 9 (90497491..90497740) 250
FOXB2_promoter 9 (79634321..79634568) 248
FIBCD1_3prime 9 (133777827..133779448) 1622
MLLT3_promoter 9 (20622543..20622792) 250
RPL12_promoter 9 (130213685..130213934) 250
ZFP37_5prime 9 (115818971..115818996) 26
TNC_3prime 9 (117782813..117783433) 621
NAA35_promoter 9 (88555811..88555997) 187
GALT_5prime 9 (34646660..34646699) 40
CDC26_3prime 9 (116029288..116029540) 253
C9orf117_5prime 9 (130469271..130469308) 38
OR1L8_promoter 9 (125330839..125331088) 250
PTRH1_3prime 9 (130475789..130476110,130476187..130476376) 512
MRRF_5prime 9 (125026935..125027217,125033143..125033168) 309
PAEP_promoter 9 (138453354..138453603) 250
OR5C1_3prime 9 (125552177..125552237) 61
PSMB7_3prime 9 (127115745..127115874) 130
GLE1_3prime 9 (131303452..131304567) 1116
OR13C2_3prime 9 (107366924..107366949) 26
C9orf114_3prime 9 (131581930..131583015,131583130..131584604,131584892..131585041) 2711
SDCCAG3_3prime 9 (139296377..139297237) 861
FAM166A_3prime 9 (140138037..140138149) 113
GBGT1_5prime 9 (136037802..136037919,136039141..136039332) 310
ANKRD18A_promoter 9 (38620658..38620907) 250
WDR38_3prime 9 (127619912..127620160) 249
FAM27A_3prime 9 (45728000..45728274) 275
ZDHHC12_3prime 9 (131483148..131483457) 310
TLR4_5prime 9 (120466650..120466748) 99
DPM2_5prime 9 (130700102..130700763) 662
PLGRKT_5prime 9 (5431980..5431983,5436569..5436694,5437789..5437878) 220
C9orf92_3prime 9 (16203945..16203961) 17
CDKN2B_promoter 9 (22009363..22009612) 250
NDUFB6_promoter 9 (32573161..32573410) 250
IFNA21_3prime 9 (21165636..21166039) 404
LHX6_3prime 9 (124964857..124966977) 2121
ABL1_5prime 9 (133589333..133589704) 372
KIF24_5prime 9 (34311347..34311369,34329104..34329198) 118
FUT7_5prime 9 (139926446..139927462) 1017
GARNL3_promoter 9 (130026555..130026804) 250
SHB_3prime 9 (37919131..37919453,37919601..37919815) 538
C9orf62_3prime 9 (138236256..138236299,138237140..138238408) 1313
HINT2_promoter 9 (35815019..35815076,35815087..35815268) 240
C9orf62_promoter 9 (138234845..138235094) 250
C9orf135_promoter 9 (72435459..72435708) 250
SETX_3prime 9 (135136743..135139623) 2881
FCN2_3prime 9 (137779264..137779366) 103
RAPGEF1_3prime 9 (134452158..134452333,134452407..134454881) 2651
FAM27A_promoter 9 (45727086..45727106) 21
PTRH1_promoter 9 (130487179..130487402) 224
WNK2_3prime 9 (96080310..96080553) 244
TTC39B_5prime 9 (15307324..15307358) 35
C9orf139_promoter 9 (139921666..139921915) 250
FREM1_5prime 9 (14868978..14869242,14909912..14910234,14910768..14910993) 814
TMEM8B_3prime 9 (35853840..35854843) 1004
FRMD3_5prime 9 (86153149..86153150,86153196..86153229,86153232..86153232) 37
DCAF12_3prime 9 (34086385..34088345) 1961
APTX_3prime 9 (32973379..32973493) 115
PLGRKT_3prime 9 (5357973..5358236) 264
FRMPD1_5prime 9 (37668002..37668590,37692635..37692636) 591
ORM2_5prime 9 (117092149..117092182) 34
ANGPTL2_promoter 9 (129885192..129885412) 221
ERCC6L2_promoter 9 (98637733..98637982) 250
CREB3_promoter 9 (35732316..35732318,35732320..35732331) 15
CHMP5_5prime 9 (33264940..33265074) 135
NIPSNAP3B_promoter 9 (107526201..107526450) 250
DNAJA1_5prime 9 (33025231..33025381,33026473..33026480) 159
ANKRD20A3_5prime 9 (43133435..43133522) 88
TMOD1_5prime 9 (100263462..100263549,100286423..100286468) 134
C9orf170_3prime 9 (89771688..89774471) 2784
CCDC107_3prime 9 (35661187..35661508) 322
FAM166A_promoter 9 (140142223..140142472) 250
CDKN2B_3prime 9 (22002902..22005983) 3082
TMEM8C_promoter 9 (136390069..136390318) 250
LCN2_5prime 9 (130911350..130911543,130911762..130911802) 235
HIATL2_3prime 9 (99708327..99708445) 119
GCNT1_5prime 9 (79056582..79057231,79115832..79115977,79117155..79117295) 937
IPPK_promoter 9 (95432548..95432797) 250
C9orf173_5prime 9 (140145713..140145736) 24
C9orf53_promoter 9 (21966887..21967136) 250
LMX1B_3prime 9 (129458733..129463311) 4579
CERCAM_3prime 9 (131199128..131199626) 499
C9orf3_promoter 9 (97521816..97522063) 248
SMU1_promoter 9 (33076658..33076907) 250
PNPLA7_3prime 9 (140354405..140354842) 438
RUSC2_5prime 9 (35538629..35539105,35546427..35546516) 567
KIAA2026_3prime 9 (5919008..5919683) 676
TEK_3prime 9 (27229233..27230173) 941
FBP1_3prime 9 (97365423..97365660) 238
DDX31_promoter 9 (135545789..135545846,135545955..135545959,135545962..135545963) 65
OR13C4_promoter 9 (107289493..107289740) 248
FKTN_5prime 9 (108320411..108320446,108337226..108337311) 122
ALG2_3prime 9 (101979649..101980213) 565
IGFBPL1_3prime 9 (38408991..38409214,38411388..38411394) 231
POLE3_3prime 9 (116169515..116171088) 1574
RECK_3prime 9 (36123045..36124448) 1404
NPR2_5prime 9 (35792359..35792359,35792365..35792378,35792386..35792386,35792388..35792389,35792391..35792403) 31
ZNF79_3prime 9 (130207479..130207651) 173
FNBP1_3prime 9 (132649466..132651323,132651396..132652535) 2998
EGFL7_promoter 9 (139553058..139553307) 250
IFNA5_5prime 9 (21305258..21305312) 55
TNFSF8_promoter 9 (117692698..117692947) 250
IDNK_promoter 9 (86237833..86237977,86237981..86237981) 146
PTGES2_promoter 9 (130890809..130890991) 183
MSANTD3_3prime 9 (103213251..103213511) 261
MSANTD3_5prime 9 (103204188..103204218) 31
TJP2_3prime 9 (71869293..71870124) 832
FBP2_3prime 9 (97321002..97321217) 216
RASEF_5prime 9 (85677816..85677819,85677821..85677892,85677981..85678043) 139
FBP1_5prime 9 (97401595..97401616,97402326..97402531) 228
ATP6V1G1_promoter 9 (117349776..117350025) 250
IFNA17_promoter 9 (21228222..21228471) 250
SLC28A3_3prime 9 (86890372..86893130) 2759
KIF12_promoter 9 (116861338..116861587) 250
CAAP1_3prime 9 (26840683..26842296) 1614
PHPT1_3prime 9 (139745302..139745474) 173
ZNF510_promoter 9 (99540339..99540588) 250
TMEM210_3prime 9 (140065380..140065424) 45
UBQLN1_3prime 9 (86274878..86275538,86275633..86276699) 1728
CCDC180_3prime 9 (100139179..100139569) 391
FAM27E1_3prime 9 (46385691..46385767,46385808..46386160,46386495..46386621) 557
TRUB2_5prime 9 (131084690..131085021) 332
WDR38_promoter 9 (127615573..127615578,127615580..127615582,127615586..127615586,127615596..127615598,127615601..127615754) 167
ZCCHC7_5prime 9 (37120536..37120620,37126309..37126327) 104
RPL7A_promoter 9 (136214973..136215068) 96
MLANA_5prime 9 (5890802..5890936,5892450..5892472) 158
NFX1_3prime 9 (33369979..33371155) 1177
INIP_5prime 9 (115478768..115478821,115480267..115480379,115480426..115480430,115480433..115480496) 236
C9orf24_3prime 9 (34379017..34379071) 55
DNLZ_promoter 9 (139258403..139258491) 89
PTGES2_5prime 9 (130890119..130890453,130890456..130890637,130890641..130890644) 521
IFNA7_5prime 9 (21202167..21202204) 38
PNPLA7_promoter 9 (140444987..140445059) 73
MED27_5prime 9 (134955234..134955295) 62
TMEM8C_5prime 9 (136389969..136390068) 100
GNAQ_3prime 9 (80331003..80336236) 5234
FSD1L_5prime 9 (108210383..108210383,108210385..108210385,108210390..108210391,108210394..108210403,108210405..108210406,108210408..108210411) 20
TRAF2_3prime 9 (139820356..139821059) 704
SETX_promoter 9 (135230472..135230622) 151
C9orf57_promoter 9 (74675522..74675771) 250
AQP3_5prime 9 (33447531..33447534) 4
RRAGA_promoter 9 (19049122..19049371) 250
OR1L8_5prime 9 (125330759..125330838) 80
C9orf153_5prime 9 (88844521..88844544,88874465..88874519) 79
IZUMO3_5prime 9 (24545650..24545879) 230
CBWD3_5prime 9 (70856397..70856945) 549
KIF12_3prime 9 (116853918..116854138) 221
ARID3C_3prime 9 (34621376..34621452) 77
ZNF782_5prime 9 (99614246..99614287,99615135..99615351,99616370..99616770) 660
ENTPD8_3prime 9 (140328816..140329363) 548
OR1L1_promoter 9 (125423745..125423992) 248
UBAP1_3prime 9 (34251533..34252521) 989
FANCC_5prime 9 (98011576..98011651,98079874..98079984) 187
PIP5KL1_promoter 9 (130693077..130693326) 250
FAM120A_3prime 9 (96326825..96328389) 1565
SURF4_3prime 9 (136228325..136230337,136230354..136230366) 2026
ENDOG_promoter 9 (131580503..131580752) 250
LCN10_3prime 9 (139633913..139633974) 62
CCL27_3prime 9 (34661893..34661938) 46
RC3H2_5prime 9 (125659791..125660389) 599
SURF2_3prime 9 (136228018..136228045) 28
CBWD6_5prime 9 (69262490..69262593) 104
CNTNAP3B_3prime 9 (43920373..43920582,43920667..43922558,43922672..43924049) 3480
TOR2A_promoter 9 (130497635..130497846) 212
TRAPPC9_3prime 8 (140742586..140743301) 716
MAF1_5prime 8 (145160543..145160584) 42
IDO2_3prime 8 (39873122..39873910) 789
STMN2_3prime 8 (80577112..80577242) 131
TRAM1_5prime 8 (71520437..71520491,71520603..71520604) 57
FAM49B_promoter 8 (130952079..130952328) 250
TERF1_3prime 8 (73958375..73958706) 332
PPP1R16A_promoter 8 (145715163..145715412) 250
PABPC1_5prime 8 (101734154..101734262,101734417..101734450,101734907..101734907,101734910..101734912,101734939..101734940) 149
DEFB135_promoter 8 (11839580..11839827) 248
LPL_5prime 8 (19796482..19796949) 468
RBPMS_5prime 8 (30242257..30242257,30242259..30242261) 4
TCF24_5prime 8 (67874119..67874222,67874564..67874825) 366
ZHX2_promoter 8 (123793383..123793632) 250
FAM91A1_5prime 8 (124780697..124780835) 139
FABP4_3prime 8 (82390654..82391097) 444
FOXH1_5prime 8 (145701183..145701186,145701188..145701191,145701197..145701197,145701202..145701203,145701206..145701219,145701223..145701224,145701237..145701237,145701239..145701239,145701241..145701241,145701288..145701718) 461
LRRCC1_3prime 8 (86057749..86058311) 563
NBN_3prime 8 (90945564..90947807) 2244
PEBP4_promoter 8 (22785422..22785671) 250
STK3_5prime 8 (99895987..99896062,99902003..99902130,99954606..99954799) 398
SLC39A4_promoter 8 (145642280..145642529) 250
LZTS1_promoter 8 (20161703..20161724) 22
SLC35G5_5prime 8 (11188397..11188613) 217
PPP1R16A_3prime 8 (145727289..145727504) 216
KIAA0196_promoter 8 (126104083..126104332) 250
OSR2_5prime 8 (99956670..99957051,99961067..99961178) 494
STMN2_promoter 8 (80523137..80523386) 250
FBXO32_3prime 8 (124510129..124515610) 5482
SLC39A14_5prime 8 (22262209..22262221) 13
RAD21_3prime 8 (117858174..117859736) 1563
LACTB2_3prime 8 (71549491..71550092) 602
FER1L6_3prime 8 (125132034..125132302) 269
CYP7A1_3prime 8 (59402737..59404031) 1295
MAK16_3prime 8 (33356150..33356688,33356798..33357843,33358011..33358778) 2353
PPP2R2A_promoter 8 (26150482..26150731) 250
ERICH1_3prime 8 (614200..614600) 401
LYNX1_3prime 8 (143845756..143846020) 265
RPL8_promoter 8 (146017973..146018222) 250
GML_5prime 8 (143916217..143916284,143921832..143921851) 88
FZD3_3prime 8 (28420531..28431775) 11245
RPS20_promoter 8 (56987069..56987318) 250
ZNF705B_3prime 8 (7809956..7810114,7810207..7810744,7810872..7810936,7811000..7811082,7811214..7811769,7811902..7812271) 1771
PXDNL_3prime 8 (52232139..52232448) 310
SGK3_5prime 8 (67687492..67687554,67705851..67705969) 182
SLA_3prime 8 (134049884..134050766) 883
TRHR_promoter 8 (110098600..110098849) 250
DPYS_5prime 8 (105479275..105479281) 7
SOX17_promoter 8 (55370245..55370296) 52
DEFA6_promoter 8 (6783599..6783848) 250
BNIP3L_promoter 8 (26240164..26240413) 250
GRHL2_3prime 8 (102678934..102681954) 3021
DEFB105A_promoter 8 (7681412..7681661) 250
TUSC3_promoter 8 (15397542..15397791) 250
NKX3-1_3prime 8 (23536206..23538731) 2526
PNOC_3prime 8 (28196964..28197008,28200459..28200872) 459
POP1_5prime 8 (99129540..99129618) 79
RNF139_3prime 8 (125499888..125500155) 268
ZFHX4_5prime 8 (77593454..77593855,77616278..77616321) 446
CPNE3_5prime 8 (87527690..87527727,87540764..87540771) 46
LETM2_promoter 8 (38243769..38244018) 250
SHARPIN_3prime 8 (145153540..145153691,145153769..145153778) 162
YTHDF3_promoter 8 (64080871..64081120) 250
ESCO2_5prime 8 (27631903..27632088,27632118..27632124,27633016..27633029) 207
CLDN23_5prime 8 (8559689..8559906) 218
FAM83A_5prime 8 (124191287..124192469,124194266..124195094) 2012
DEFB105A_5prime 8 (7681363..7681411) 49
GPAA1_promoter 8 (145137263..145137449,145137454..145137457,145137459..145137465) 198
DEFA6_5prime 8 (6783560..6783598) 39
STMN4_3prime 8 (27092840..27094360) 1521
ZHX2_3prime 8 (123966267..123966268,123985482..123986750) 1271
COX6C_promoter 8 (100906291..100906540) 250
RNF19A_promoter 8 (101315488..101315737) 250
RB1CC1_5prime 8 (53598032..53598080,53599413..53599527,53626635..53626733,53626736..53626736,53626783..53626955,53626972..53626992) 458
DEFB1_3prime 8 (6728097..6728200) 104
CRH_5prime 8 (67089715..67089726,67090528..67090960) 445
PPP3CC_3prime 8 (22398318..22398569) 252
CYP11B2_promoter 8 (143999260..143999509) 250
RUNX1T1_promoter 8 (93107707..93107956) 250
EBF2_3prime 8 (25699246..25702122) 2877
C8orf22_5prime 8 (49984913..49985041,49985346..49985387) 171
ELP3_3prime 8 (28047245..28048673) 1429
KIAA1875_5prime 8 (145162629..145162653) 25
EBF2_promoter 8 (25902914..25903163) 250
FABP12_3prime 8 (82437216..82437278) 63
SLC10A5_5prime 8 (82607210..82608409) 1200
PABPC1_3prime 8 (101715144..101715587) 444
ADCY8_5prime 8 (132052582..132053129,132053174..132053996,132054022..132054672) 2022
RPS20_3prime 8 (56979854..56981089,56982262..56982294) 1269
YWHAZ_promoter 8 (101965306..101965461) 156
CHMP4C_3prime 8 (82670782..82671750) 969
ANKRD46_5prime 8 (101542064..101542088,101545437..101545539,101571939..101571970) 160
GEM_5prime 8 (95272734..95272740,95274318..95274559,95274562..95274565,95274568..95274569) 255
PINX1_promoter 8 (10697387..10697636) 250
THEM6_3prime 8 (143816860..143818345) 1486
CA1_promoter 8 (86291244..86291493) 250
UBXN2B_promoter 8 (59323573..59323822) 250
RPL7_5prime 8 (74205850..74206133) 284
ZNF596_3prime 8 (196365..197332) 968
NKAIN3_promoter 8 (63161251..63161272) 22
TRAM1_promoter 8 (71520605..71520662,71520673..71520674,71520678..71520678,71520686..71520854) 230
C8orf56_promoter 8 (104153571..104153820) 250
SLC7A13_3prime 8 (87226281..87226639) 359
AGPAT5_3prime 8 (6614912..6617184) 2273
NIPAL2_3prime 8 (99202061..99205276) 3216
SPIDR_5prime 8 (48173167..48173240) 74
ZNF596_promoter 8 (182204..182205,182361..182383) 25
PRSS55_promoter 8 (10382806..10383055) 250
NUGGC_5prime 8 (27931930..27931973,27941292..27941388) 141
TTI2_3prime 8 (33356474..33356688) 215
WRN_3prime 8 (31030621..31031285) 665
PCM1_promoter 8 (17780099..17780348) 250
HMBOX1_promoter 8 (28747671..28747920) 250
CALB1_5prime 8 (91094928..91095107) 180
ATP6V0D2_3prime 8 (87165209..87166457) 1249
PROSC_promoter 8 (37619861..37620110) 250
CHRNA2_promoter 8 (27336814..27337063) 250
ARC_5prime 8 (143696184..143696191,143696195..143696833) 647
IL7_promoter 8 (79717759..79718008) 250
DEFB134_promoter 8 (11853822..11854071) 250
DLGAP2_promoter 8 (1449282..1449531) 250
ZFHX4_3prime 8 (77776804..77779521) 2718
ADCK5_3prime 8 (145618292..145618322,145618371..145618448) 109
HHLA1_5prime 8 (133117513..133117533,133123342..133123406) 86
LY96_5prime 8 (74903587..74903675) 89
DCAF13_promoter 8 (104426692..104426941) 250
ADAM2_5prime 8 (39695707..39695808) 102
DPY19L4_3prime 8 (95802141..95806064) 3924
INTS9_promoter 8 (28747482..28747731) 250
FGFR1_5prime 8 (38318627..38318773) 147
EXTL3_3prime 8 (28608386..28611204) 2819
DEFB104B_promoter 8 (7332605..7332698,7332783..7332854) 166
VPS37A_5prime 8 (17104080..17104093,17104097..17104101,17104207..17104212,17104214..17104237,17104239..17104239,17104344..17104512,17104516..17104524,17104526..17104527,17104550..17104558,17104561..17104643,17104693..17104721) 351
CDCA2_3prime 8 (25365257..25365436) 180
DUSP26_3prime 8 (33448856..33449528) 673
KCNQ3_3prime 8 (133133108..133141506) 8399
PSKH2_3prime 8 (87060602..87060688) 87
C8orf74_3prime 8 (10557984..10558103) 120
PDE7A_3prime 8 (66629745..66631522) 1778
GATA4_5prime 8 (11561713..11561813,11565365..11565819) 556
NAT2_5prime 8 (18248755..18248855,18257508..18257511) 105
DEFA1_3prime 8 (6835172..6835289) 118
FZD6_promoter 8 (104310809..104310849) 41
DKK4_5prime 8 (42234566..42234750) 185
DCAF4L2_3prime 8 (88882973..88885009) 2037
PRSS55_3prime 8 (10396306..10396328) 23
CHD7_3prime 8 (61778495..61779465) 971
PAG1_5prime 8 (81905465..81905542,81942231..81942324,81982347..81982405,82023826..82023870,82023958..82023960,82023962..82023970,82023972..82023974,82023979..82023985,82023987..82023990,82023992..82024030,82024032..82024034) 344
HGSNAT_3prime 8 (43054715..43057998) 3284
DECR1_3prime 8 (91064128..91064236) 109
SH2D4A_5prime 8 (19176855..19177056) 202
LRRC14_5prime 8 (145744999..145745107) 109
XKR6_3prime 8 (10754033..10755459) 1427
MRPS28_promoter 8 (80942507..80942756) 250
DCAF13_3prime 8 (104455113..104455681) 569
GPR20_3prime 8 (142366600..142366944) 345
DEFB107B_3prime 8 (7366748..7366833) 86
CYP11B1_5prime 8 (143961232..143961262) 31
DKK4_3prime 8 (42231586..42231615) 30
ZNF707_promoter 8 (144766428..144766505,144766582..144766677) 174
TRIQK_5prime 8 (93929220..93929238,93966634..93966792,93978235..93978373) 317
MYC_promoter 8 (128748080..128748127,128748284..128748284,128748286..128748329) 93
LSM1_3prime 8 (38020839..38021185) 347
FGF17_promoter 8 (21899687..21899936) 250
MMP16_promoter 8 (89339858..89339967) 110
FAM135B_5prime 8 (139380229..139380245,139508914..139509013) 117
AZIN1_5prime 8 (103855883..103855975,103870241..103870378,103876110..103876209,103876227..103876456,103876475..103876490,103876503..103876513,103876782..103876965) 772
GPAA1_3prime 8 (145141031..145141119) 89
ZNF250_promoter 8 (146126860..146127096) 237
FBXO25_5prime 8 (363073..363077) 5
OPRK1_3prime 8 (54138284..54141854) 3571
TRIQK_3prime 8 (93895758..93898847) 3090
CHMP7_promoter 8 (23100900..23101149) 250
RP1L1_3prime 8 (10463859..10464402) 544
ANXA13_3prime 8 (124693034..124693477) 444
TMEM64_promoter 8 (91658448..91658479,91658482..91658483,91658487..91658489,91658491..91658561) 108
ADAM32_5prime 8 (38965168..38965292) 125
LY6K_promoter 8 (143781279..143781528) 250
DEFA3_promoter 8 (6875824..6876073) 250
C8orf44-SGK3_3prime 8 (67771819..67772707) 889
THAP1_3prime 8 (42691817..42693102) 1286
KLF10_3prime 8 (103661007..103662357) 1351
TATDN1_3prime 8 (125500749..125500832) 84
RP1_promoter 8 (55528377..55528626) 250
TMEM65_promoter 8 (125385043..125385183) 141
NDRG1_3prime 8 (134249419..134251118) 1700
PTK2_3prime 8 (141668504..141669562) 1059
SPAG1_3prime 8 (101253253..101254130) 878
TRMT12_5prime 8 (125463048..125463166) 119
TRHR_5prime 8 (110098850..110099112,110099654..110099739) 349
ASH2L_3prime 8 (37996592..37997483) 892
NUDT18_3prime 8 (21964383..21964810) 428
INTS8_3prime 8 (95892465..95893857) 1393
NPM2_5prime 8 (21881645..21882134,21882235..21882757) 1013
RRM2B_promoter 8 (103251531..103251542,103251551..103251596) 58
PNOC_5prime 8 (28174649..28174833,28186652..28186672) 206
PIWIL2_promoter 8 (22132560..22132809) 250
C8orf87_3prime 8 (94146324..94146520) 197
SMIM18_5prime 8 (30496117..30496156,30502009..30502089,30502798..30502824) 148
FGL1_promoter 8 (17767875..17768124) 250
CCDC25_promoter 8 (27630152..27630401) 250
IDO2_5prime 8 (39792474..39792715) 242
MTDH_5prime 8 (98656636..98656732) 97
MAL2_promoter 8 (120220360..120220378) 19
CSMD1_promoter 8 (4851941..4852099) 159
MROH5_5prime 8 (142506577..142506859) 283
SHARPIN_5prime 8 (145158871..145158871,145158943..145159075,145159078..145159083,145159085..145159085,145159087..145159093) 148
MAF1_3prime 8 (145162015..145162514) 500
NDUFAF6_3prime 8 (96070168..96070938) 771
CRH_promoter 8 (67090961..67091210) 250
MCM4_5prime 8 (48873496..48873534) 39
MRPL13_5prime 8 (121457337..121457626) 290
STAU2_5prime 8 (74621383..74621397,74650539..74650584,74651991..74652103) 174
OSR2_3prime 8 (99963932..99964332) 401
R3HCC1_promoter 8 (23145171..23145420) 250
CCNE2_promoter 8 (95908970..95909042,95909068..95909156) 162
ATP6V1C1_promoter 8 (104033041..104033290) 250
FZD3_5prime 8 (28357450..28357495,28360187..28360528) 388
WWP1_5prime 8 (87381168..87381260,87386259..87386277) 112
CTSB_promoter 8 (11725950..11725952,11725973..11725975,11725983..11725985,11725987..11725988) 11
ENTPD4_3prime 8 (23286665..23290436) 3772
ZC3H3_promoter 8 (144623624..144623672,144623723..144623873) 200
RNF122_5prime 8 (33424244..33424330,33424334..33424341,33424361..33424488,33424491..33424491,33424493..33424495,33424501..33424501,33424506..33424512,33424527..33424527,33424549..33424549,33424551..33424556,33424563..33424643) 324
SLC7A2_5prime 8 (17396286..17396331) 46
CNBD1_5prime 8 (87878673..87878721) 49
ZNF705D_5prime 8 (11965632..11965700) 69
DERL1_5prime 8 (124054365..124054663) 299
FBXO16_promoter 8 (28347836..28348085) 250
PCMTD1_3prime 8 (52730140..52732908) 2769
RBM12B-AS1_promoter 8 (94752099..94752348) 250
PHF20L1_promoter 8 (133787380..133787455) 76
LY96_promoter 8 (74903337..74903586) 250
LRRC6_5prime 8 (133687742..133687813) 72
FBXO43_promoter 8 (101157681..101157810) 130
STAR_promoter 8 (38008784..38008817,38008821..38009033) 247
RPL7_promoter 8 (74206134..74206383) 250
TRMT12_promoter 8 (125462798..125463047) 250
DEFB136_promoter 8 (11832111..11832358) 248
ASH2L_5prime 8 (37962760..37963066) 307
POP1_3prime 8 (99170502..99172062) 1561
FAM167A_5prime 8 (11301923..11302317,11324135..11324276) 537
MSC_3prime 8 (72753784..72754893) 1110
INTS10_promoter 8 (19674401..19674493) 93
CHRNA6_promoter 8 (42623930..42624179) 250
BAI1_3prime 8 (143625950..143625965,143625977..143626370) 410
CPQ_5prime 8 (97657463..97657471,97657499..97657501,97657579..97657595,97657597..97657598,97657606..97657606,97657608..97657630,97797092..97797123) 87
PHF20L1_3prime 8 (133858171..133861052) 2882
FSBP_3prime 8 (95444175..95444356) 182
FGF20_5prime 8 (16859544..16859690) 147
GFRA2_3prime 8 (21547915..21550787) 2873
PPP1R42_5prime 8 (67929985..67930066,67940726..67940786) 143
FAM150A_5prime 8 (53477819..53478067) 249
CHMP7_3prime 8 (23118115..23119505) 1391
CALB1_3prime 8 (91070836..91072398) 1563
NCOA2_3prime 8 (71021997..71025864) 3868
RALYL_promoter 8 (85096860..85096904,85097024..85097109) 131
NEFM_5prime 8 (24770525..24770574,24770639..24771304) 716
EFR3A_3prime 8 (133023145..133025889) 2745
PRKDC_5prime 8 (48872687..48872743) 57
BLK_5prime 8 (11351510..11352100) 591
ZNF704_promoter 8 (81787017..81787266) 250
KAT6A_3prime 8 (41786997..41787748,41787797..41789720) 2676
COMMD5_3prime 8 (146075573..146076046) 474
ZNF250_3prime 8 (146102336..146106897) 4562
MTERFD1_3prime 8 (97251663..97251716) 54
ZNF517_promoter 8 (146024011..146024016,146024019..146024019,146024057..146024062,146024086..146024087,146024090..146024102,146024104..146024104) 29
OTUD6B_promoter 8 (92082174..92082423) 250
SDCBP_promoter 8 (59465478..59465727) 250
PRKDC_3prime 8 (48685669..48686733) 1065
TDRP_3prime 8 (439803..441569) 1767
TUSC3_5prime 8 (15397792..15397874) 83
MTMR9_promoter 8 (11141675..11141924) 250
HRSP12_3prime 8 (99114572..99115067) 496
USP17L2_5prime 8 (11996272..11996586) 315
OR4F21_3prime 8 (116049..116083) 35
IDO1_3prime 8 (39785707..39785950) 244
RIMS2_promoter 8 (104512865..104513112) 248
UBE2V2_3prime 8 (48973391..48977268) 3878
ADAM7_promoter 8 (24298289..24298538) 250
GNRH1_promoter 8 (25282171..25282420) 250
SLCO5A1_3prime 8 (70584568..70585101) 534
SBSPON_promoter 8 (74005740..74005757) 18
RB1CC1_promoter 8 (53626993..53627242) 250
NOV_5prime 8 (120428546..120428770) 225
CCDC166_promoter 8 (144790282..144790529) 248
SNAI2_5prime 8 (49833827..49834088,49834206..49834299) 356
PCMTD1_promoter 8 (52811662..52811908) 247
RNF122_3prime 8 (33405273..33406268) 996
ADAM18_promoter 8 (39441847..39442096) 250
IMPA1_5prime 8 (82598153..82598198,82598487..82598518) 78
CYP7B1_3prime 8 (65508692..65509196) 505
GOT1L1_5prime 8 (37797550..37797647) 98
OTUD6B_3prime 8 (92097099..92099323) 2225
MTUS1_3prime 8 (17501313..17503432) 2120
ZFAND1_5prime 8 (82633519..82633535) 17
COL14A1_5prime 8 (121137347..121137579,121160045..121160079) 268
EIF3H_promoter 8 (117768061..117768310) 250
SPIDR_promoter 8 (48172917..48173166) 250
POLR3D_5prime 8 (22102748..22102960) 213
UBR5_promoter 8 (103425075..103425319) 245
C8orf17_3prime 8 (140944830..140946190) 1361
BRF2_promoter 8 (37707423..37707672) 250
EEF1D_5prime 8 (144674817..144674830) 14
MYBL1_5prime 8 (67525076..67525238,67525261..67525294,67525372..67525375,67525377..67525398,67525402..67525437) 259
C8orf44_promoter 8 (67579603..67579852) 250
RNF170_5prime 8 (42743010..42743014,42751397..42751487,42751490..42751492) 99
TNFRSF10C_3prime 8 (22974547..22974950) 404
IMPA1_3prime 8 (82571497..82571583) 87
CYHR1_5prime 8 (145690287..145690418) 132
KLHL38_5prime 8 (124665169..124665190) 22
DEFA1B_5prime 8 (6855276..6855285,6856645..6856717) 83
DEFB103A_promoter 8 (7738476..7738725) 250
BIN3_5prime 8 (22526567..22526633) 67
C8orf37_promoter 8 (96281430..96281679) 250
PBK_3prime 8 (27667137..27667819) 683
RAD21_5prime 8 (117878971..117879000) 30
ENTPD4_promoter 8 (23315303..23315458) 156
PLEKHA2_3prime 8 (38827358..38831428) 4071
FAM86B1_promoter 8 (12051685..12051879) 195
FABP5_3prime 8 (82196805..82197012) 208
KIAA1456_promoter 8 (12802936..12803185) 250
GRHL2_promoter 8 (102504410..102504659) 250
C8orf86_3prime 8 (38368352..38369902) 1551
RALYL_5prime 8 (85097110..85097231) 122
FZD6_5prime 8 (104312184..104312333) 150
ZMAT4_5prime 8 (40683198..40683199,40755202..40755344) 145
RIPK2_5prime 8 (90769994..90769997,90769999..90770286) 292
KIAA1967_5prime 8 (22462145..22462307,22463249..22463284) 199
CCDC25_5prime 8 (27630060..27630151) 92
C8orf4_promoter 8 (40010739..40010988) 250
GGH_promoter 8 (63951731..63951980) 250
CRISPLD1_5prime 8 (75896750..75896750,75896818..75897155,75898161..75898220) 399
ZDHHC2_promoter 8 (17013288..17013537) 250
PRSS55_5prime 8 (10383056..10383093) 38
ZNF251_promoter 8 (145980991..145981240) 250
HOOK3_3prime 8 (42873644..42876935,42876957..42885682) 12018
PEBP4_5prime 8 (22785230..22785233,22785336..22785421) 90
LY6K_5prime 8 (143781529..143781673,143781683..143781686,143781688..143781780,143781782..143781782) 243
VPS37A_3prime 8 (17152496..17155533) 3038
C8orf12_5prime 8 (11225911..11225961,11241322..11241510,11258575..11258674,11291429..11291644,11292339..11292574) 792
LY6H_3prime 8 (144239331..144239664) 334
TEX15_3prime 8 (30689060..30690799) 1740
DCAF4L2_promoter 8 (88886297..88886546) 250
DEPTOR_promoter 8 (120885707..120885956) 250
KCNV1_3prime 8 (110975874..110980314) 4441
STMN2_5prime 8 (80523387..80523428) 42
MTUS1_promoter 8 (17658178..17658417,17658420..17658424) 245
FAM91A1_3prime 8 (124824947..124827692) 2746
C8orf76_3prime 8 (124232196..124232340) 145
SLC39A4_3prime 8 (145637798..145637919) 122
VDAC3_3prime 8 (42262983..42263006) 24
KBTBD11_3prime 8 (1951313..1955102) 3790
DCTN6_3prime 8 (30040692..30041156) 465
NBN_5prime 8 (90996792..90996944) 153
SULF1_3prime 8 (70570773..70573147) 2375
TTPA_promoter 8 (63998741..63998741,63998743..63998862) 121
LAPTM4B_3prime 8 (98863705..98865241) 1537
SULF1_promoter 8 (70378609..70378858) 250
ENTPD4_5prime 8 (23307416..23307510) 95
PLAG1_3prime 8 (57073463..57078799) 5337
ZFAT_promoter 8 (135725287..135725295,135725342..135725342,135725344..135725348,135725352..135725531) 195
GTF2E2_3prime 8 (30435835..30436435) 601
GGH_3prime 8 (63927644..63927888) 245
GINS4_3prime 8 (41399609..41402565) 2957
GPT_promoter 8 (145729215..145729464) 250
FBXO16_5prime 8 (28340966..28340979,28347703..28347835) 147
OC90_promoter 8 (133071628..133071877) 250
ADAM32_promoter 8 (38964918..38965167) 250
NPM2_promoter 8 (21881395..21881644) 250
NEIL2_3prime 8 (11643785..11644855) 1071
LRRC69_promoter 8 (92114640..92114889) 250
DEFA4_5prime 8 (6794424..6794433,6795748..6795860) 123
PSCA_5prime 8 (143761874..143761954) 81
XKR9_5prime 8 (71581605..71581773,71587053..71587134,71593016..71593291) 527
ELP3_promoter 8 (27950105..27950273) 169
PPP2CB_promoter 8 (30670389..30670638) 250
DEFB104A_5prime 8 (7693993..7694004) 12
MTERFD1_promoter 8 (97273892..97273894,97273897..97274067) 174
RPL30_promoter 8 (99057743..99057992) 250
ASPH_3prime 8 (62413788..62415915) 2128
C8orf22_promoter 8 (49984663..49984912) 250
CYP7B1_5prime 8 (65711147..65711268,65711270..65711270,65711278..65711318) 164
FZD6_3prime 8 (104343740..104345087) 1348
RSPO2_promoter 8 (109095877..109096126) 250
C8orf31_promoter 8 (144120429..144120678) 250
FAM86B1_3prime 8 (12039960..12040654,12040722..12041112) 1086
MAF1_promoter 8 (145159152..145159313,145159353..145159372,145159394..145159394,145159397..145159398) 185
ZFPM2_3prime 8 (106815769..106816760) 992
SPATC1_3prime 8 (145101860..145101933) 74
DEFB103A_5prime 8 (7738726..7738941) 216
LEPROTL1_promoter 8 (29952746..29952768,29952772..29952773) 25
PPAPDC1B_3prime 8 (38120648..38121959) 1312
FAM83A_3prime 8 (124219931..124221663,124221739..124222002) 1997
RDH10_3prime 8 (74235274..74237516) 2243
OXR1_3prime 8 (107763172..107763401) 230
INTS10_3prime 8 (19709319..19709589) 271
VCPIP1_3prime 8 (67540722..67546733) 6012
DKK4_promoter 8 (42234751..42235000) 250
COPS5_promoter 8 (67974553..67974802) 250
DEFB4A_5prime 8 (7752151..7752232) 82
GSR_3prime 8 (30535583..30537034) 1452
EXTL3_promoter 8 (28558594..28558670) 77
MTBP_3prime 8 (121535579..121535875) 297
CALB1_promoter 8 (91095108..91095357) 250
TRAPPC9_promoter 8 (141468679..141468928) 250
BNIP3L_5prime 8 (26240414..26240589,26240621..26240644) 200
DECR1_5prime 8 (91013633..91013718) 86
DPYSL2_5prime 8 (26435359..26435423,26435447..26435768) 387
GSDMC_3prime 8 (130760442..130760744) 303
SPAG11B_promoter 8 (7321177..7321426) 250
C8orf87_promoter 8 (94179080..94179329) 250
TTPA_3prime 8 (63972342..63973808) 1467
SPAG11A_3prime 8 (7721060..7721319) 260
SLC25A37_3prime 8 (23429371..23432976) 3606
ZHX1-C8ORF76_promoter 8 (124279628..124279877) 250
ZHX2_5prime 8 (123793633..123794050,123875716..123875778,123963532..123963748) 698
NUGGC_promoter 8 (27941389..27941638) 250
SMIM18_promoter 8 (30495867..30496116) 250
MRPS28_3prime 8 (80830952..80831212) 261
MFSD3_5prime 8 (145734476..145734714) 239
COLEC10_5prime 8 (120079480..120079518) 39
MTBP_promoter 8 (121457416..121457665) 250
TM2D2_promoter 8 (38854053..38854302) 250
SLC7A13_5prime 8 (87242509..87242610) 102
FABP12_5prime 8 (82443553..82443613) 61
SAMD12_promoter 8 (119634193..119634197) 5
MAK16_5prime 8 (33342283..33342722) 440
PPP1R3B_promoter 8 (9008207..9008456) 250
SGCZ_promoter 8 (15095849..15096098) 250
FAM92A1_promoter 8 (94712485..94712658) 174
MBOAT4_promoter 8 (30002203..30002452) 250
R3HCC1_5prime 8 (23145421..23145670,23146019..23146146,23146529..23146666,23147379..23147689) 827
RPL8_5prime 8 (146017517..146017525,146017751..146017841,146017854..146017858,146017866..146017866,146017873..146017972) 206
MROH6_promoter 8 (144655142..144655391) 250
DLGAP2_5prime 8 (1449532..1449597,1496792..1496795) 70
RSPO2_3prime 8 (108911545..108913300) 1756
RHPN1_3prime 8 (144464824..144466390) 1567
DPYSL2_promoter 8 (26435347..26435358) 12
IDO1_5prime 8 (39770803..39771439) 637
CHRNA2_3prime 8 (27317279..27319143) 1865
CNGB3_3prime 8 (87586163..87588029) 1867
FAM83A_promoter 8 (124191037..124191286) 250
MTERFD1_5prime 8 (97270921..97270928,97273729..97273751) 31
RECQL4_3prime 8 (145736667..145736813) 147
EIF3H_3prime 8 (117654369..117657242) 2874
ZNF623_3prime 8 (144733656..144735900) 2245
PREX2_3prime 8 (69143616..69149265) 5650
POLR3D_promoter 8 (22102498..22102747) 250
SNX16_promoter 8 (82754622..82754771) 150
LAPTM4B_promoter 8 (98787035..98787284) 250
DEFB4B_3prime 8 (7272382..7272480) 99
DLGAP2_3prime 8 (1649575..1656642) 7068
GSDMC_promoter 8 (130799135..130799384) 250
FNTA_promoter 8 (42911046..42911295) 250
MICU3_3prime 8 (16977797..16980153) 2357
ERI1_3prime 8 (8887547..8890848) 3302
C8orf46_3prime 8 (67428314..67430759) 2446
TMEM74_3prime 8 (109795766..109796407) 642
CYP11B2_5prime 8 (143999259..143999259) 1
RAD21_promoter 8 (117887115..117887355) 241
ADCY8_promoter 8 (132054673..132054922) 250
CSMD3_5prime 8 (114449086..114449328) 243
BAG4_3prime 8 (38068014..38070819) 2806
CHRNB3_5prime 8 (42552562..42552687) 126
KIAA1456_5prime 8 (12803186..12803475,12848343..12848540) 488
MCPH1_3prime 8 (6500573..6501144) 572
ATAD2_3prime 8 (124332090..124333371) 1282
ZNF705B_promoter 8 (7800894..7801143) 250
VPS28_5prime 8 (145652331..145652362,145653872..145653882) 43
PARP10_promoter 8 (145060623..145060872) 250
EXOSC4_promoter 8 (145133279..145133528) 250
PXDNL_promoter 8 (52722006..52722255) 250
ATP6V1H_3prime 8 (54628233..54628521) 289
TAF2_promoter 8 (120845104..120845353) 250
PUF60_5prime 8 (144911634..144911634,144911645..144911646,144911653..144911653,144911656..144911664,144911747..144912029) 296
ELP3_5prime 8 (27950369..27950729) 361
MYC_3prime 8 (128753207..128753674) 468
BIN3_promoter 8 (22526634..22526883) 250
PTK2_5prime 8 (141900839..141900868,141935760..141935848) 119
TRAPPC9_5prime 8 (141468666..141468678) 13
RGS20_promoter 8 (54764118..54764367) 250
SFTPC_5prime 8 (22019168..22019339) 172
ESRP1_3prime 8 (95709157..95709189,95718176..95719651) 1509
SH2D4A_3prime 8 (19252156..19253729) 1574
TERF1_5prime 8 (73921099..73921119) 21
KCNK9_3prime 8 (140630249..140630498) 250
LRRCC1_5prime 8 (86019382..86019528) 147
DGAT1_promoter 8 (145550748..145550781) 34
SNX31_3prime 8 (101585116..101586090) 975
C8orf44_3prime 8 (67592192..67593393) 1202
BLK_promoter 8 (11351260..11351509) 250
ZNF395_3prime 8 (28203102..28206233) 3132
DEFB104B_3prime 8 (7327830..7327875) 46
SNX31_promoter 8 (101661953..101662143) 191
NKAIN3_3prime 8 (63902791..63903628,63911790..63912211) 1260
DMTN_5prime 8 (21916717..21917007) 291
EEF1D_3prime 8 (144661898..144661959) 62
CSGALNACT1_3prime 8 (19261672..19263288) 1617
ARMC1_5prime 8 (66539636..66539668,66546233..66546442) 243
PENK_5prime 8 (57358515..57358589) 75
ARHGAP39_promoter 8 (145831085..145831334) 250
HRSP12_promoter 8 (99129470..99129719) 250
ANGPT2_promoter 8 (6420931..6421180) 250
HR_5prime 8 (21986686..21986723,21988369..21988499,21988501..21988501,21988928..21989381) 624
CPQ_3prime 8 (98155414..98155729) 316
DEFB104B_5prime 8 (7332593..7332604) 12
OR4F21_promoter 8 (117044..117178,117282..117293) 147
LGI3_3prime 8 (22004338..22005670) 1333
MAL2_3prime 8 (120255729..120257909) 2181
GML_promoter 8 (143915967..143916216) 250
TRIB1_3prime 8 (126448716..126450647) 1932
RRS1_5prime 8 (67341263..67341364) 102
PCM1_5prime 8 (17780349..17780697,17782222..17782289,17793098..17793117) 437
HMBOX1_5prime 8 (28747921..28748069,28748092..28748536,28749277..28749307,28821328..28821382) 680
LOXL2_promoter 8 (23261769..23262003) 235
FGL1_3prime 8 (17721889..17722098) 210
NDUFB9_5prime 8 (125551344..125551425) 82
ANGPT1_3prime 8 (108261721..108264080) 2360
ZNF704_5prime 8 (81733832..81733850,81786806..81787016) 230
CPA6_promoter 8 (68658581..68658830) 250
DSCC1_3prime 8 (120846216..120847130) 915
EBAG9_5prime 8 (110552406..110552690,110563039..110563051) 298
KBTBD11_5prime 8 (1948451..1949356) 906
TONSL_3prime 8 (145654191..145654193,145654196..145654198,145654253..145654523) 277
PDP1_3prime 8 (94935904..94938294) 2391
FUT10_promoter 8 (33330941..33331190) 250
LZTS1_5prime 8 (20112695..20112826,20161251..20161277,20161281..20161289) 168
ODF1_promoter 8 (103563550..103563799) 250
KLF10_5prime 8 (103667832..103667896) 65
CPNE3_promoter 8 (87526406..87526495) 90
ENPP2_5prime 8 (120651023..120651070) 48
KCNU1_5prime 8 (36641892..36641926) 35
TNFRSF10C_promoter 8 (22959853..22960102) 250
ZNF705D_promoter 8 (11961648..11961885) 238
SLC7A13_promoter 8 (87242611..87242860) 250
LEPROTL1_3prime 8 (29995021..29995864) 844
TSTA3_3prime 8 (144694788..144695077) 290
THAP1_5prime 8 (42698240..42698468) 229
MCMDC2_promoter 8 (67782734..67782983) 250
DCAF4L2_5prime 8 (88886202..88886296) 95
TMEM70_3prime 8 (74893859..74895018) 1160
CYP7B1_promoter 8 (65711319..65711568) 250
POLR2K_5prime 8 (101162812..101162937,101163575..101163581) 133
SLC39A14_3prime 8 (22277214..22280198) 2985
SCRT1_promoter 8 (145559970..145560064) 95
DCSTAMP_promoter 8 (105351804..105352053) 250
RHPN1_promoter 8 (144450822..144450888) 67
DCSTAMP_3prime 8 (105368429..105368917) 489
SMIM18_3prime 8 (30503117..30503581) 465
ERICH1_5prime 8 (681164..681239) 76
LYNX1_5prime 8 (143857378..143857537,143859175..143859331,143859337..143859339,143859360..143859640) 601
ZC2HC1A_5prime 8 (79578282..79578381) 100
VCPIP1_promoter 8 (67579453..67579702) 250
DEFB134_5prime 8 (11853763..11853821) 59
DUSP4_3prime 8 (29190581..29194540) 3960
VDAC3_promoter 8 (42249171..42249238) 68
DEFB107A_promoter 8 (7673239..7673488) 250
HTRA4_3prime 8 (38845620..38846181) 562
ADRA1A_promoter 8 (26722923..26723172) 250
KCTD9_3prime 8 (25285366..25287370) 2005
PIWIL2_3prime 8 (22213021..22215076) 2056
ZNF16_5prime 8 (146171595..146171601,146173326..146173411,146176183..146176274) 185
FABP5_promoter 8 (82192348..82192488,82192491..82192497,82192500..82192508,82192526..82192535,82192537..82192597) 228
MTSS1_5prime 8 (125740199..125740203,125740209..125740209,125740274..125740574) 307
STC1_3prime 8 (23699428..23702280) 2853
SDC2_promoter 8 (97505329..97505578) 250
LGI3_promoter 8 (22014450..22014595) 146
ZNF7_3prime 8 (146068556..146069157) 602
DEFB107B_5prime 8 (7353368..7353453) 86
DOCK5_3prime 8 (25268817..25273232) 4416
IMPAD1_promoter 8 (57906575..57906653) 79
TIGD5_3prime 8 (144682005..144682485) 481
ADAM18_3prime 8 (39587462..39587582) 121
PEX2_3prime 8 (77892494..77895494) 3001
MROH1_5prime 8 (145215928..145215992,145218674..145218727) 119
DEFA6_3prime 8 (6782215..6782337) 123
SDC2_5prime 8 (97505579..97506026,97506079..97506337,97506342..97506497) 863
C8orf44-SGK3_5prime 8 (67579851..67579936,67592192..67592259,67602940..67602995,67705851..67705969) 329
AP3M2_5prime 8 (42011996..42012054,42012134..42012203) 129
POLR3D_3prime 8 (22108034..22112113) 4080
LONRF1_3prime 8 (12579403..12580602) 1200
SCRT1_3prime 8 (145554228..145554268,145554274..145554274,145554688..145555341,145556161..145556220,145556223..145556224,145556415..145556416,145556418..145556467,145556471..145556472,145556475..145556475,145556485..145556492,145556497..145556500) 825
STMN4_5prime 8 (27101243..27101318,27115868..27115903) 112
NIPAL2_promoter 8 (99306643..99306871) 229
DEFB107A_3prime 8 (7669242..7669327) 86
DECR1_promoter 8 (91013383..91013632) 250
CA3_5prime 8 (86351056..86351136) 81
TBC1D31_promoter 8 (124084670..124084919) 250
TMEM71_5prime 8 (133771128..133771161,133772722..133772828) 141
CYHR1_3prime 8 (145674965..145675497,145675515..145675759) 778
RP1_5prime 8 (55528627..55528762,55533515..55533524) 146
SQLE_5prime 8 (126010882..126011643) 762
EIF3E_3prime 8 (109213972..109214111) 140
C8orf87_5prime 8 (94178999..94179079) 81
TNFRSF11B_promoter 8 (119964440..119964689) 250
BAALC_promoter 8 (104152688..104152762,104152765..104152767) 78
CLVS1_3prime 8 (62412104..62414186) 2083
NAT2_promoter 8 (18248505..18248754) 250
ZNF696_5prime 8 (144373559..144373560,144373583..144373583,144373608..144373609,144373617..144373644,144373651..144373651,144373653..144373666,144373671..144373671,144373673..144373688,144373761..144373937,144375142..144375169) 270
ERLIN2_3prime 8 (37611636..37613016,37613154..37616619) 4847
PNMA2_5prime 8 (26366274..26366759,26367064..26367193,26371332..26371423) 708
MMP16_5prime 8 (89339438..89339695) 258
DEFB4A_promoter 8 (7751901..7752150) 250
CTSB_5prime 8 (11710966..11710988) 23
GRINA_promoter 8 (145063976..145064017,145064019..145064019) 43
ADAMDEC1_promoter 8 (24241548..24241797) 250
KCNU1_3prime 8 (36793441..36793646) 206
NKX6-3_3prime 8 (41502697..41503965) 1269
TSTA3_5prime 8 (144698885..144698893) 9
SLA_promoter 8 (134072604..134072853) 250
TNFRSF11B_5prime 8 (119964063..119964439) 377
AARD_5prime 8 (117950441..117950441,117950443..117950480) 39
TBC1D31_5prime 8 (124084920..124085007) 88
C8orf47_5prime 8 (99076539..99076895) 357
CYP11B2_3prime 8 (143991975..143993393) 1419
TMEM75_5prime 8 (128960281..128960591) 311
ZNF705G_3prime 8 (7213039..7215497) 2459
NECAB1_5prime 8 (91803778..91804112) 335
SDCBP_3prime 8 (59494302..59495419) 1118
LY6E_5prime 8 (144100335..144100536,144102300..144102354) 257
DEFB106B_5prime 8 (7343907..7343922) 16
TMEM249_5prime 8 (145578501..145578574) 74
DEFA3_5prime 8 (6874375..6874384,6875744..6875823) 90
CHRNA6_3prime 8 (42607763..42608319) 557
MRPS28_5prime 8 (80942486..80942506) 21
TSNARE1_3prime 8 (143293442..143293674,143310834..143310842) 242
RRS1_promoter 8 (67341088..67341262) 175
EFCAB1_5prime 8 (49647713..49647745,49647762..49647791) 63
MYC_5prime 8 (128748330..128748335,128748444..128748837) 400
PLAT_promoter 8 (42065243..42065492) 250
PKIA_3prime 8 (79514059..79517502) 3444
TCEB1_promoter 8 (74884523..74884772) 250
CYP7A1_5prime 8 (59412660..59412795) 136
GPT_3prime 8 (145732386..145732472,145732491..145732492,145732498..145732554) 146
XKR4_3prime 8 (56436789..56438714) 1926
DEFB4A_3prime 8 (7754135..7754230) 96
TRIM55_promoter 8 (67038881..67039130) 250
CLDN23_3prime 8 (8560790..8561616) 827
UQCRB_5prime 8 (97247761..97247767) 7
TNFRSF10A_5prime 8 (23082577..23082639) 63
CTHRC1_5prime 8 (104383743..104383790) 48
RBM12B_5prime 8 (94748641..94748666,94749535..94749583,94753109..94753245) 212
SGCZ_5prime 8 (15095135..15095848) 714
MBOAT4_5prime 8 (30002120..30002202) 83
OPRK1_promoter 8 (54164451..54164507) 57
CSMD3_promoter 8 (114449329..114449578) 250
AZIN1_3prime 8 (103838585..103840792) 2208
GINS4_promoter 8 (41386475..41386724) 250
TCEA1_promoter 8 (54935090..54935339) 250
LYPLA1_promoter 8 (55014684..55014827) 144
RNF170_3prime 8 (42708440..42711299) 2860
CNGB3_promoter 8 (87755904..87756153) 250
CTHRC1_3prime 8 (104394831..104395225) 395
DEFB107A_5prime 8 (7673153..7673238) 86
BMP1_promoter 8 (22021999..22022223) 225
DEFB103A_3prime 8 (7740093..7740186) 94
PUF60_3prime 8 (144898537..144898541,144898546..144898687) 147
RP1_3prime 8 (55542916..55543394) 479
CA13_promoter 8 (86157506..86157755) 250
ZNF696_promoter 8 (144373309..144373368,144373548..144373548,144373551..144373558) 69
SNTG1_promoter 8 (50823983..50824232) 250
LPL_promoter 8 (19796232..19796481) 250
TMEM67_5prime 8 (94767085..94767140) 56
CPA6_5prime 8 (68658367..68658580) 214
GATA4_promoter 8 (11561463..11561712) 250
CNOT7_promoter 8 (17104388..17104512,17104516..17104524,17104526..17104527,17104550..17104558,17104561..17104637) 222
PRDM14_3prime 8 (70963886..70964309) 424
ATP6V1C1_5prime 8 (104033291..104033410,104053026..104053062) 157
DEFB4B_promoter 8 (7274386..7274635) 250
MICU3_promoter 8 (16884497..16884501,16884504..16884504) 6
FGL1_5prime 8 (17743066..17743080,17752956..17753026,17753679..17753925,17767394..17767874) 814
PARP10_3prime 8 (145051356..145051407,145051535..145051536,145051538..145051538,145051540..145051540,145051542..145051649) 164
GOLGA7_5prime 8 (41348173..41348284,41348328..41348371) 156
RP1L1_promoter 8 (10512613..10512862) 250
SLC26A7_5prime 8 (92261535..92261641,92261767..92261877) 218
SLC39A4_5prime 8 (145642176..145642279) 104
PDGFRL_5prime 8 (17433942..17434269,17434751..17434759) 337
SFTPC_3prime 8 (22021557..22021572,22021779..22021989) 227
NSMCE2_promoter 8 (126103845..126104094) 250
STMN4_promoter 8 (27115904..27116153) 250
OPLAH_3prime 8 (145106168..145106226) 59
MATN2_3prime 8 (99047943..99048440) 498
FBXO25_3prime 8 (418807..419873) 1067
HHLA1_3prime 8 (133081922..133082219,133082313..133082572) 558
SMIM19_promoter 8 (42396048..42396246) 199
MTMR9_5prime 8 (11141925..11142127) 203
ADAM28_3prime 8 (24211920..24216531) 4612
TRIM35_promoter 8 (27168962..27169086) 125
DEFA1B_3prime 8 (6854288..6854406) 119
FER1L6_5prime 8 (124864227..124864425,124968232..124968236) 204
MSRA_3prime 8 (10285825..10286401) 577
OC90_3prime 8 (133036467..133036725) 259
SLC18A1_5prime 8 (20038478..20038598,20039260..20039463,20040574..20040717) 469
SGK3_3prime 8 (67771819..67774246) 2428
SLA_5prime 8 (134072528..134072603) 76
CSPP1_promoter 8 (67976353..67976602) 250
NDRG1_5prime 8 (134296557..134296572,134308985..134309414,134309432..134309476,134309757..134309829) 564
PXDNL_5prime 8 (52721907..52722005) 99
SMIM19_5prime 8 (42401612..42401613) 2
C8orf59_3prime 8 (86126311..86126792) 482
INTS9_3prime 8 (28625178..28625660) 483
ESCO2_promoter 8 (27631653..27631902) 250
NUDCD1_promoter 8 (110346615..110346695,110346706..110346864) 240
RAB11FIP1_3prime 8 (37716467..37720410) 3944
NEFM_promoter 8 (24770275..24770524) 250
EYA1_promoter 8 (72274468..72274717) 250
TMEM68_5prime 8 (56675521..56675587,56676495..56676539,56685828..56685966) 251
MSRA_promoter 8 (9911528..9911777) 250
CCNE2_3prime 8 (95891998..95892343,95892465..95893857) 1739
ASAH1_3prime 8 (17913935..17915040) 1106
TSPYL5_5prime 8 (98290075..98290176) 102
CLN8_5prime 8 (1719098..1719218) 121
CHRNA2_5prime 8 (27328578..27328711,27336341..27336813) 607
TRIM35_3prime 8 (27142404..27145064) 2661
PTP4A3_5prime 8 (142431488..142432338) 851
CHCHD7_5prime 8 (57124367..57124377,57124382..57124383,57124386..57124388,57125321..57125407) 103
SYBU_promoter 8 (110704021..110704270) 250
DMTN_promoter 8 (21916467..21916716) 250
DEFB106A_3prime 8 (7686478..7686575) 98
PBK_5prime 8 (27690633..27690650,27695169..27695612) 462
AGO2_3prime 8 (141541264..141542140) 877
ABRA_3prime 8 (107771711..107773262) 1552
PUF60_promoter 8 (144912030..144912279) 250
IKBKB_promoter 8 (42128570..42128733,42128736..42128737,42128787..42128819) 199
LACTB2_promoter 8 (71581393..71581401,71581407..71581429,71581605..71581642) 70
PREX2_promoter 8 (68864103..68864318,68864329..68864333) 221
ASAH1_5prime 8 (17942313..17942477) 165
EGR3_promoter 8 (22551057..22551065) 9
MSC_promoter 8 (72756704..72756953) 250
CA13_3prime 8 (86193581..86196302) 2722
ZNF34_3prime 8 (145998499..145998648) 150
GOLGA7_promoter 8 (41347923..41348172) 250
RBM12B_3prime 8 (94741584..94745630) 4047
ST3GAL1_5prime 8 (134488270..134488846,134556301..134556332,134558001..134558169,134583936..134584183) 1026
LZTS1_3prime 8 (20103676..20107230) 3555
PHYHIP_promoter 8 (22089855..22090104) 250
LOXL2_5prime 8 (23225867..23225947,23261540..23261674,23261718..23261732) 231
CSGALNACT1_promoter 8 (19460007..19460256) 250
PNMA2_3prime 8 (26362202..26365174) 2973
DPYS_promoter 8 (105479282..105479531) 250
SGK3_promoter 8 (67687212..67687294) 83
EMC2_5prime 8 (109455853..109455885) 33
RRM2B_5prime 8 (103251105..103251152) 48
GPIHBP1_promoter 8 (144294818..144295067) 250
TMEM66_5prime 8 (29940468..29940505,29940516..29940517) 40
MRPL15_promoter 8 (55047520..55047769) 250
MOS_promoter 8 (57026544..57026791) 248
OPRK1_5prime 8 (54163600..54163645,54164008..54164048,54164050..54164056) 94
ZNF596_5prime 8 (182384..182545,182559..182694,190824..190893) 368
CLVS1_promoter 8 (62200264..62200513) 250
TOP1MT_3prime 8 (144391494..144391608) 115
SLC30A8_3prime 8 (118184923..118186330) 1408
OXR1_promoter 8 (107459902..107460151) 250
ADAM7_3prime 8 (24366062..24367078) 1017
ATP6V1C1_3prime 8 (104080978..104085279) 4302
ATAD2_5prime 8 (124408600..124408690) 91
KIAA1456_3prime 8 (12879556..12883911,12884042..12887286) 7601
ZBTB10_5prime 8 (81397902..81398016) 115
SLC7A2_promoter 8 (17396036..17396285) 250
DEFB104A_promoter 8 (7693743..7693992) 250
MRPL15_5prime 8 (55047770..55047841) 72
ESRP1_promoter 8 (95653110..95653356) 247
PMP2_3prime 8 (82352561..82355630) 3070
DEFB107B_promoter 8 (7353118..7353267,7353330..7353367) 188
MTMR7_3prime 8 (17155539..17157368) 1830
FGF17_5prime 8 (21899937..21900340,21900342..21900437) 500
WISP1_5prime 8 (134203282..134203385) 104
ERI1_promoter 8 (8859407..8859656) 250
RBPMS_3prime 8 (30404943..30405039) 97
VPS13B_promoter 8 (100025244..100025493) 250
TSNARE1_5prime 8 (143436088..143436124) 37
MSR1_5prime 8 (16035500..16035501,16050107..16050224) 120
FAM150A_promoter 8 (53478068..53478256,53478262..53478267,53478270..53478317) 243
TG_3prime 8 (134147041..134147141) 101
FAM84B_promoter 8 (127570639..127570716,127570840..127570888) 127
FAM83H_3prime 8 (144806103..144807027,144807029..144807033,144807462..144808088) 1557
EFCAB1_3prime 8 (49635967..49637298) 1332
C8orf22_3prime 8 (49987093..49987708,49987735..49987791,49987809..49988161) 1026
CRISPLD1_promoter 8 (75896500..75896617,75896748..75896749) 120
COLEC10_promoter 8 (120079230..120079479) 250
TMEM66_promoter 8 (29940892..29940973) 82
SLC20A2_promoter 8 (42397200..42397319) 120
PPP2R2A_5prime 8 (26150732..26150760) 29
ENY2_3prime 8 (110355713..110358181) 2469
SLURP1_3prime 8 (143822362..143822558) 197
OPLAH_promoter 8 (145115833..145115834) 2
FSBP_5prime 8 (95449099..95449170) 72
ZNF705B_5prime 8 (7801144..7801188,7804873..7804941) 114
RBM12B_promoter 8 (94753246..94753495) 250
POLB_promoter 8 (42195723..42195901) 179
EBAG9_3prime 8 (110576791..110578225) 1435
DENND3_5prime 8 (142146657..142146743) 87
NBN_promoter 8 (90996945..90997194) 250
MCM4_3prime 8 (48889341..48890720) 1380
SLC7A2_3prime 8 (17422658..17428070) 5413
CNBD1_3prime 8 (88394858..88395087) 230
PINX1_3prime 8 (10622473..10622908) 436
ZFP41_3prime 8 (144332613..144333510,144341945..144343790,144344296..144344298,144344304..144344875) 3319
FAM86B2_3prime 8 (12283123..12283395) 273
ODF1_5prime 8 (103563800..103563953) 154
FAM167A_promoter 8 (11324277..11324526) 250
LRRC24_5prime 8 (145750361..145750417) 57
PNMA2_promoter 8 (26371844..26371844,26371846..26371858) 14
TPD52_promoter 8 (80993052..80993301) 250
PTDSS1_3prime 8 (97345797..97349223) 3427
LRRC14_3prime 8 (145746865..145747856,145748796..145749491,145749665..145749822,145750106..145750197,145750361..145750557) 2135
MAPK15_promoter 8 (144798179..144798265) 87
HAS2_5prime 8 (122653093..122653612) 520
NOV_promoter 8 (120428296..120428545) 250
CDH17_promoter 8 (95220816..95221065) 250
PLAT_5prime 8 (42050706..42050729,42065012..42065242) 255
CPQ_promoter 8 (97657205..97657412,97657416..97657418) 211
GOT1L1_3prime 8 (37791799..37791808) 10
RNF139_promoter 8 (125486729..125486978) 250
ENPP2_3prime 8 (120569326..120569758) 433
ATP6V1H_5prime 8 (54754253..54754285,54755594..54755822) 262
NAPRT1_3prime 8 (144656955..144657005) 51
LSM1_promoter 8 (38034235..38034385) 151
PLAG1_5prime 8 (57080831..57080945,57083650..57083748,57091968..57092072) 319
XKR9_3prime 8 (71646662..71647840,71647858..71648177) 1499
TEX15_5prime 8 (30706536..30706608) 73
PSKH2_promoter 8 (87081927..87082176) 250
SPATC1_promoter 8 (145086332..145086581) 250
SOX17_3prime 8 (55372558..55373448) 891
ZNF706_5prime 8 (102214561..102217361,102217365..102217365) 2802
IL7_3prime 8 (79645007..79645945) 939
RAD54B_promoter 8 (95487338..95487587) 250
RPS20_5prime 8 (56986945..56987068) 124
SAMD12_3prime 8 (119390227..119391653) 1427
TBC1D31_3prime 8 (124164182..124164390) 209
NUDCD1_5prime 8 (110346242..110346614) 373
MSR1_promoter 8 (16050225..16050474) 250
TOP1MT_promoter 8 (144417200..144417316) 117
SPATC1_5prime 8 (145086582..145086681) 100
TRIQK_promoter 8 (93978374..93978623) 250
PKHD1L1_3prime 8 (110542322..110542559) 238
NCOA2_5prime 8 (71128983..71128999,71208979..71209035) 74
DPY19L4_5prime 8 (95732170..95732175,95732199..95732224) 32
IKBKB_3prime 8 (42188500..42189126) 627
ADAM2_3prime 8 (39601254..39601583,39602349..39602376) 358
OPLAH_5prime 8 (145114936..145114988) 53
BHLHE22_3prime 8 (65494496..65496181) 1686
KLHL38_promoter 8 (124665191..124665440) 250
ADAM32_3prime 8 (39142321..39142428) 108
ZNF705D_3prime 8 (11970670..11971774,11971829..11973025) 2302
SCARA3_3prime 8 (27528871..27530537) 1667
LYPD2_3prime 8 (143831568..143831698) 131
TRPA1_promoter 8 (72987853..72988102) 250
MAPK15_3prime 8 (144804424..144804628) 205
FGFR1_3prime 8 (38268656..38271143) 2488
YTHDF3_3prime 8 (64122265..64125346) 3082
FABP9_promoter 8 (82373815..82374064) 250
OC90_5prime 8 (133067276..133067320,133071588..133071627) 85
NECAB1_3prime 8 (91967743..91971232,91971261..91971636) 3866
OSGIN2_3prime 8 (90937763..90940116) 2354
CYP7A1_promoter 8 (59412796..59413045) 250
AGPAT5_promoter 8 (6565628..6565830) 203
PEX2_5prime 8 (77896417..77896431,77898423..77898541,77912202..77912368,77913119..77913280) 463
SDR16C5_3prime 8 (57213767..57214036) 270
CSPP1_3prime 8 (68107831..68108498) 668
DEFA1B_promoter 8 (6856718..6856967) 250
PARP10_5prime 8 (145060530..145060622) 93
ENPP2_promoter 8 (120651071..120651320) 250
RIPK2_3prime 8 (90802647..90803291) 645
POLB_3prime 8 (42229178..42229326) 149
INTS8_5prime 8 (95835527..95835645) 119
LY6D_3prime 8 (143866296..143866634) 339
C8orf37_5prime 8 (96281420..96281429) 10
C8orf31_3prime 8 (144130672..144130715,144134643..144135720) 1122
DEFA5_3prime 8 (6912831..6912950) 120
TNKS_3prime 8 (9634249..9639856) 5608
DEFB105B_3prime 8 (7347076..7347115) 40
IMPAD1_3prime 8 (57870492..57876349) 5858
PURG_3prime 8 (30888357..30889252) 896
NAT1_5prime 8 (18067618..18067689,18068702..18068851,18074386..18074400) 237
ADRB3_promoter 8 (37824484..37824733) 250
YWHAZ_5prime 8 (101961120..101961128,101964283..101964283,101964286..101964317,101964322..101964325,101964330..101964333) 50
RGS20_5prime 8 (54764368..54764457) 90
RMDN1_promoter 8 (87521010..87521259) 250
SORBS3_promoter 8 (22408958..22409018) 61
DEFB103B_3prime 8 (7286410..7286503) 94
ARHGAP39_5prime 8 (145831002..145831084) 83
DEFB106B_promoter 8 (7343923..7344169) 247
TMEM249_promoter 8 (145578575..145578797) 223
NPBWR1_5prime 8 (53850991..53851781,53851807..53852465) 1450
SLC45A4_5prime 8 (142238368..142238673) 306
KIAA1875_3prime 8 (145171197..145173218) 2022
EFR3A_promoter 8 (132916085..132916278) 194
STK3_promoter 8 (99954800..99955049) 250
NSMCE2_5prime 8 (126104095..126104200,126114293..126114388,126114559..126114570) 214
TTI2_5prime 8 (33370134..33370230,33370600..33371119) 617
RAD54B_3prime 8 (95384188..95384395) 208
ANGPT2_5prime 8 (6420458..6420930) 473
EYA1_3prime 8 (72109668..72111572) 1905
TGS1_5prime 8 (56685701..56685703,56685760..56686175) 419
SLC30A8_promoter 8 (118147317..118147564) 248
MFSD3_3prime 8 (145736550..145736596) 47
LY6D_5prime 8 (143867943..143867960,143867963..143867971) 27
DEFB106A_promoter 8 (7682444..7682693) 250
ANKRD46_promoter 8 (101571971..101572220) 250
GEM_3prime 8 (95261486..95262535) 1050
BHLHE22_promoter 8 (65492564..65492813) 250
ZFAND1_3prime 8 (82613958..82614927) 970
C8orf34_5prime 8 (69242957..69243245) 289
POU5F1B_5prime 8 (128426535..128427267,128427688..128428109) 1155
UTP23_5prime 8 (117778742..117778840) 99
GPR20_promoter 8 (142377368..142377617) 250
SH2D4A_promoter 8 (19170878..19171065) 188
SPAG11B_3prime 8 (7308133..7308232) 100
KIAA1429_3prime 8 (95499921..95500931) 1011
GDAP1_3prime 8 (75276605..75279111) 2507
ENY2_promoter 8 (110346303..110346552) 250
TRPS1_3prime 8 (116420724..116426248) 5525
GOLGA7_3prime 8 (41364628..41364640,41367103..41368499) 1410
C8orf76_5prime 8 (124253589..124253638) 50
ANGPT1_promoter 8 (108510239..108510488) 250
RAB2A_3prime 8 (61533331..61536186) 2856
ST3GAL1_3prime 8 (134467091..134472004) 4914
FBXL6_3prime 8 (145579091..145579188) 98
LYN_promoter 8 (56792122..56792336) 215
NSMCE2_3prime 8 (126379130..126379362) 233
CHMP4C_5prime 8 (82644669..82644859) 191
NKX2-6_promoter 8 (23564112..23564361) 250
NUDCD1_3prime 8 (110253148..110255235) 2088
PKHD1L1_5prime 8 (110374706..110374807) 102
ZHX1-C8ORF76_3prime 8 (124238431..124238710) 280
NKX3-1_promoter 8 (23540563..23540690) 128
TG_promoter 8 (133878956..133879205) 250
FNTA_3prime 8 (42940428..42940931) 504
NSMAF_3prime 8 (59496329..59496662) 334
TP53INP1_3prime 8 (95938200..95942704) 4505
CA8_3prime 8 (61099906..61102544,61121309..61121341) 2672
ZMAT4_3prime 8 (40388113..40389739) 1627
SORBS3_3prime 8 (22432244..22433301) 1058
RNF122_promoter 8 (33424644..33424893) 250
NEIL2_5prime 8 (11627248..11627570,11627579..11627844) 589
ST18_3prime 8 (53023399..53025755) 2357
PAG1_3prime 8 (81880045..81888776) 8732
GRINA_3prime 8 (145067012..145067355,145067463..145067583) 465
COMMD5_promoter 8 (146079122..146079371) 250
DOK2_3prime 8 (21766384..21766819) 436
RIPK2_promoter 8 (90769725..90769834) 110
TNKS_5prime 8 (9413424..9413447) 24
MYOM2_3prime 8 (2092908..2093380) 473
CYP11B1_3prime 8 (143954670..143955786) 1117
GPR20_5prime 8 (142368026..142368047,142377301..142377367) 89
STK3_3prime 8 (99466923..99468067) 1145
KIAA1429_promoter 8 (95565752..95566001) 250
C8orf58_3prime 8 (22460822..22461663) 842
LSM1_5prime 8 (38033841..38034234) 394
C8orf4_3prime 8 (40011375..40012821) 1447
MRPL13_3prime 8 (121408086..121408340) 255
SLC20A2_3prime 8 (42273993..42275318) 1326
GPR124_3prime 8 (37699876..37701494) 1619
SNTB1_promoter 8 (121825514..121825763) 250
MATN2_promoter 8 (98899955..98900204) 250
ESCO2_3prime 8 (27660958..27662755,27662805..27662833) 1827
NKX6-3_promoter 8 (41504879..41505128) 250
PSD3_3prime 8 (18384811..18393250) 8440
NAT2_3prime 8 (18258389..18258728) 340
MYOM2_5prime 8 (1993155..1993283,1998869..1998878) 139
BLK_3prime 8 (11421620..11422113) 494
DEFA1_5prime 8 (6836159..6836168,6837535..6837602) 78
ATAD2_promoter 8 (124408712..124408955) 244
HAS2_promoter 8 (122653635..122653728,122653840..122653880) 135
NCOA2_promoter 8 (71316193..71316197,71316213..71316290) 83
ADRB3_3prime 8 (37820516..37821733) 1218
TNFRSF10D_3prime 8 (22993101..22995380) 2280
SCRIB_3prime 8 (144873090..144873330) 241
SLC25A32_5prime 8 (104427168..104427216) 49
LRRCC1_promoter 8 (86019132..86019381) 250
ZFHX4_promoter 8 (77593204..77593453) 250
NDUFAF6_promoter 8 (96036964..96037173,96037189..96037192,96037206..96037213) 222
GPIHBP1_3prime 8 (144297493..144297509,144297516..144297540,144297549..144297550,144297577..144297582,144297601..144297606,144297637..144297637,144297647..144297663,144297665..144297665,144297697..144297698,144297740..144297740,144297749..144297749,144298047..144299044) 1077
PTDSS1_promoter 8 (97273693..97273751,97273892..97273894,97273897..97273942) 108
CHRAC1_3prime 8 (141525349..141527236) 1888
FUT10_3prime 8 (33228342..33230092) 1751
PLEC_promoter 8 (145025185..145025294) 110
TMEM55A_5prime 8 (92053241..92053292) 52
KIAA1875_promoter 8 (145162379..145162628) 250
FER1L6_promoter 8 (124863977..124864226) 250
EIF3E_5prime 8 (109260934..109260994) 61
FABP12_promoter 8 (82443614..82443863) 250
MRPL15_3prime 8 (55060282..55060461) 180
CA1_3prime 8 (86239837..86240786) 950
PLEKHF2_3prime 8 (96167025..96168912) 1888
RUNX1T1_5prime 8 (93107698..93107706) 9
FGF17_3prime 8 (21905763..21906269) 507
GPIHBP1_5prime 8 (144295068..144295140) 73
EYA1_5prime 8 (72267143..72267144,72268724..72268746,72273882..72274467) 611
CNOT7_3prime 8 (17086737..17088226) 1490
PEX2_promoter 8 (77913281..77913530) 250
MCMDC2_3prime 8 (67831407..67834283) 2877
RAD54B_5prime 8 (95479770..95479783,95487229..95487337) 123
ZNF706_3prime 8 (102211166..102211467,102212218..102212227) 312
EXTL3_5prime 8 (28570974..28571067,28573102..28573574) 567
PPAPDC1B_5prime 8 (38126720..38126720,38126727..38126728) 3
CA8_5prime 8 (61193709..61193906,61193908..61193916,61193920..61193924,61193945..61193946) 214
FAM91A1_promoter 8 (124780447..124780696) 250
ERI1_5prime 8 (8859657..8859952,8860191..8860571) 677
ANK1_3prime 8 (41512843..41513243) 401
ATP6V1H_promoter 8 (54755823..54755939,54755949..54756072) 241
ADAM2_promoter 8 (39695809..39696058) 250
ZNF707_3prime 8 (144776703..144777550) 848
SLURP1_promoter 8 (143823830..143824079) 250
WRN_5prime 8 (30891372..30891489,30915888..30915961) 192
KLHL38_3prime 8 (124657767..124657976) 210
ZMAT4_promoter 8 (40755345..40755594) 250
CA3_3prime 8 (86360385..86361269) 885
EIF4EBP1_3prime 8 (37917456..37917883) 428
POLR2K_3prime 8 (101165547..101166230) 684
DNAJC5B_3prime 8 (67012269..67012751) 483
SLC45A4_3prime 8 (142220700..142221538) 839
REXO1L10P_promoter 8 (86758746..86758995) 250
RMDN1_5prime 8 (87520852..87520916,87520933..87521009) 142
FBXO43_3prime 8 (101145588..101146027) 440
ZNF705G_promoter 8 (7243081..7243330) 250
NRBP2_3prime 8 (144915891..144917782) 1892
UBR5_3prime 8 (103265240..103266527) 1288
PPP3CC_5prime 8 (22298914..22298920) 7
STAR_3prime 8 (38001167..38001788) 622
ZFAND1_promoter 8 (82633536..82633785) 250
TG_5prime 8 (133879206..133879243) 38
CRH_3prime 8 (67088620..67089119) 500
PI15_3prime 8 (75761491..75767264) 5774
GLI4_5prime 8 (144351530..144351564) 35
SLC35G5_3prime 8 (11189635..11189717) 83
E2F5_3prime 8 (86126100..86126750) 651
DGAT1_3prime 8 (145539954..145540214) 261
LYPD2_5prime 8 (143833872..143833952) 81
SLC10A5_3prime 8 (82605842..82605888) 47
CTSB_3prime 8 (11700033..11702631) 2599
PPP1R3B_5prime 8 (8999164..8999178,9008073..9008206) 149
PAG1_promoter 8 (82024495..82024553) 59
TNFRSF10D_5prime 8 (23021451..23021543) 93
JPH1_3prime 8 (75146935..75149270,75149443..75149455) 2349
SNX16_3prime 8 (82711822..82713729) 1908
CHMP7_5prime 8 (23101150..23101357,23103769..23104206) 646
PPP1R42_3prime 8 (67900366..67900615) 250
SNAI2_promoter 8 (49834300..49834549) 250
DEFB106B_3prime 8 (7340026..7340123) 98
TMEM249_3prime 8 (145576888..145577005) 118
FAM150A_3prime 8 (53446597..53447160,53450991..53451000) 574
GNRH1_5prime 8 (25280849..25282170) 1322
C8orf4_5prime 8 (40010989..40011049) 61
ZNF251_5prime 8 (145980116..145980188,145980810..145980811,145980816..145980816,145980820..145980824,145980827..145980835,145980848..145980849,145980851..145980867,145980877..145980877,145980883..145980883,145980890..145980890,145980897..145980898,145980900..145980990) 205
HR_3prime 8 (21971928..21973210) 1283
TGS1_3prime 8 (56737265..56738005) 741
PSCA_promoter 8 (143761624..143761873) 250
CDCA2_5prime 8 (25316513..25316735,25316780..25316781,25316784..25316989) 431
PLEKHF2_5prime 8 (96166259..96166270) 12
MSR1_3prime 8 (15966940..15967591) 652
ZNF572_3prime 8 (125990103..125991631) 1529
EXT1_5prime 8 (119123288..119123842) 555
TMEM70_promoter 8 (74888194..74888201) 8
ZNF250_5prime 8 (146115737..146115788,146126784..146126791) 60
PTP4A3_3prime 8 (142441147..142441394) 248
ENY2_5prime 8 (110346553..110346695) 143
PYCRL_3prime 8 (144686083..144687867) 1785
TRPA1_5prime 8 (72987647..72987852) 206
ATP6V1B2_promoter 8 (20054628..20054694,20054696..20054697,20054701..20054719) 88
DEFA3_3prime 8 (6873391..6873509) 119
CHRNA6_5prime 8 (42623576..42623929) 354
WISP1_3prime 8 (134239956..134242587) 2632
MSC_5prime 8 (72756416..72756703) 288
MAFA_3prime 8 (144510230..144510751,144510950..144511302,144511305..144511305) 876
COL22A1_3prime 8 (139600478..139601493) 1016
MCPH1_5prime 8 (6264113..6264113,6264115..6264186) 73
BIN3_3prime 8 (22477931..22478932) 1002
DEPTOR_5prime 8 (120885957..120886084) 128
C8orf37_3prime 8 (96257147..96259842) 2696
PURG_promoter 8 (30891372..30891481) 110
NOV_3prime 8 (120435375..120436593) 1219
DCTN6_promoter 8 (30013563..30013741,30013743..30013750) 187
LACTB2_5prime 8 (71581370..71581392) 23
TACC1_3prime 8 (38705544..38710546) 5003
BAG4_5prime 8 (38034117..38034385) 269
SLC39A14_promoter 8 (22224512..22224571) 60
CSMD3_3prime 8 (113235157..113236997) 1841
ST3GAL1_promoter 8 (134584184..134584238) 55
NEIL2_promoter 8 (11626998..11627247) 250
LETM2_5prime 8 (38244019..38244086,38245468..38245548,38250131..38250151) 170
ZNF572_promoter 8 (125985290..125985539) 250
MED30_5prime 8 (118532952..118533113) 162
ZC3H3_3prime 8 (144519825..144520223) 399
C8orf56_5prime 8 (104145573..104145597,104153482..104153570) 114
DUSP4_5prime 8 (29207798..29208051) 254
REEP4_5prime 8 (21998998..21999464) 467
ASAP1_3prime 8 (131064353..131066974) 2622
PDLIM2_3prime 8 (22451426..22451811) 386
FAM203A_3prime 8 (145194470..145194482,145194484..145194718,145194745..145194750,145194752..145194754,145194757..145194763,145194771..145195454,145195459..145195461) 951
COX6C_5prime 8 (100904252..100904280,100905867..100906290) 453
OSR2_promoter 8 (99956420..99956669) 250
FUT10_5prime 8 (33318973..33319243,33330582..33330940) 630
GDF6_3prime 8 (97154562..97156788) 2227
NRG1_promoter 8 (32405478..32405534) 57
PDGFRL_3prime 8 (17500313..17500642) 330
RNF19A_5prime 8 (101300405..101300495,101312756..101312879,101315388..101315487) 315
MAK16_promoter 8 (33342018..33342244) 227
TNFRSF10C_5prime 8 (22960103..22960632) 530
ASAH1_promoter 8 (17942478..17942727) 250
FSBP_promoter 8 (95449171..95449420) 250
FABP4_promoter 8 (82395499..82395748) 250
PPP2CB_3prime 8 (30643126..30643748) 623
NDRG1_promoter 8 (134309830..134310079) 250
GTF2E2_5prime 8 (30511118..30511119,30515763..30515764) 4
FAM84B_5prime 8 (127569637..127569730,127570279..127570567,127570571..127570583,127570625..127570638) 410
MROH6_3prime 8 (144648357..144649203) 847
NPM2_3prime 8 (21894196..21894407) 212
GSDMC_5prime 8 (130789836..130789837,130798257..130799134) 880
PLEC_3prime 8 (144989321..144990285) 965
FNTA_5prime 8 (42911296..42911311,42911317..42911438) 138
BRF2_5prime 8 (37707304..37707422) 119
FAM92A1_3prime 8 (94740528..94743755) 3228
R3HCC1_3prime 8 (23153613..23153792) 180
CLDN23_promoter 8 (8559198..8559314) 117
TP53INP1_5prime 8 (95953172..95953319) 148
HSF1_3prime 8 (145537996..145538385) 390
PBK_promoter 8 (27695613..27695862) 250
ANGPT1_5prime 8 (108509789..108510238) 450
WISP1_promoter 8 (134203032..134203281) 250
PKIA_promoter 8 (79428124..79428373) 250
PEBP4_3prime 8 (22570769..22570880) 112
ARMC1_3prime 8 (66514694..66516626) 1933
HR_promoter 8 (21989382..21989631) 250
SFTPC_promoter 8 (22018918..22019167) 250
GPT_5prime 8 (145729465..145729685) 221
LYN_3prime 8 (56922672..56923131) 460
FABP9_5prime 8 (82373759..82373814) 56
RNF19A_3prime 8 (101269288..101270781) 1494
NCALD_promoter 8 (103137136..103137385) 250
CHRNB3_3prime 8 (42591764..42592550) 787
ADAM7_5prime 8 (24298539..24298619) 81
HNF4G_5prime 8 (76452104..76452225) 122
AARD_3prime 8 (117954943..117955933,117955950..117956726) 1768
DEFB4B_5prime 8 (7274352..7274385) 34
MROH6_5prime 8 (144654887..144655141) 255
DENND3_3prime 8 (142204335..142205895) 1561
XPO7_3prime 8 (21862602..21864096) 1495
GEM_promoter 8 (95274579..95274584,95274588..95274823) 242
ZNF34_5prime 8 (146005628..146005665,146012664..146012689) 64
DSCC1_5prime 8 (120868038..120868224,120868229..120868250) 209
MTSS1_3prime 8 (125563031..125565230) 2200
GDAP1_promoter 8 (75262367..75262616) 250
IL7_5prime 8 (79717160..79717758) 599
ZNF395_promoter 8 (28244125..28244233) 109
COX6C_3prime 8 (100890094..100890493,100899718..100899730) 413
PRDM14_5prime 8 (70982098..70982119,70983385..70983562) 200
DEFA4_promoter 8 (6795861..6796110) 250
STAR_5prime 8 (38008339..38008783) 445
MTFR1_3prime 8 (66621282..66622791) 1510
DPYSL2_3prime 8 (26513225..26515694) 2470
PKHD1L1_promoter 8 (110374456..110374705) 250
TMEM66_3prime 8 (29920528..29921401) 874
FBXO43_5prime 8 (101157366..101157680) 315
CTHRC1_promoter 8 (104383493..104383573,104383660..104383742) 164
UBE2W_3prime 8 (74704598..74706334) 1737
KAT6A_5prime 8 (41906498..41906820,41907094..41907225) 455
TMEM55A_3prime 8 (92006024..92007902) 1879
CA1_5prime 8 (86253867..86253888,86263960..86264013,86290275..86291243) 1045
KCNB2_3prime 8 (73850329..73850584) 256
RUNX1T1_3prime 8 (92972359..92972467) 109
AGPAT6_5prime 8 (41455811..41456656) 846
C8orf59_promoter 8 (86132604..86132853) 250
CNBD1_promoter 8 (87878423..87878672) 250
SLC35G5_promoter 8 (11188147..11188396) 250
ZNF517_3prime 8 (146033783..146034529) 747
ARC_3prime 8 (143692405..143693218,143693469..143693613,143693845..143694439) 1554
KCTD9_promoter 8 (25315984..25316233) 250
ZHX1_5prime 8 (124268189..124268411,124279536..124279626) 314
FAM167A_3prime 8 (11278972..11281879) 2908
CLN8_3prime 8 (1728736..1733665,1733745..1734738) 5924
CYP11B1_promoter 8 (143961263..143961512) 250
PCMTD1_5prime 8 (52773714..52773806,52782808..52782950) 236
TMEM74_5prime 8 (109797330..109797366,109799705..109799761) 94
C8orf46_5prime 8 (67405443..67405881) 439
CHRNB3_promoter 8 (42552312..42552561) 250
ZHX1-C8ORF76_5prime 8 (124279536..124279627) 92
ZNF16_promoter 8 (146176275..146176524) 250
LY6E_3prime 8 (144103209..144103826) 618
SFRP1_3prime 8 (41119481..41122583) 3103
NCALD_3prime 8 (102698771..102701534) 2764
POP1_promoter 8 (99129327..99129539) 213
NAPRT1_5prime 8 (144660616..144660783) 168
DLC1_5prime 8 (13357583..13357705,13372111..13372395) 408
TNFRSF10B_promoter 8 (22926693..22926942) 250
BAALC_3prime 8 (104240330..104242532) 2203
PMP2_5prime 8 (82359624..82359758) 135
TNKS_promoter 8 (9413174..9413423) 250
C8orf82_promoter 8 (145754638..145754766) 129
TTI2_promoter 8 (33371120..33371369) 250
BMP1_3prime 8 (22069244..22069839) 596
MCM4_promoter 8 (48873246..48873495) 250
KIFC2_3prime 8 (145698836..145699585) 750
ZNF623_promoter 8 (144731704..144731953) 250
TMEM74_promoter 8 (109799924..109800094) 171
GSR_promoter 8 (30585483..30585495,30585562..30585567,30585569..30585693) 144
GLI4_3prime 8 (144358977..144359099) 123
CLU_5prime 8 (27468091..27468117,27472172..27472548) 404
EIF4EBP1_promoter 8 (37887609..37887748) 140
ADRA1A_3prime 8 (26605667..26606104) 438
PMP2_promoter 8 (82359759..82360008) 250
COL22A1_5prime 8 (139895418..139895487,139925862..139926176) 385
PROSC_5prime 8 (37620111..37620175) 65
ZHX1_promoter 8 (124286930..124286985) 56
TRIB1_promoter 8 (126442393..126442562) 170
PPP1R3B_3prime 8 (8993765..8998301) 4537
COLEC10_3prime 8 (120118433..120118821) 389
C8orf48_3prime 8 (13425463..13425796) 334
TACC1_5prime 8 (38644978..38644978,38644980..38645098) 120
C8orf86_promoter 8 (38386181..38386430) 250
PENK_3prime 8 (57353513..57353828) 316
FABP9_3prime 8 (82370576..82370617) 42
SLC25A37_promoter 8 (23386068..23386317) 250
C8orf56_3prime 8 (104145191..104145254) 64
MED30_3prime 8 (118552220..118552501) 282
SMIM19_3prime 8 (42407754..42409603) 1850
SLCO5A1_promoter 8 (70747300..70747549) 250
ZC3H3_5prime 8 (144623594..144623623) 30
XKR9_promoter 8 (71581370..71581401,71581407..71581429) 55
LRRC6_3prime 8 (133584449..133584551) 103
CCNE2_5prime 8 (95906452..95906475) 24
INTS10_5prime 8 (19674759..19674759,19674763..19674772,19674801..19675046) 257
SNAI2_3prime 8 (49830327..49831363) 1037
FAM49B_3prime 8 (130851839..130854385) 2547
TNFRSF10A_3prime 8 (23047965..23049204) 1240
AZIN1_promoter 8 (103876966..103877215) 250
ADAM18_5prime 8 (39442097..39442139) 43
SPAG1_5prime 8 (101170656..101170844) 189
C8orf74_promoter 8 (10529897..10530146) 250
AGPAT6_3prime 8 (41478523..41479695,41479832..41482520) 3862
TCEA1_3prime 8 (54879116..54880661) 1546
CNGB3_5prime 8 (87755858..87755903) 46
C8orf46_promoter 8 (67405193..67405442) 250
NCALD_5prime 8 (102731860..102731876,102928037..102928086,103032465..103032517,103136798..103137135) 458
ASPH_promoter 8 (62627243..62627368) 126
CHD7_5prime 8 (61653818..61653989) 172
VPS28_promoter 8 (145654152..145654153,145654155..145654177) 25
MTFR1_5prime 8 (66556974..66557019,66582108..66582185) 124
LYPLA1_3prime 8 (54958938..54960622) 1685
DUSP26_5prime 8 (33455036..33455109,33457183..33457624) 516
ERICH1_promoter 8 (681240..681346,681365..681489) 232
LYNX1_promoter 8 (143859641..143859890) 250
CDH17_5prime 8 (95206916..95206933,95220711..95220815) 123
KIF13B_promoter 8 (29120791..29120840) 50
PRDM14_promoter 8 (70983563..70983812) 250
LYPD2_promoter 8 (143833953..143834202) 250
ANXA13_5prime 8 (124749577..124749642) 66
RPL7_3prime 8 (74202874..74202940) 67
CA13_5prime 8 (86157756..86158055) 300
ADCK5_promoter 8 (145597491..145597559) 69
POLB_5prime 8 (42195995..42196140) 146
WWP1_3prime 8 (87479125..87480732) 1608
TOX_3prime 8 (59717977..59720303) 2327
GOT1L1_promoter 8 (37797648..37797897) 250
EPHX2_3prime 8 (27402042..27403081) 1040
WHSC1L1_5prime 8 (38205692..38205733,38239317..38239459) 185
VDAC3_5prime 8 (42251363..42251402) 40
LETM2_3prime 8 (38265795..38266061) 267
KCNV1_promoter 8 (110988077..110988132,110988143..110988145,110988148..110988148,110988151..110988151,110988153..110988153,110988157..110988326) 232
GSDMD_3prime 8 (144645077..144645232) 156
TCEB1_3prime 8 (74857354..74858862) 1509
EGR3_3prime 8 (22545172..22547983) 2812
ERLIN2_5prime 8 (37594145..37594196,37595426..37595438) 65
UBXN2B_5prime 8 (59323823..59323911,59323930..59323942) 102
SLC18A1_promoter 8 (20040718..20040967) 250
MYBL1_3prime 8 (67474410..67476929) 2520
CHMP4C_promoter 8 (82644419..82644668) 250
TMEM71_promoter 8 (133772829..133773078) 250
ASAP1_promoter 8 (131414218..131414467) 250
ARHGEF10_3prime 8 (1905432..1906799) 1368
ZBTB10_3prime 8 (81431766..81438500) 6735
PI15_5prime 8 (75736772..75736910,75737445..75737482) 177
PTK2B_5prime 8 (27168999..27169226,27169821..27169904,27170722..27170804,27179919..27180016,27180784..27180943,27183081..27183198,27255065..27255099) 806
BAG4_promoter 8 (38033867..38034116) 250
AARD_promoter 8 (117950188..117950411) 224
BAI1_5prime 8 (143545341..143545377,143545379..143545388) 47
FGF20_3prime 8 (16849678..16850578) 901
MATN2_5prime 8 (98900205..98900326) 122
PHF20L1_5prime 8 (133790038..133790072) 35
C8orf12_3prime 8 (11296052..11296166) 115
FOXH1_3prime 8 (145698836..145699618) 783
OTUD6B_5prime 8 (92082424..92082520) 97
SDCBP_5prime 8 (59465728..59465830,59465832..59465832,59465843..59465862,59477578..59477590) 137
RRS1_3prime 8 (67342467..67342966) 500
SORBS3_5prime 8 (22411965..22412017) 53
DDHD2_3prime 8 (38117642..38117665,38118118..38120351) 2258
TM2D2_3prime 8 (38846327..38848848) 2522
SPAG11B_5prime 8 (7321028..7321176) 149
TRIM55_5prime 8 (67039131..67039501) 371
ADHFE1_promoter 8 (67344471..67344720) 250
WDYHV1_5prime 8 (124429086..124429087) 2
FDFT1_3prime 8 (11696121..11696818) 698
PLEKHF2_promoter 8 (96145782..96145825,96145898..96145898) 45
IKBKB_5prime 8 (42128820..42128880,42129601..42129616) 77
CYHR1_promoter 8 (145690419..145690668) 250
PCM1_3prime 8 (17885174..17885477) 304
ZNF703_3prime 8 (37556309..37557537) 1229
DCAF13_5prime 8 (104426942..104427009,104427168..104427216) 117
HMBOX1_3prime 8 (28908675..28910787) 2113
GSDMD_5prime 8 (144635626..144635629,144635635..144635638,144635642..144635643,144635651..144635703,144635711..144635712,144635770..144635930,144637229..144637366,144638104..144638200) 461
C8orf33_3prime 8 (146279546..146281416) 1871
GINS4_5prime 8 (41386725..41386915,41387703..41387719) 208
EXT1_3prime 8 (118806729..118811948) 5220
ADAMDEC1_3prime 8 (24262814..24263526) 713
COL14A1_3prime 8 (121383473..121384275) 803
C8orf31_5prime 8 (144120679..144120950,144124375..144124416) 314
REXO1L11P_promoter 8 (86747293..86747344,86747350..86747542) 245
UQCRB_promoter 8 (97247768..97248017) 250
MYOM2_promoter 8 (1992905..1993154) 250
ZNF704_3prime 8 (81540686..81549253,81549340..81553598) 12827
DEFB103B_promoter 8 (7287871..7288120) 250
ARC_promoter 8 (143696834..143697083) 250
ZNF395_5prime 8 (28218644..28218699) 56
HAS2_3prime 8 (122624356..122626346) 1991
PPP1R42_promoter 8 (67940787..67941036) 250
PDP1_5prime 8 (94930139..94930140) 2
USP17L2_promoter 8 (11996587..11996836) 250
SDC2_3prime 8 (97621779..97624000) 2222
PENK_promoter 8 (57358590..57358839) 250
ZDHHC2_3prime 8 (17074724..17074755,17077765..17082308) 4576
TEX15_promoter 8 (30706609..30706858) 250
LY96_3prime 8 (74941292..74941322) 31
LOXL2_3prime 8 (23154702..23155553) 852
UBXN2B_3prime 8 (59360113..59364060) 3948
LPL_3prime 8 (19822824..19824769) 1946
ERLIN2_promoter 8 (37593895..37594144) 250
ATP6V1B2_3prime 8 (20077916..20079212) 1297
ABRA_5prime 8 (107782421..107782473) 53
ANKRD46_3prime 8 (101521980..101522802) 823
UQCRB_3prime 8 (97243170..97243280) 111
TUSC3_3prime 8 (15615321..15615364,15621730..15621968) 283
PLEKHA2_5prime 8 (38775425..38775447) 23
EPPK1_5prime 8 (144947422..144947466) 45
FAM160B2_3prime 8 (21960445..21962409) 1965
CA3_promoter 8 (86350806..86351055) 250
ADRA1A_5prime 8 (26722489..26722922) 434
TNFRSF10B_5prime 8 (22926410..22926692) 283
C8orf49_promoter 8 (11618646..11618895) 250
DSCC1_promoter 8 (120868251..120868500) 250
FDFT1_promoter 8 (11659870..11660119) 250
COPS5_5prime 8 (67974234..67974552) 319
ZFAT_5prime 8 (135725229..135725229,135725234..135725273) 41
ABRA_promoter 8 (107782474..107782723) 250
SLC52A2_3prime 8 (145584678..145584901) 224
SULF1_5prime 8 (70378859..70379185,70408000..70408161,70414109..70414203,70475774..70475846,70476151..70476208) 715
TPD52_5prime 8 (80992691..80993051) 361
SNTB1_3prime 8 (121547985..121551114) 3130
OXR1_5prime 8 (107460152..107460248) 97
CA2_3prime 8 (86393021..86393722) 702
SLC25A37_5prime 8 (23386318..23386326,23386392..23386513) 131
AP3M2_promoter 8 (42010214..42010345,42010347..42010349,42010353..42010356,42010362..42010362,42010422..42010422,42010424..42010425,42010427..42010429,42010431..42010431,42010433..42010442) 157
TATDN1_promoter 8 (125551326..125551425,125551531..125551575) 145
PSCA_3prime 8 (143763553..143764142) 590
TCF24_promoter 8 (67874826..67874856,67874931..67874931,67874933..67875075) 175
TMEM64_3prime 8 (91634223..91637896) 3674
KCNS2_5prime 8 (99440166..99440205) 40
PTK2B_3prime 8 (27316029..27316903) 875
RGS22_3prime 8 (100973164..100973424,100974622..100974664) 304
SYBU_5prime 8 (110703562..110703653,110703830..110704020) 283
C8orf74_5prime 8 (10530147..10530173) 27
CDCA2_promoter 8 (25316263..25316512) 250
TATDN1_5prime 8 (125551290..125551325) 36
LAPTM4B_5prime 8 (98787285..98787923) 639
GTF2E2_promoter 8 (30515775..30515776,30515784..30515784,30515808..30516018) 214
C8orf59_5prime 8 (86129731..86129731,86132535..86132603) 70
RB1CC1_3prime 8 (53535016..53536339) 1324
DEFB1_5prime 8 (6735382..6735544) 163
KCTD9_5prime 8 (25315901..25315983) 83
GML_3prime 8 (143928109..143928262) 154
RHOBTB2_promoter 8 (22844680..22844929) 250
ADAM28_5prime 8 (24151553..24151660) 108
GDAP1_5prime 8 (75262617..75262694) 78
RALYL_3prime 8 (85833149..85834079) 931
SPAG11A_5prime 8 (7705546..7705566) 21
EBF2_5prime 8 (25902378..25902913) 536
ASH2L_promoter 8 (37962510..37962759) 250
MED30_promoter 8 (118532702..118532951) 250
TMEM67_3prime 8 (94828683..94830285) 1603
HGSNAT_promoter 8 (42995348..42995387) 40
PIWIL2_5prime 8 (22132810..22132911,22136854..22136897) 146
KCNV1_5prime 8 (110986620..110987421,110987848..110988076) 1031
SNTG1_5prime 8 (50824233..50824791,51085121..51085195,51306772..51306796) 659
EIF3H_5prime 8 (117768039..117768060) 22
ZNF623_5prime 8 (144731954..144732040) 87
ADCY8_3prime 8 (131792547..131792633) 87
ADAM28_promoter 8 (24151303..24151552) 250
DOK2_5prime 8 (21771115..21771371) 257
ANGPT2_3prime 8 (6357172..6357370,6357453..6360619) 3366
UNC5D_3prime 8 (35648084..35648143) 60
NDUFAF6_5prime 8 (96037214..96037220) 7
TMEM65_3prime 8 (125324231..125326198) 1968
DEPTOR_3prime 8 (121061946..121063152) 1207
RPL30_5prime 8 (99057598..99057742) 145
DNAJC5B_5prime 8 (66933795..66933940,66955723..66955846,66963766..66963780) 285
CRISPLD1_3prime 8 (75944480..75946793) 2314
NEFM_3prime 8 (24776122..24776606) 485
PI15_promoter 8 (75736522..75736771) 250
MTFR1_promoter 8 (66556724..66556973) 250
C8orf17_5prime 8 (140943416..140944529) 1114
NAT1_promoter 8 (18067368..18067617) 250
EIF3E_promoter 8 (109260995..109261244) 250
TERF1_promoter 8 (73920849..73921098) 250
WDYHV1_3prime 8 (124453658..124454261) 604
FAM203B_3prime 8 (145439664..145439664,145439667..145439670,145439673..145439674,145439679..145439923,145439957..145439959,145439961..145439961,145439980..145440662,145440664..145440665) 941
VCPIP1_5prime 8 (67579196..67579452) 257
IDO1_promoter 8 (39770553..39770802) 250
VPS28_3prime 8 (145649000..145649185) 186
C8orf82_3prime 8 (145751117..145752193) 1077
NPBWR1_3prime 8 (53853457..53853677) 221
CCDC25_3prime 8 (27590835..27593730) 2896
C8orf34_3prime 8 (69730484..69730796) 313
SOX17_5prime 8 (55370690..55370690,55370696..55370696) 2
ZHX1_3prime 8 (124260696..124262560,124265562..124265562) 1866
SGCZ_3prime 8 (13947373..13947949) 577
COL14A1_promoter 8 (121137097..121137346) 250
MTBP_5prime 8 (121457666..121457708) 43
MBOAT4_3prime 8 (29989340..29989456) 117
HEY1_5prime 8 (80679901..80679910,80679919..80679923,80679940..80679940,80679945..80679946,80679950..80679960,80679962..80679982) 50
CYC1_3prime 8 (145152242..145152428) 187
REXO1L1_promoter 8 (86575727..86575746,86575753..86575976) 244
PPAPDC1B_promoter 8 (38126780..38126780,38126782..38126988) 208
RPL8_3prime 8 (146015155..146015186) 32
SPAG11A_promoter 8 (7705296..7705545) 250
DEFB104A_3prime 8 (7698719..7698764) 46
SDR16C5_promoter 8 (57233242..57233491) 250
ESRP1_5prime 8 (95653357..95653544) 188
FAM110B_3prime 8 (59059905..59061347) 1443
DPY19L4_promoter 8 (95731878..95732049) 172
ARHGEF10_5prime 8 (1791519..1791563) 45
C8orf49_5prime 8 (11618896..11618922) 27
DEFB105B_promoter 8 (7344941..7345190) 250
SHARPIN_promoter 8 (145159094..145159104,145159114..145159313) 211
MCPH1_promoter 8 (6263863..6264020,6264025..6264025,6264027..6264034,6264039..6264064,6264066..6264066,6264068..6264070,6264072..6264078,6264080..6264080,6264083..6264083,6264106..6264110) 211
DEFA4_3prime 8 (6793344..6793539) 196
STAU2_3prime 8 (74332606..74333604) 999
IDO2_promoter 8 (39792224..39792473) 250
RGS20_3prime 8 (54871021..54871863) 843
NAT1_3prime 8 (18080432..18081197) 766
DLC1_3prime 8 (12940870..12943317) 2448
CSGALNACT1_5prime 8 (19363348..19363641,19448671..19448789,19459282..19459376,19459503..19460006) 1012
MFHAS1_promoter 8 (8751390..8751405) 16
MROH5_promoter 8 (142506860..142507109) 250
DEFA5_promoter 8 (6914257..6914506) 250
PHYHIP_5prime 8 (22085873..22085899,22089309..22089854) 573
PDLIM2_5prime 8 (22436254..22436290) 37
COPS5_3prime 8 (67955314..67955465) 152
CDH17_3prime 8 (95139399..95140465) 1067
C8orf76_promoter 8 (124253639..124253888) 250
DERL1_promoter 8 (124054664..124054913) 250
C8orf17_promoter 8 (140943166..140943415) 250
TMEM75_promoter 8 (128960592..128960841) 250
C8orf47_promoter 8 (99076289..99076538) 250
HNF4G_promoter 8 (76451854..76452103) 250
SAMD12_5prime 8 (119634058..119634192) 135
ZBTB10_promoter 8 (81397652..81397901) 250
PDLIM2_promoter 8 (22436004..22436253) 250
CLU_3prime 8 (27454434..27455755) 1322
NDUFB9_3prime 8 (125562136..125562220) 85
SBSPON_3prime 8 (73976775..73979573) 2799
PROSC_3prime 8 (37635625..37637283) 1659
ADHFE1_3prime 8 (67380590..67381142) 553
SLC18A1_3prime 8 (20002367..20003271) 905
SLC26A7_3prime 8 (92406505..92406946) 442
RPL30_3prime 8 (99053949..99054026) 78
SNX16_5prime 8 (82752224..82752317,82752433..82752678,82754357..82754375) 359
EMC2_3prime 8 (109498830..109499141) 312
ZNF16_3prime 8 (146155744..146156121) 378
SCARA5_5prime 8 (27845135..27845147,27849774..27850244) 484
SLCO5A1_5prime 8 (70744911..70745086,70745332..70745404,70747089..70747128,70747172..70747299) 417
VPS13B_3prime 8 (100887897..100889808) 1912
DCTN6_5prime 8 (30013830..30013897) 68
KIF13B_3prime 8 (28924796..28927389,28927667..28928018) 2946
ZNF7_5prime 8 (146053003..146053013,146053015..146053019,146053021..146053197,146054428..146054470) 236
DEFA1_promoter 8 (6837603..6837852) 250
HTRA4_5prime 8 (38831683..38831780) 98
ZFP41_5prime 8 (144329230..144329312,144331860..144332011) 235
PPP1R16A_5prime 8 (145715413..145715595,145721844..145722575) 915
TRIM55_3prime 8 (67086831..67087720) 890
ADHFE1_5prime 8 (67344721..67344749) 29
FBXO16_3prime 8 (28285929..28286241) 313
ZFAT_3prime 8 (135490035..135490722) 688
WHSC1L1_3prime 8 (38127215..38133156) 5942
EPHX2_5prime 8 (27348296..27348628,27348653..27348654,27348656..27348658,27348663..27348664,27348668..27348668,27348673..27348723) 392
REEP4_promoter 8 (21999465..21999714) 250
CPA6_3prime 8 (68334408..68334736) 329
ZDHHC2_5prime 8 (17013538..17013544,17013548..17013548) 8
TRPS1_5prime 8 (116635867..116635985) 119
KIAA1429_5prime 8 (95565678..95565751) 74
ARHGAP39_3prime 8 (145754638..145755142,145755144..145755144,145755277..145755277,145755294..145755382,145755390..145755392,145755396..145755420,145755422..145755425,145755457..145755541,145755636..145755636) 714
HEY1_3prime 8 (80676248..80677420) 1173
C8orf44_5prime 8 (67579853..67579936,67589877..67589941) 149
DEFB134_3prime 8 (11850692..11851486) 795
LRRC6_promoter 8 (133687814..133688063) 250
MRPL13_promoter 8 (121457627..121457708,121457831..121457876) 128
EXOSC4_3prime 8 (145135507..145135550) 44
CHCHD7_3prime 8 (57129997..57131174) 1178
TAF2_3prime 8 (120743015..120744161) 1147
PHYHIP_3prime 8 (22077234..22078863) 1630
GGH_5prime 8 (63951351..63951361,63951533..63951730) 209
PLEC_5prime 8 (145024877..145024992) 116
TCEA1_5prime 8 (54934908..54935089) 182
HHLA1_promoter 8 (133123407..133123656) 250
C8orf44-SGK3_promoter 8 (67579601..67579850) 250
LRP12_3prime 8 (105501478..105502898) 1421
TMEM68_3prime 8 (56651317..56652688) 1372
AP3M2_3prime 8 (42026582..42028700) 2119
PDGFRL_promoter 8 (17433692..17433941) 250
RP1L1_5prime 8 (10480714..10480730,10512408..10512612) 222
BRF2_3prime 8 (37700786..37702005) 1220
KIAA1967_3prime 8 (22477198..22478932) 1735
LYN_5prime 8 (56854414..56854416) 3
PINX1_5prime 8 (10697269..10697386) 118
TNFRSF11B_3prime 8 (119935796..119936610) 815
CPNE3_3prime 8 (87570641..87573726) 3086
C8orf86_5prime 8 (38386158..38386180) 23
RSPO2_5prime 8 (109094869..109095035,109095425..109095616,109095637..109095876) 599
TMEM67_promoter 8 (94766835..94767084) 250
SLC20A2_5prime 8 (42329911..42330172) 262
GATA4_3prime 8 (11615987..11617511) 1525
FGF20_promoter 8 (16859691..16859940) 250
LY6K_3prime 8 (143784792..143786545) 1754
SYBU_3prime 8 (110586417..110587132) 716
CEBPD_promoter 8 (48651649..48651898) 250
CLVS1_5prime 8 (62200514..62200697,62204877..62205013,62212236..62212384) 470
YWHAZ_3prime 8 (101928753..101930506,101930576..101930577,101930703..101932918) 3972
SLC25A32_3prime 8 (104410863..104412636) 1774
SLC52A2_5prime 8 (145582443..145582593,145582597..145582599,145582603..145582603,145582605..145582605,145582609..145582725,145582844..145582951) 381
CLU_promoter 8 (27472549..27472798) 250
MCMDC2_5prime 8 (67782984..67783066,67786288..67786373) 169
FZD3_promoter 8 (28351523..28351594) 72
ZC2HC1A_3prime 8 (79629731..79632000) 2270
ANXA13_promoter 8 (124749643..124749892) 250
ST18_5prime 8 (53126820..53126850,53130306..53130461,53133301..53133408,53134200..53134353,53142592..53142637,53321888..53322012,53322242..53322303) 682
PTDSS1_5prime 8 (97273943..97274194,97274244..97274266) 275
MTUS1_5prime 8 (17613319..17613470,17658107..17658177) 223
NKX6-3_5prime 8 (41504877..41504878) 2
TMEM75_3prime 8 (128959126..128959863) 738
C8orf47_3prime 8 (99105564..99105838) 275
ZNF34_promoter 8 (146012690..146012693,146012712..146012939) 232
FDFT1_5prime 8 (11660120..11660208,11660219..11660339) 210
INTS8_promoter 8 (95835277..95835526) 250
ZNF572_5prime 8 (125985540..125985658,125987848..125987880) 152
MTMR9_3prime 8 (11180300..11185646) 5347
CEBPD_5prime 8 (48651080..48651114,48651117..48651117,48651139..48651140,48651240..48651320,48651322..48651325,48651329..48651648) 443
LY6H_promoter 8 (144242247..144242378) 132
NPBWR1_promoter 8 (53850741..53850990) 250
UTP23_3prime 8 (117784084..117786923) 2840
POU5F1B_3prime 8 (128429194..128432311) 3118
ATP6V0D2_promoter 8 (87110816..87111065) 250
TM2D2_5prime 8 (38853961..38854052) 92
MTDH_3prime 8 (98736901..98740998) 4098
C8orf34_promoter 8 (69242707..69242956) 250
PABPC1_promoter 8 (101734941..101735190) 250
EFCAB1_promoter 8 (49647792..49648041) 250
KIAA1967_promoter 8 (22461895..22462144) 250
KCNB2_5prime 8 (73449818..73450120,73479877..73479967) 394
DEFB105A_3prime 8 (7679488..7679527) 40
ZNF517_5prime 8 (146028255..146028297) 43
TGS1_promoter 8 (56685451..56685700) 250
ADRB3_5prime 8 (37823990..37824483) 494
RHOBTB2_3prime 8 (22874985..22875954) 970
ADAMDEC1_5prime 8 (24241798..24242015) 218
TAF2_5prime 8 (120844807..120845103) 297
RBM12B-AS1_3prime 8 (94752790..94752983) 194
SDR16C5_5prime 8 (57228909..57228920,57232618..57233241) 636
CSPP1_5prime 8 (67976603..67976631) 29
RMDN1_3prime 8 (87484579..87486534) 1956
FAM110B_5prime 8 (58944165..58944262,58955743..58955858,58988094..58988182,59058466..59058787) 625
TDRP_promoter 8 (495866..495995,496015..496031) 147
KCNS2_3prime 8 (99441644..99445076) 3433
PRKDC_promoter 8 (48872744..48872765,48872775..48872993) 241
MSRA_5prime 8 (9911778..9911801) 24
SCARA5_promoter 8 (27850245..27850494) 250
OR4F21_5prime 8 (117027..117043) 17
DPYS_3prime 8 (105391652..105392071,105393412..105393423) 432
ARMC1_promoter 8 (66546443..66546692) 250
RHOBTB2_5prime 8 (22844930..22845076,22849581..22849693,22852074..22852094) 281
RBM12B-AS1_5prime 8 (94752349..94752480) 132
WHSC1L1_promoter 8 (38239984..38239985,38239989..38240040) 54
NSMAF_5prime 8 (59571908..59572003) 96
GRINA_5prime 8 (145065368..145065389) 22
IMPA1_promoter 8 (82598519..82598768) 250
REEP4_3prime 8 (21995533..21995997) 465
EPPK1_3prime 8 (144939497..144940158) 662
GNRH1_3prime 8 (25276778..25276932) 155
COMMD5_5prime 8 (146076726..146076780,146078757..146079121) 420
YTHDF3_5prime 8 (64081121..64081403) 283
DMTN_3prime 8 (21938977..21939365,21939437..21940029) 982
ASAP1_5prime 8 (131414192..131414217) 26
FAM83H_5prime 8 (144812755..144812767) 13
KIAA0196_5prime 8 (126096143..126096264,126103857..126104082) 348
SCRT1_5prime 8 (145559834..145559872,145559878..145559878) 40
ARFGEF1_3prime 8 (68109884..68111166) 1283
TNFRSF10B_3prime 8 (22877646..22880181) 2536
ZNF696_3prime 8 (144379094..144379094,144379098..144379129,144379143..144379143,144379269..144379269,144379275..144379308,144379389..144379389,144379392..144379594,144379602..144379603,144379606..144380231) 901
TNFRSF10A_promoter 8 (23082640..23082889) 250
STC1_5prime 8 (23712039..23712320) 282
FAM84B_3prime 8 (127564687..127568699) 4013
ZC2HC1A_promoter 8 (79578032..79578281) 250
BNIP3L_3prime 8 (26267931..26270645) 2715
NUGGC_3prime 8 (27879481..27880831) 1351
PKIA_5prime 8 (79428374..79428488,79428491..79428495,79428501..79428508,79428510..79428510,79485046..79485174,79510593..79510617) 283
TPD52_3prime 8 (80948826..80950348) 1523
DOK2_promoter 8 (21771372..21771621) 250
C8orf48_5prime 8 (13424352..13424498) 147
PTK2B_promoter 8 (27168962..27168998) 37
EXOSC4_5prime 8 (145133529..145133629) 101
NAPRT1_promoter 8 (144660784..144661033) 250
TSPYL5_3prime 8 (98285717..98288816) 3100
DLC1_promoter 8 (13372396..13372645) 250
VPS13B_5prime 8 (100025494..100025575,100025988..100026014) 109
C8orf12_promoter 8 (11225661..11225910) 250
TMEM68_promoter 8 (56685967..56686175) 209
KIAA0196_3prime 8 (126036502..126036856) 355
THAP1_promoter 8 (42698469..42698718) 250
CEBPD_3prime 8 (48649471..48649870) 400
MFHAS1_3prime 8 (8640864..8643529) 2666
DEFB1_promoter 8 (6735545..6735794) 250
TMEM71_3prime 8 (133722194..133723210) 1017
GRHL2_5prime 8 (102504660..102504995) 336
ATP6V0D2_5prime 8 (87111066..87111205) 140
ZNF7_promoter 8 (146052974..146053002) 29
RRM2B_3prime 8 (103216730..103220358) 3629
TRIB1_5prime 8 (126442563..126442788,126442832..126442834,126442957..126442962,126442980..126442982) 238
EPHX2_promoter 8 (27348046..27348295) 250
PNOC_promoter 8 (28174399..28174648) 250
SPIDR_3prime 8 (48648077..48648868) 792
C8orf48_promoter 8 (13424102..13424351) 250
DEFB105B_5prime 8 (7345191..7345240) 50
DEFA5_5prime 8 (6914222..6914256) 35
SLC45A4_promoter 8 (142238674..142238923) 250
BHLHE22_5prime 8 (65492814..65493001) 188
TRHR_3prime 8 (110131687..110131796) 110
TRMT12_3prime 8 (125464518..125465262) 745
EMC2_promoter 8 (109455603..109455852) 250
TSPYL5_promoter 8 (98290177..98290426) 250
INTS9_5prime 8 (28747402..28747481) 80
ADAM9_3prime 8 (38961222..38962520) 1299
PSKH2_5prime 8 (87081854..87081926) 73
MROH1_promoter 8 (145215678..145215927) 250
TNFRSF10D_promoter 8 (23021544..23021793) 250
HRSP12_5prime 8 (99129327..99129469) 143
ADAM9_5prime 8 (38854505..38854580) 76
SOX7_3prime 8 (10581278..10583245) 1968
TRAM1_3prime 8 (71485677..71487164) 1488
FOXH1_promoter 8 (145701719..145701968) 250
DNAJC5B_promoter 8 (66933545..66933794) 250
UTP23_promoter 8 (117778492..117778741) 250
SCARA5_3prime 8 (27727399..27729448) 2050
SQLE_3prime 8 (126034190..126034525) 336
DEFB130_promoter 8 (12175828..12176075) 248
MMP16_3prime 8 (89044237..89053686) 9450
STC1_promoter 8 (23712321..23712570) 250
SLC10A5_promoter 8 (82608410..82608659) 250
RGS22_promoter 8 (101118442..101118594) 153
UBR5_5prime 8 (103424934..103424934) 1
VPS37A_promoter 8 (17103830..17104044,17104066..17104079) 229
SNTG1_3prime 8 (51705392..51706678) 1287
KCNU1_promoter 8 (36641642..36641891) 250
UBE2V2_promoter 8 (48920710..48920824) 115
CHRAC1_promoter 8 (141521147..141521275) 129
FAM86B1_5prime 8 (12051582..12051583) 2
FABP5_5prime 8 (82192598..82192634) 37
NDUFB9_promoter 8 (125551094..125551263,125551290..125551343) 224
TCEB1_5prime 8 (74872006..74872053,74884480..74884522) 91
ADAM9_promoter 8 (38854255..38854412,38854414..38854441,38854444..38854446,38854449..38854450,38854492..38854504) 204
ST18_promoter 8 (53322304..53322553) 250
TMEM55A_promoter 8 (92053293..92053542) 250
DDHD2_5prime 8 (38088861..38088998,38089007..38089007,38090505..38090510) 145
FAM135B_3prime 8 (139142266..139144833) 2568
POLR2K_promoter 8 (101162562..101162811) 250
TCF24_3prime 8 (67858736..67860283) 1548
EBAG9_promoter 8 (110552216..110552405) 190
PLAT_3prime 8 (42032751..42033508) 758
FABP4_5prime 8 (82395405..82395498) 94
HNF4G_3prime 8 (76476334..76479078) 2745
DERL1_3prime 8 (124025404..124027684) 2281
SNTB1_5prime 8 (121825325..121825513) 189
NRG1_3prime 8 (32621923..32622548) 626
RNF139_5prime 8 (125486979..125487086) 108
DUSP26_promoter 8 (33457625..33457874) 250
LRRC24_3prime 8 (145747761..145747856) 96
SLURP1_5prime 8 (143823806..143823829) 24
PPP2R2A_3prime 8 (26227932..26228402) 471
POU5F1B_promoter 8 (128426285..128426534) 250
HTRA4_promoter 8 (38831433..38831682) 250
DCSTAMP_5prime 8 (105352054..105352090,105360769..105360778) 47
NECAB1_promoter 8 (91803528..91803777) 250
DEFB103B_5prime 8 (7287655..7287870) 216
DDHD2_promoter 8 (38088611..38088860) 250
ZNF707_5prime 8 (144766678..144766712,144769087..144769184,144770164..144770237,144770832..144771471,144772227..144772276) 897
SPAG1_promoter 8 (101170406..101170655) 250
SLC26A7_promoter 8 (92261285..92261534) 250
ZNF251_3prime 8 (145946514..145947026) 513
REXO1L1_3prime 8 (86568695..86573698) 5004
CNOT7_5prime 8 (17102664..17102756,17104207..17104212,17104214..17104237,17104239..17104239,17104344..17104387) 168
ZNF705G_5prime 8 (7220469..7220539,7238974..7239123,7243020..7243080) 282
C8orf49_3prime 8 (11619616..11620309) 694
ODF1_3prime 8 (103573115..103573216) 102
FAM49B_5prime 8 (130891710..130891717,130915558..130915596,130951854..130951909,130952000..130952003,130952011..130952078) 175
DEFB106A_5prime 8 (7682694..7682696) 3
KHDRBS3_3prime 8 (136659330..136659853) 524
UBE2W_promoter 8 (74791147..74791394) 248
SFRP1_promoter 8 (41167147..41167266) 120
TRPA1_3prime 8 (72933486..72935138) 1653
PPP2CB_5prime 8 (30670329..30670388) 60
TMEM106B_5prime 7 (12250926..12251051,12253827..12254020) 320
AGR2_3prime 7 (16831435..16832529) 1095
RALA_promoter 7 (39662832..39663026,39663030..39663033,39663055..39663081) 226
ZSCAN25_3prime 7 (99227646..99230030) 2385
ATP5J2_3prime 7 (99055818..99055947) 130
OR2A5_5prime 7 (143747461..143747492) 32
TRBV20-1_5prime 7 (142334163..142334240) 78
SPDYE3_5prime 7 (99905325..99905506) 182
C7orf69_promoter 7 (47834639..47834888) 250
GNGT1_promoter 7 (93535570..93535819) 250
CD36_3prime 7 (80303466..80303725) 260
BET1_5prime 7 (93633531..93633687) 157
RAB19_5prime 7 (140103843..140104017,140107424..140107444) 196
MDH2_3prime 7 (75695731..75696826) 1096
ANLN_promoter 7 (36429165..36429243) 79
RBM28_promoter 7 (127983963..127984212) 250
OR6B1_promoter 7 (143700772..143701021) 250
POM121_3prime 7 (72419012..72421214,72421282..72421979) 2901
DFNA5_5prime 7 (24789396..24789412,24797326..24797732) 424
AGFG2_promoter 7 (100136598..100136847) 250
ZNF775_3prime 7 (150095186..150095719) 534
SEPT7_3prime 7 (35943904..35944915) 1012
POLR2J3_promoter 7 (102212987..102213155,102213227..102213236) 179
ZNF862_promoter 7 (149535206..149535455) 250
FAM71F2_3prime 7 (128323216..128324324) 1109
FOXK1_3prime 7 (4802098..4807783,4807815..4807983,4807985..4807992,4807999..4807999,4808003..4811074) 8936
ORC5_promoter 7 (103848496..103848745) 250
C7orf55-LUC7L2_3prime 7 (139107089..139108198) 1110
GTF2I_5prime 7 (74072011..74072022,74103458..74103460) 15
PDE1C_3prime 7 (31790793..31792995) 2203
C7orf50_promoter 7 (1177959..1177960,1177964..1178126) 165
SPDYE2_3prime 7 (102201625..102201667,102202503..102202516) 57
C7orf26_3prime 7 (6647801..6648357) 557
HYAL4_5prime 7 (123485223..123485739,123488143..123488212,123508277..123508325) 636
TRBV6-6_5prime 7 (142162364..142162407) 44
LRRD1_promoter 7 (91808448..91808697) 250
TRBV10-1_5prime 7 (142232023..142232090) 68
C7orf57_5prime 7 (48075117..48075227,48075805..48075903) 210
GIGYF1_5prime 7 (100285900..100285907,100285909..100287071) 1171
STYXL1_promoter 7 (75677322..75677476,75677547..75677571) 180
DOCK4_promoter 7 (111846451..111846700) 250
LAMB1_promoter 7 (107643701..107643950) 250
GNAI1_promoter 7 (79763854..79763903) 50
THAP5_promoter 7 (108210168..108210417) 250
CASD1_3prime 7 (94185073..94186331) 1259
NXPH1_3prime 7 (8791402..8792593) 1192
FAM115C_promoter 7 (143317793..143317811) 19
COBL_3prime 7 (51083909..51085245) 1337
DLD_promoter 7 (107531165..107531414) 250
CPED1_3prime 7 (120935709..120937498) 1790
GIMAP4_5prime 7 (150264365..150264525,150266976..150266987) 173
BCL7B_3prime 7 (72950686..72951625) 940
SPAM1_3prime 7 (123610305..123610350,123611061..123611468) 454
HOXA6_5prime 7 (27187371..27187393) 23
PTCD1_3prime 7 (99017372..99017587) 216
AASS_5prime 7 (121773783..121773876) 94
DNAH11_3prime 7 (21940875..21941457) 583
ZNF398_promoter 7 (148844318..148844369) 52
FLNC_3prime 7 (128498580..128499326) 747
FAM20C_3prime 7 (299949..300711) 763
HIBADH_promoter 7 (27702615..27702864) 250
KPNA7_3prime 7 (98771197..98771328) 132
AGBL3_5prime 7 (134671259..134671452,134672626..134672682) 251
LRWD1_3prime 7 (102113499..102113615) 117
PLEKHA8_promoter 7 (30067779..30067963,30067980..30067980,30068014..30068014) 187
AP5Z1_promoter 7 (4815003..4815252) 250
C7orf65_promoter 7 (47694592..47694841) 250
PTPRZ1_promoter 7 (121512893..121513026) 134
BRAT1_3prime 7 (2577511..2577700) 190
AUTS2_promoter 7 (69064069..69064087,69064262..69064318) 76
PAPOLB_3prime 7 (4897364..4899527) 2164
CDK14_promoter 7 (90338462..90338711) 250
OR2A1_promoter 7 (144014968..144015021,144015062..144015215) 208
CPVL_3prime 7 (29035253..29035385) 133
SAMD9L_3prime 7 (92759368..92760527) 1160
PRR15_3prime 7 (29606338..29606911) 574
ESYT2_3prime 7 (158523686..158526895) 3210
SEC61G_3prime 7 (54819946..54820101) 156
CREB3L2_3prime 7 (137559725..137565219) 5495
CDK6_3prime 7 (92234235..92244451) 10217
NOS3_5prime 7 (150688083..150688388,150690841..150690889) 355
RSBN1L_3prime 7 (77408488..77409008) 521
FAM3C_5prime 7 (121023026..121023064) 39
FERD3L_promoter 7 (19185045..19185294) 250
CCM2_3prime 7 (45115659..45116050) 392
TRBV6-9_promoter 7 (142104554..142104803) 250
ZNF789_promoter 7 (99070214..99070463) 250
SLC37A3_promoter 7 (140098410..140098599) 190
SLC26A3_promoter 7 (107443653..107443902) 250
ANKRD61_promoter 7 (6070757..6071004) 248
CCDC126_promoter 7 (23636748..23636997) 250
STAG3L3_promoter 7 (72476245..72476494) 250
C7orf65_5prime 7 (47694842..47694874) 33
POR_5prime 7 (75544483..75544486,75544491..75544497,75583307..75583308) 13
PRSS58_promoter 7 (141957848..141958097) 250
CLIP2_5prime 7 (73731810..73731874) 65
HOXA9_3prime 7 (27202054..27203219) 1166
KLRG2_5prime 7 (139168391..139168458) 68
GPR37_promoter 7 (124405682..124405888) 207
C7orf43_3prime 7 (99752043..99752257,99752293..99752631) 554
HIP1_3prime 7 (75162621..75167490) 4870
FAM221A_3prime 7 (23741786..23742269) 484
MUC3A_promoter 7 (100551000..100551249) 250
PNPLA8_5prime 7 (108155938..108156018,108158634..108158745,108161920..108161965,108166473..108166638) 405
GNG11_5prime 7 (93551011..93551447) 437
TMEM248_5prime 7 (66406835..66406850) 16
PSMG3_3prime 7 (1606966..1607331) 366
MUC17_3prime 7 (100701328..100702020) 693
CTAGE6_promoter 7 (143454790..143455039) 250
ZNF425_3prime 7 (148799876..148800701) 826
CPA2_5prime 7 (129906667..129906719) 53
SLC35B4_3prime 7 (133974084..133979582) 5499
COPG2_promoter 7 (130353770..130353848) 79
ANKRD7_promoter 7 (117864480..117864729) 250
PEG10_promoter 7 (94285413..94285424) 12
CBLL1_promoter 7 (107383892..107384141) 250
EGFR_3prime 7 (55273313..55279321) 6009
ABCB4_promoter 7 (87105302..87105302,87105304..87105305) 3
STAG3L3_5prime 7 (72473588..72473660,72474168..72474253,72476216..72476244) 188
RAB19_promoter 7 (140103593..140103842) 250
OR2AE1_3prime 7 (99473610..99473682) 73
SYPL1_5prime 7 (105752978..105752982,105752985..105752987,105752990..105753001,105753004..105753019) 36
PLOD3_promoter 7 (100860955..100860987,100860998..100861204) 240
RHBDD2_3prime 7 (75517670..75518239) 570
VGF_5prime 7 (100808127..100808144,100808655..100808829,100808833..100808833,100808835..100808837,100808839..100808844,100808850..100808850,100808858..100808874) 221
STAG3_3prime 7 (99811641..99812003) 363
PSMC2_5prime 7 (102985361..102985583,102987971..102988156) 409
AMZ1_3prime 7 (2752515..2756163) 3649
VWDE_3prime 7 (12370511..12370806) 296
OR2A2_promoter 7 (143806357..143806606) 250
TTC26_3prime 7 (138874181..138876732) 2552
TSC22D4_3prime 7 (100064167..100064167,100064172..100064173,100064176..100064275,100064346..100064346,100064356..100064579) 328
PRPS1L1_promoter 7 (18067487..18067736) 250
CPSF4_3prime 7 (99054126..99054994) 869
ZCWPW1_promoter 7 (100026303..100026425,100026454..100026552) 222
MYL7_3prime 7 (44178463..44178517) 55
CTTNBP2_promoter 7 (117513790..117513811) 22
FAM71F2_promoter 7 (128312096..128312345) 250
GATAD1_promoter 7 (92076517..92076766) 250
KIAA0087_promoter 7 (26578408..26578657) 250
TSPAN13_5prime 7 (16793160..16793296,16793531..16793590) 197
AGMO_3prime 7 (15239943..15240907) 965
CDCA7L_5prime 7 (21985425..21985550,21985553..21985562,21985564..21985702) 275
LANCL2_5prime 7 (55433141..55433334,55433337..55433340,55433342..55433343,55433345..55433436,55433438..55433439,55433446..55433446,55433453..55433511,55433513..55433566,55433587..55433587,55433667..55433670,55433673..55433716) 457
SRRT_promoter 7 (100472560..100472580,100472603..100472809) 228
ZC3HC1_5prime 7 (129691209..129691291) 83
WNT16_5prime 7 (120969057..120969344) 288
CTAGE8_3prime 7 (143963794..143964007) 214
HGF_5prime 7 (81399290..81399514) 225
GIMAP7_5prime 7 (150211918..150212033,150217022..150217060) 155
HSPB1_3prime 7 (75933493..75933612) 120
MRPS33_promoter 7 (140714480..140714729) 250
TMEM60_promoter 7 (77427898..77428147) 250
CLDN3_5prime 7 (73184382..73184387,73184389..73184396,73184406..73184407,73184416..73184416,73184423..73184427) 22
ASB15_3prime 7 (123277038..123277951) 914
ITGB8_promoter 7 (20370496..20370745) 250
PSPH_promoter 7 (56119298..56119471) 174
ATG9B_3prime 7 (150709335..150709436,150709563..150710316,150710470..150710496,150711260..150711377,150712091..150712211,150712970..150712983) 1136
ABCB8_5prime 7 (150725510..150725551) 42
WBSCR28_promoter 7 (73275239..73275488) 250
SMKR1_5prime 7 (129142635..129142663) 29
ABCB1_promoter 7 (87342565..87342814) 250
CHRM2_5prime 7 (136553416..136553739,136554008..136554165,136699567..136699610) 526
ATG9B_promoter 7 (150721587..150721836) 250
BRAT1_promoter 7 (2595367..2595368,2595370..2595370,2595372..2595377,2595418..2595419,2595422..2595451,2595523..2595611) 130
DGKI_3prime 7 (137075270..137075963) 694
NPY_promoter 7 (24323557..24323599,24323781..24323806) 69
TMEM130_3prime 7 (98444111..98445676) 1566
PRKAR1B_promoter 7 (752845..753094) 250
TRBV29-1_5prime 7 (142448053..142448119) 67
ZNF277_3prime 7 (111982787..111983151) 365
DAGLB_3prime 7 (6448760..6449465) 706
PDE1C_promoter 7 (32338942..32339191) 250
PAX4_promoter 7 (127255781..127256030) 250
PSPH_5prime 7 (56088908..56088924,56099622..56099747,56101654..56101847,56118831..56119297) 804
CLDN15_promoter 7 (100882102..100882351) 250
TAS2R4_5prime 7 (141478242..141478286) 45
TBXAS1_3prime 7 (139719902..139720123) 222
DMTF1_promoter 7 (86781620..86781756,86781763..86781869) 244
TRBV9_5prime 7 (142240012..142240058) 47
ADCK2_3prime 7 (140394606..140394921) 316
SNX10_promoter 7 (26331293..26331395,26331397..26331397) 104
EFCAB10_promoter 7 (105221944..105222193) 250
KLRG2_promoter 7 (139168459..139168708) 250
DTX2_promoter 7 (76090768..76091017) 250
GJC3_3prime 7 (99520892..99521165) 274
GIMAP8_5prime 7 (150147718..150148263,150163759..150163784) 572
GPR22_5prime 7 (107110505..107110890,107111817..107112747,107114480..107114503) 1341
EGFR_promoter 7 (55086572..55086598) 27
NME8_5prime 7 (37888199..37888330,37888426..37888658,37889862..37889866) 370
SPAM1_promoter 7 (123565118..123565367) 250
LEP_promoter 7 (127881087..127881240,127881250..127881257,127881259..127881336) 240
OR2A12_promoter 7 (143791891..143792140) 250
TRGV5_5prime 7 (38389426..38389623) 198
IKZF1_5prime 7 (50348318..50348502,50358644..50358655) 197
LAMB4_promoter 7 (107770802..107771051) 250
IRF5_promoter 7 (128577744..128577877) 134
CCDC129_5prime 7 (31569371..31569380) 10
TRBV2_5prime 7 (142000747..142000869,142000958..142001007) 173
EEPD1_3prime 7 (36338818..36339317,36339476..36341152) 2177
HGF_promoter 7 (81399515..81399517,81399623..81399764) 145
METTL2B_5prime 7 (128116783..128116817) 35
GJC3_promoter 7 (99527246..99527493) 248
SHFM1_5prime 7 (96339078..96339203) 126
CPA1_5prime 7 (130020212..130020359) 148
ATP6V1F_promoter 7 (128502708..128502956) 249
PRR15_5prime 7 (29603427..29603993,29605801..29605943) 710
SEMA3D_5prime 7 (84751210..84751251) 42
TMEM184A_promoter 7 (1596067..1596316) 250
SAMD9L_5prime 7 (92765287..92765304,92774045..92774146,92774698..92775353,92776196..92776459,92777507..92777681) 1215
MACC1_5prime 7 (20201488..20201493,20203879..20204022,20210337..20210401,20256922..20257013) 307
ZNF3_3prime 7 (99667602..99668763) 1162
SLC12A9_3prime 7 (100464230..100464630) 401
ERV3-1_5prime 7 (64453407..64453792,64466919..64467031) 499
CALU_3prime 7 (128409224..128411531) 2308
ANLN_5prime 7 (36429483..36429573) 91
LMOD2_promoter 7 (123295611..123295860) 250
DLX5_3prime 7 (96649704..96650045) 342
RP9_3prime 7 (33134409..33134843) 435
TMEM243_promoter 7 (86849904..86850153) 250
TRGJ1_promoter 7 (38309142..38309391) 250
ARHGEF5_5prime 7 (144052574..144052594,144059751..144059760) 31
AIMP2_promoter 7 (6048653..6048875) 223
ZNF789_5prime 7 (99070464..99070679,99074026..99074077) 268
ADCYAP1R1_promoter 7 (31102560..31102809) 250
TRGJP_promoter 7 (38313249..38313498) 250
OR2A14_3prime 7 (143827141..143827162) 22
C7orf49_5prime 7 (134853677..134853812,134855404..134855432) 165
SUMF2_3prime 7 (56147567..56148363) 797
CLIP2_promoter 7 (73703555..73703578) 24
FASTK_promoter 7 (150778103..150778181) 79
KIAA0895_5prime 7 (36429686..36429734) 49
CLCN1_promoter 7 (143012969..143013218) 250
ORC5_3prime 7 (103766788..103767292) 505
PSMC2_3prime 7 (103008504..103009842) 1339
PAX4_3prime 7 (127250346..127251115) 770
KCND2_5prime 7 (119913722..119914684) 963
DBNL_5prime 7 (44084310..44084311,44084313..44084313,44084317..44084334) 21
PHF14_5prime 7 (11013499..11013656,11013836..11013948) 271
TRBV5-5_5prime 7 (142149393..142149399) 7
TRRAP_5prime 7 (98478713..98478771) 59
AKR1B1_promoter 7 (134143895..134144144) 250
FKBP14_5prime 7 (30066127..30066300) 174
UBE2H_5prime 7 (129592779..129592789) 11
PILRA_5prime 7 (99971068..99971277) 210
ZNF12_promoter 7 (6746555..6746804) 250
NAT16_promoter 7 (100823560..100823560,100823582..100823587,100823606..100823608,100823612..100823616,100823626..100823807) 197
SCIN_promoter 7 (12610062..12610311) 250
HILPDA_3prime 7 (128097517..128098470) 954
C7orf50_3prime 7 (1036642..1037209,1037241..1037258) 586
IMPDH1_5prime 7 (128050151..128050306) 156
MLXIPL_3prime 7 (73007524..73008192) 669
ABCB8_3prime 7 (150742439..150744869) 2431
ASIC3_3prime 7 (150749837..150749841) 5
ELFN1_promoter 7 (1727505..1727754) 250
CTAGE6_5prime 7 (143454754..143454789) 36
LEP_3prime 7 (127894819..127897681) 2863
ELMO1_promoter 7 (37488853..37489102) 250
FBXO24_3prime 7 (100198525..100198722) 198
PSPH_3prime 7 (56078761..56079452) 692
ZNF679_5prime 7 (63688852..63689030,63709406..63709493) 267
KCND2_3prime 7 (120387915..120390385) 2471
TRGV4_promoter 7 (38394119..38394368) 250
ETV1_promoter 7 (14029572..14029821) 250
C7orf49_promoter 7 (134855464..134855561,134855604..134855697) 192
RADIL_3prime 7 (4838736..4839006) 271
OR6V1_promoter 7 (142749167..142749416) 250
YWHAG_3prime 7 (75956116..75956921,75957065..75958891) 2633
LRRC17_5prime 7 (102553438..102553530,102574221..102574358) 231
FAM200A_5prime 7 (99146033..99146129,99149477..99149757) 378
ASB4_3prime 7 (95167074..95169544) 2471
ZC3HAV1_5prime 7 (138794080..138794165,138794230..138794230,138794232..138794305,138794307..138794307,138794316..138794394) 241
OR9A4_3prime 7 (141619623..141619709) 87
PILRA_3prime 7 (99997533..99997719) 187
HILPDA_5prime 7 (128095945..128095988,128095993..128095996,128095999..128096077,128097255..128097320) 193
TRBJ2-6_promoter 7 (142494673..142494783,142494803..142494922) 231
GALNTL5_3prime 7 (151716889..151717019) 131
FIGNL1_3prime 7 (50512840..50512958) 119
WDR60_5prime 7 (158649269..158649353) 85
PAPOLB_5prime 7 (4901439..4901625) 187
GRID2IP_promoter 7 (6591070..6591317) 248
SEMA3C_promoter 7 (80548668..80548917) 250
NRF1_3prime 7 (129395024..129396920) 1897
CD36_promoter 7 (79998641..79998890) 250
TRBV7-8_promoter 7 (142099978..142100227) 250
CYCS_5prime 7 (25163741..25163746,25164838..25164838,25164841..25164980) 147
PRKAG2_5prime 7 (151573708..151574210) 503
SNX13_promoter 7 (17980118..17980367) 250
GRB10_5prime 7 (50800022..50800050) 29
TAS2R16_promoter 7 (122635755..122636004) 250
FZD1_promoter 7 (90893533..90893782) 250
TRBV11-1_promoter 7 (142224285..142224534) 250
ZNF138_3prime 7 (64292583..64292620) 38
SLC26A5_promoter 7 (103086781..103086874) 94
WBSCR17_5prime 7 (70597494..70597495,70597497..70597786) 292
CDK14_5prime 7 (90338712..90338853) 142
NAPEPLD_5prime 7 (102769226..102769239,102789491..102789629) 153
C7orf31_3prime 7 (25174316..25175588) 1273
URGCP_promoter 7 (43946669..43946918) 250
PON2_promoter 7 (95064511..95064760) 250
PPP1R9A_promoter 7 (94536699..94536948) 250
GPR85_3prime 7 (112720468..112723661) 3194
KEL_5prime 7 (142659296..142659768) 473
MDFIC_5prime 7 (114562209..114562469) 261
AKR1D1_5prime 7 (137761223..137761262) 40
CASP2_3prime 7 (143002167..143004789) 2623
PON1_5prime 7 (94953790..94954019) 230
YAE1D1_5prime 7 (39605975..39606015) 41
ZSCAN21_5prime 7 (99647397..99647464,99654534..99654627) 162
WEE2_3prime 7 (141430123..141431071) 949
TRGV4_5prime 7 (38393785..38394118) 334
TRBV6-7_promoter 7 (142144085..142144334) 250
C7orf60_5prime 7 (112579821..112579971) 151
SUN1_5prime 7 (872138..872139) 2
GPER_promoter 7 (1126193..1126442) 250
FGL2_3prime 7 (76822688..76824465,76824505..76825593) 2867
CDK14_3prime 7 (90747498..90747523,90836480..90839904) 3451
IGFBP1_3prime 7 (45932693..45933267) 575
TAC1_promoter 7 (97360970..97361219) 250
ABHD11_5prime 7 (73153130..73153139) 10
GIMAP8_3prime 7 (150174871..150176480) 1610
TYW1_promoter 7 (66461552..66461801) 250
ZNF716_3prime 7 (57529658..57533252) 3595
CYP3A7_promoter 7 (99332720..99332969) 250
ACN9_promoter 7 (96745652..96745901) 250
TAX1BP1_5prime 7 (27779808..27779888,27788137..27788141) 86
FKBP9_promoter 7 (32996767..32996950) 184
DBF4_promoter 7 (87505294..87505525,87505527..87505531) 237
ADCYAP1R1_3prime 7 (31146301..31146323) 23
GPR37_3prime 7 (124386051..124386576) 526
AGR3_promoter 7 (16921612..16921861) 250
ZNF713_5prime 7 (55980331..55980366) 36
RABL5_3prime 7 (100957937..100958412) 476
TRRAP_3prime 7 (98609981..98610866) 886
PIP_5prime 7 (142829170..142829207) 38
NSUN5_5prime 7 (72722790..72722813) 24
ACTL6B_5prime 7 (100253980..100254084) 105
SLC4A2_3prime 7 (150773457..150773613) 157
CYCS_promoter 7 (25164981..25165230) 250
ZNF117_3prime 7 (64438360..64438494) 135
NCF1_3prime 7 (74203507..74203511,74203513..74203513,74203518..74203528,74203578..74203581,74203583..74203657) 96
DNAJB6_3prime 7 (157208795..157210133) 1339
CALN1_promoter 7 (71877359..71877608) 250
PCOLCE_5prime 7 (100199800..100200077) 278
PHKG1_5prime 7 (56156637..56156668,56160529..56160644) 148
TYW1_3prime 7 (66703519..66704501) 983
SHFM1_promoter 7 (96339204..96339453) 250
INMT-FAM188B_promoter 7 (30791503..30791752) 250
TMEM139_promoter 7 (142981793..142982042) 250
CPA1_promoter 7 (130019962..130020211) 250
OR6B1_5prime 7 (143701022..143701087) 66
MKRN1_promoter 7 (140179370..140179619) 250
FBXL18_5prime 7 (5553308..5553429) 122
IMPDH1_promoter 7 (128050307..128050556) 250
FSCN3_promoter 7 (127233439..127233688) 250
SUN3_5prime 7 (48068538..48068695) 158
ABCF2_3prime 7 (150904923..150905154) 232
ERVW-1_promoter 7 (92100620..92100869) 250
MALSU1_5prime 7 (23338819..23338969) 151
DENND2A_5prime 7 (140302200..140302342) 143
PARP12_3prime 7 (139723544..139724357) 814
MACC1_promoter 7 (20257014..20257263) 250
GNAT3_5prime 7 (80141245..80141336) 92
ADAM22_3prime 7 (87825809..87825897) 89
NSUN5_promoter 7 (72722814..72723063) 250
CDK13_3prime 7 (40134582..40136733) 2152
TPK1_5prime 7 (144532698..144532711,144533060..144533146) 101
ZNF783_3prime 7 (148979437..148982082) 2646
GHRHR_promoter 7 (31003388..31003637) 250
FAM183B_5prime 7 (38725606..38725812,38725910..38726637) 935
TAS2R60_promoter 7 (143140296..143140543) 248
CAV2_promoter 7 (116139194..116139443) 250
IQUB_promoter 7 (123173003..123173252) 250
DNAJB9_5prime 7 (108210016..108210547,108212161..108212168) 540
TRPV6_3prime 7 (142568956..142569457) 502
SUN3_promoter 7 (48068696..48068945) 250
VOPP1_promoter 7 (55640429..55640468) 40
ZKSCAN1_5prime 7 (99613204..99613260,99621042..99621127) 143
ZNF800_5prime 7 (127031614..127031669,127032336..127032338,127032481..127032481,127032486..127032486,127032518..127032663) 207
TMEM229A_promoter 7 (123673583..123673773) 191
OCM_promoter 7 (5920179..5920428) 250
TRBV10-2_promoter 7 (142207012..142207261) 250
FEZF1_promoter 7 (121944560..121944809) 250
RASA4_3prime 7 (102220093..102223215) 3123
ELN_3prime 7 (73483033..73484237) 1205
TMEM168_5prime 7 (112424883..112425008,112430215..112430647) 559
CNPY1_promoter 7 (155326558..155326807) 250
FERD3L_5prime 7 (19184988..19185044) 57
C7orf25_3prime 7 (42949052..42949231) 180
RSPH10B2_3prime 7 (6838177..6838394) 218
MYL7_5prime 7 (44180907..44180931) 25
CBX3_5prime 7 (26240782..26240993,26240999..26240999,26242591..26242616) 239
HOXA6_promoter 7 (27187394..27187460) 67
WNT2_promoter 7 (116963344..116963593) 250
HEATR2_3prime 7 (825293..826112) 820
NPC1L1_3prime 7 (44552134..44553043) 910
EIF2AK1_5prime 7 (6098784..6098861) 78
SNX8_promoter 7 (2354256..2354349) 94
CCDC136_3prime 7 (128457916..128457918,128461853..128462184) 335
AP4M1_5prime 7 (99699180..99699182) 3
DMTF1_5prime 7 (86781870..86782111,86783544..86783594,86783706..86783844,86792811..86792933,86794250..86794255) 561
TRBV24-1_promoter 7 (142363948..142364197) 250
MAFK_promoter 7 (1570100..1570107) 8
POM121_promoter 7 (72349686..72349935) 250
SUN1_3prime 7 (912971..914539) 1569
ATP5J2-PTCD1_5prime 7 (99063767..99063787) 21
KCND2_promoter 7 (119913641..119913721) 81
IL6_promoter 7 (22765253..22765502) 250
ANKIB1_3prime 7 (92028266..92030698) 2433
AHCYL2_3prime 7 (129066889..129070052) 3164
ZSCAN21_3prime 7 (99662243..99662408,99662538..99662659) 288
GPR85_5prime 7 (112724779..112724946,112726047..112726161,112727495..112727833) 622
KMT2E_promoter 7 (104654376..104654486,104654488..104654489,104654498..104654500,104654504..104654504) 117
EXOC4_5prime 7 (132937829..132937855) 27
MOGAT3_5prime 7 (100844138..100844302) 165
KIAA1324L_promoter 7 (86689220..86689265) 46
ATP6V0E2_5prime 7 (149570057..149570502,149570558..149570617,149570837..149570846,149570848..149570860,149570863..149570863,149570867..149571005) 669
FIS1_promoter 7 (100888367..100888616) 250
BLVRA_promoter 7 (43798036..43798129) 94
DPY19L1_promoter 7 (35077669..35077903) 235
AEBP1_3prime 7 (44153863..44154159) 297
FKBP9_3prime 7 (33044966..33046543) 1578
OR2A12_5prime 7 (143792141..143792198) 58
TMED4_promoter 7 (44621859..44622108) 250
LRCH4_3prime 7 (100172283..100172727) 445
ZNF117_promoter 7 (64451415..64451587) 173
POLD2_5prime 7 (44161655..44161794,44161881..44162058,44162778..44162989,44162996..44162998,44163000..44163056) 590
GNB2_promoter 7 (100270904..100271153) 250
TMEM184A_3prime 7 (1581871..1586585) 4715
WBSCR16_3prime 7 (74456291..74456433,74456804..74456804) 144
WNT2_5prime 7 (116963046..116963132,116963159..116963343) 272
CALCR_5prime 7 (93125246..93125286,93203601..93203818,93204004..93204042) 298
CLDN3_3prime 7 (73183328..73183714) 387
GLCCI1_5prime 7 (8008503..8008609,8008611..8008614) 111
STEAP1_promoter 7 (89783439..89783688) 250
VWC2_promoter 7 (49813007..49813062) 56
THAP5_3prime 7 (108202671..108204632) 1962
MDH2_promoter 7 (75677135..75677384) 250
SVOPL_5prime 7 (138363793..138363824) 32
MUC17_promoter 7 (100663103..100663352) 250
ARL4A_3prime 7 (12728485..12730559) 2075
EXOC4_promoter 7 (132937579..132937828) 250
INHBA_promoter 7 (41742707..41742956) 250
TECPR1_3prime 7 (97843936..97846385,97846387..97846391,97846442..97846699) 2713
TRGV5_promoter 7 (38389624..38389873) 250
CASP2_promoter 7 (142985058..142985238) 181
HOXA2_5prime 7 (27142122..27142430) 309
C7orf71_3prime 7 (26686162..26686889) 728
C7orf63_5prime 7 (89874488..89874736) 249
FAM115A_3prime 7 (143548468..143550597,143550663..143551223) 2691
SPDYE1_5prime 7 (44040488..44040622) 135
BCAP29_promoter 7 (107220965..107221203) 239
YKT6_3prime 7 (44251884..44252407,44252413..44253893) 2005
CPVL_promoter 7 (29234893..29235142) 250
PHKG1_3prime 7 (56148440..56148744) 305
SEMA3E_promoter 7 (83278327..83278576) 250
COPS6_promoter 7 (99686327..99686427) 101
MEPCE_3prime 7 (100031180..100031741) 562
SLC13A4_3prime 7 (135365985..135366308) 324
FAM180A_5prime 7 (135433331..135433594) 264
ZAN_promoter 7 (100331394..100331643) 250
ZNF777_promoter 7 (149158215..149158464) 250
PTPRZ1_3prime 7 (121701277..121702090) 814
TRPV6_5prime 7 (142583264..142583507) 244
MRPS17_3prime 7 (56022874..56024192) 1319
ARL4A_promoter 7 (12726742..12726960) 219
GAL3ST4_3prime 7 (99756868..99757548) 681
CAV1_5prime 7 (116164839..116165114) 276
WBSCR22_3prime 7 (73112219..73112538) 320
LRRC17_3prime 7 (102585057..102585396) 340
PCLO_promoter 7 (82792247..82792496) 250
DPP6_3prime 7 (154684191..154685161) 971
C7orf76_3prime 7 (96110938..96113170) 2233
HEPACAM2_promoter 7 (92855838..92856087) 250
ZNF800_3prime 7 (127010097..127011865) 1769
TRIM74_promoter 7 (72439998..72440247) 250
TBXAS1_promoter 7 (139528702..139528951) 250
CHCHD2_5prime 7 (56174109..56174269) 161
NAT16_5prime 7 (100818091..100818092,100823357..100823357,100823364..100823373,100823414..100823423,100823427..100823427,100823429..100823452,100823457..100823460,100823482..100823482,100823485..100823511,100823517..100823517,100823524..100823524) 82
CYCS_3prime 7 (25159710..25163317) 3608
C7orf76_5prime 7 (96125608..96125653,96132795..96132835) 87
AHR_5prime 7 (17338849..17338886) 38
TBRG4_3prime 7 (45139699..45139921) 223
LAMB1_5prime 7 (107643333..107643416,107643556..107643700) 229
CCM2_5prime 7 (45066625..45067301) 677
CPA5_3prime 7 (130008441..130008571) 131
TRIM50_3prime 7 (72726535..72726914) 380
ZDHHC4_promoter 7 (6616892..6617013,6617044..6617135) 214
SERPINE1_5prime 7 (100770370..100770525) 156
C7orf55-LUC7L2_5prime 7 (139044654..139044711,139044714..139044716,139044721..139044737,139044756..139044766) 89
WNT16_promoter 7 (120968807..120969056) 250
SGCE_5prime 7 (94285413..94285424) 12
CCDC146_3prime 7 (76924186..76924521) 336
SPDYE2_5prime 7 (102191679..102191731,102193282..102193700) 472
TRIM74_5prime 7 (72436691..72436706,72439816..72439997) 198
TRBV20-1_promoter 7 (142333913..142334162) 250
PSMG3_5prime 7 (1608978..1609196,1609242..1609263,1609276..1609276,1609293..1609388,1609391..1609395) 343
PRRT4_5prime 7 (128000048..128000117) 70
NUPR1L_5prime 7 (56184074..56184093) 20
TRIP6_5prime 7 (100464760..100465117) 358
CASP2_5prime 7 (142985494..142985494,142985496..142985546) 52
TPK1_promoter 7 (144533147..144533396) 250
GGCT_promoter 7 (30544461..30544710) 250
PILRB_promoter 7 (99933487..99933736) 250
TRIM56_5prime 7 (100728720..100728852,100730287..100730449) 296
ZNF786_3prime 7 (148767055..148767512) 458
NUDCD3_5prime 7 (44530202..44530479) 278
DDX56_promoter 7 (44613602..44613851) 250
RBAK_3prime 7 (5105235..5109119) 3885
TRBV19_5prime 7 (142326363..142326570) 208
CDCA7L_promoter 7 (21985703..21985952) 250
C1GALT1_5prime 7 (7222443..7222445,7222451..7222451,7273934..7273948) 19
TRBV29-1_promoter 7 (142447803..142448052) 250
PCLO_3prime 7 (82387442..82387888) 447
EXOC4_3prime 7 (133749284..133750512) 1229
FAM183B_promoter 7 (38726638..38726887) 250
TRBC2_promoter 7 (142498475..142498724) 250
C7orf76_promoter 7 (96132836..96133085) 250
NCF1_promoter 7 (74188059..74188308) 250
ASZ1_promoter 7 (117067578..117067827) 250
SH2B2_5prime 7 (101928405..101928449) 45
C7orf62_3prime 7 (88423420..88423492) 73
FTSJ2_5prime 7 (2281807..2281816,2281818..2281826,2281832..2281833) 21
FEZF1_3prime 7 (121941448..121942048) 601
HOXA13_3prime 7 (27234637..27237814) 3178
SUN1_promoter 7 (871888..872137) 250
ZNF736_5prime 7 (63773186..63773229,63774251..63774526) 320
C7orf60_promoter 7 (112579972..112580221) 250
TECPR1_5prime 7 (97875461..97875477,97880706..97880860,97881438..97881563) 298
VSTM2A_5prime 7 (54610026..54610128,54610156..54610421) 369
ATG9B_5prime 7 (150721511..150721586) 76
CRYGN_promoter 7 (151137155..151137202,151137348..151137349,151137353..151137380) 78
GNAI1_3prime 7 (79846812..79848718) 1907
SRRM3_3prime 7 (75914994..75916603) 1610
KMT2E_3prime 7 (104753783..104754532) 750
STEAP4_3prime 7 (87905744..87908710) 2967
COL28A1_promoter 7 (7575485..7575734) 250
ATP5J2_5prime 7 (99063767..99063954) 188
ZSCAN25_5prime 7 (99214571..99214639,99216148..99216274,99216671..99216755,99217184..99217227) 325
GIMAP6_3prime 7 (150322463..150324804) 2342
SEPT14_3prime 7 (55861237..55863603) 2367
PLOD3_3prime 7 (100849258..100849559) 302
NEUROD6_5prime 7 (31378885..31378903,31380207..31380508) 321
TMEM243_3prime 7 (86825478..86825949) 472
PSMA2_5prime 7 (42971760..42971822) 63
TRIP6_3prime 7 (100470928..100471076) 149
NOS3_3prime 7 (150711260..150711676) 417
STEAP1_5prime 7 (89783689..89783857,89789072..89789100) 198
PTPRZ1_5prime 7 (121513319..121513551) 233
GIMAP2_promoter 7 (150382538..150382787) 250
SEPT14_promoter 7 (55930483..55930732) 250
RAMP3_3prime 7 (45223014..45223849) 836
TRGC1_3prime 7 (38297480..38299688) 2209
FAM188B_5prime 7 (30811033..30811107) 75
HOXA3_5prime 7 (27150262..27150379,27159135..27159214) 198
GNG11_3prime 7 (93555531..93555831) 301
MIOS_promoter 7 (7606253..7606402) 150
VPS37D_3prime 7 (73085954..73086440) 487
AP1S1_promoter 7 (100797428..100797608) 181
MPP6_5prime 7 (24659671..24659839) 169
ZSCAN25_promoter 7 (99214321..99214570) 250
NME8_promoter 7 (37887949..37888198) 250
KCNH2_promoter 7 (150675642..150675653) 12
DUS4L_promoter 7 (107204153..107204239,107204243..107204243) 88
GIMAP7_promoter 7 (150211668..150211917) 250
PGAM2_5prime 7 (44105131..44105186) 56
CHCHD3_promoter 7 (132766843..132767092) 250
SLC35B4_5prime 7 (134001506..134001803) 298
CRHR2_promoter 7 (30739720..30739969) 250
ATP5J2_promoter 7 (99063955..99064204) 250
USP42_5prime 7 (6150756..6150762) 7
TWISTNB_3prime 7 (19735085..19737936) 2852
ABCF2_promoter 7 (150924253..150924502) 250
FAM220A_3prime 7 (6369040..6370003) 964
CFTR_3prime 7 (117307165..117308715) 1551
AUTS2_3prime 7 (70255985..70258054) 2070
MOSPD3_5prime 7 (100210133..100210190,100210206..100210207,100210209..100210412) 264
ZKSCAN1_3prime 7 (99631823..99639312) 7490
HOXA10_promoter 7 (27213928..27214175) 248
ABCB1_3prime 7 (87133175..87133556) 382
MACC1_3prime 7 (20174278..20180566) 6289
ZNHIT1_3prime 7 (100867242..100867471) 230
ZBED6CL_3prime 7 (150028207..150029808) 1602
C7orf63_promoter 7 (89874238..89874487) 250
FAM133B_5prime 7 (92219608..92219708) 101
POLD2_promoter 7 (44163155..44163155,44163157..44163180,44163184..44163227,44163229..44163229,44163231..44163232,44163235..44163334) 172
SERPINE1_promoter 7 (100770120..100770369) 250
OCM_3prime 7 (5925723..5925993) 271
SRCRB4D_promoter 7 (76039013..76039074,76039121..76039262) 204
CALN1_5prime 7 (71868357..71868427,71877043..71877358) 387
CNOT4_3prime 7 (135046547..135047634) 1088
ANKIB1_5prime 7 (91875764..91875769,91875778..91875833,91924203..91924290) 150
MRPS33_5prime 7 (140710436..140710460,140714351..140714479) 154
LMBR1_promoter 7 (156686152..156686152,156686154..156686174) 22
ACTR3C_3prime 7 (149944302..149944658,149946037..149946072) 393
CPA2_3prime 7 (129929590..129929638) 49
GATS_promoter 7 (99870017..99870105) 89
CPA4_5prime 7 (129932993..129933018) 26
UPK3BL_3prime 7 (102277472..102277969) 498
LRRC4_3prime 7 (127667124..127668729) 1606
GIGYF1_promoter 7 (100287072..100287321) 250
TWIST1_3prime 7 (19155091..19155754,19156294..19156333) 704
SVOPL_3prime 7 (138279345..138279352) 8
DYNC1I1_5prime 7 (95434033..95434039) 7
CCL24_3prime 7 (75440983..75441111) 129
TRBV10-1_promoter 7 (142232091..142232340) 250
AGMO_5prime 7 (15601473..15601640) 168
CNPY1_5prime 7 (155301735..155301792,155326455..155326557) 161
KEL_promoter 7 (142659769..142660018) 250
DNAJB6_promoter 7 (157129410..157129482,157129484..157129486) 76
CPED1_5prime 7 (120628731..120628966,120629445..120629673) 465
ASL_3prime 7 (65557902..65558545) 644
CCDC132_3prime 7 (92987751..92988338) 588
INMT_5prime 7 (30791751..30791764) 14
LAT2_promoter 7 (73623498..73623747) 250
ACTB_3prime 7 (5566782..5567376) 595
SSBP1_5prime 7 (141438407..141438798,141438924..141438964) 433
SAP25_3prime 7 (100169855..100169907) 53
FLNC_5prime 7 (128470649..128470652,128470655..128470689) 39
ISPD_3prime 7 (16130817..16131319) 503
TES_promoter 7 (115850297..115850420) 124
PPP1R3A_3prime 7 (113516832..113517775) 944
COL28A1_5prime 7 (7572509..7572543,7575381..7575484) 139
PUS7_3prime 7 (105096958..105098234) 1277
FERD3L_3prime 7 (19184405..19184482) 78
TRPV5_promoter 7 (142630906..142631155) 250
XRCC2_promoter 7 (152373251..152373500) 250
NUP205_promoter 7 (135242417..135242666) 250
RNF148_promoter 7 (122343022..122343271) 250
TRIM73_promoter 7 (75024653..75024666,75024711..75024714,75024721..75024721,75024723..75024902) 199
HOXA2_promoter 7 (27142431..27142680) 250
GTPBP10_3prime 7 (90014471..90020769) 6299
RNF133_3prime 7 (122337766..122337839) 74
TMEM176A_3prime 7 (150501959..150502197) 239
SRCRB4D_3prime 7 (76018651..76019373) 723
AKAP9_3prime 7 (91739476..91739987) 512
ASZ1_3prime 7 (117003276..117003647) 372
CALCR_promoter 7 (93204043..93204083,93204089..93204095,93204099..93204099,93204103..93204292) 239
SUMF2_promoter 7 (56131698..56131945) 248
TNS3_3prime 7 (47314754..47317671) 2918
TRGV11_promoter 7 (38331680..38331929) 250
TRBC2_3prime 7 (142500214..142500432) 219
SMURF1_3prime 7 (98625064..98628204) 3141
FAM126A_promoter 7 (23053749..23053998) 250
C7orf69_5prime 7 (47834889..47834931) 43
ZBED6CL_promoter 7 (150026688..150026937) 250
NCAPG2_3prime 7 (158424006..158424355) 350
POR_3prime 7 (75615802..75616173) 372
UBE2H_3prime 7 (129470572..129474774) 4203
ACHE_3prime 7 (100487786..100487832,100487959..100488576) 665
TMEM209_5prime 7 (129845218..129845338) 121
CRCP_3prime 7 (65617347..65619548) 2202
RBM28_3prime 7 (127950437..127950847) 411
DMTF1_3prime 7 (86824459..86825648) 1190
RSPH10B2_5prime 7 (6793740..6793805,6796988..6797306) 385
RABGEF1_3prime 7 (66274274..66276451) 2178
ARMC10_3prime 7 (102739003..102739502,102739584..102739744,102739810..102740043,102740046..102740205) 1055
ATP6V0E2_3prime 7 (149576769..149577778) 1010
POR_promoter 7 (75544201..75544203,75544205..75544221,75544224..75544228) 25
SP4_promoter 7 (21467402..21467422) 21
MEPCE_promoter 7 (100027004..100027253) 250
PTCD1_promoter 7 (99063788..99064037) 250
LRCH4_5prime 7 (100183741..100183742,100183763..100183763,100183765..100183776) 15
CYP2W1_3prime 7 (1028790..1029276) 487
DGKI_promoter 7 (137531797..137531797,137531799..137531859) 62
CRHR2_5prime 7 (30739652..30739719) 68
TMEM229A_3prime 7 (123670973..123671912) 940
KIAA0087_5prime 7 (26578174..26578407) 234
ZC3HAV1L_promoter 7 (138720776..138720786,138720798..138720798,138720801..138720843,138720846..138721025) 235
PMS2_5prime 7 (6048653..6048756) 104
C1GALT1_promoter 7 (7221996..7222103,7222119..7222119,7222124..7222124) 110
TRBV27_5prime 7 (142423173..142423215) 43
EIF2AK1_3prime 7 (6061881..6062931,6063325..6064301) 2028
COL26A1_5prime 7 (101006122..101006176,101006181..101006184) 59
ZNF92_3prime 7 (64864791..64866038) 1248
SLC26A5_3prime 7 (103014654..103014843) 190
ZPBP_3prime 7 (49977037..49977121) 85
TRIM4_3prime 7 (99488036..99489783) 1748
ERV3-1_3prime 7 (64451187..64451587) 401
TMEM60_3prime 7 (77423045..77423286) 242
ZNF716_promoter 7 (57509633..57509882) 250
TRBV7-4_promoter 7 (142176791..142177040) 250
RABL5_promoter 7 (100965085..100965334) 250
STAG3_5prime 7 (99775186..99775283,99775364..99775528,99778116..99778177) 325
ZNF680_5prime 7 (64023335..64023484) 150
POU6F2_promoter 7 (39017348..39017597) 250
FTSJ2_promoter 7 (2281834..2281854,2281856..2281856,2281859..2281865,2281915..2282083) 198
TBL2_5prime 7 (72993017..72993079,72993103..72993121) 82
SCIN_3prime 7 (12692343..12693228) 886
ZNF12_3prime 7 (6728064..6730476) 2413
SYPL1_promoter 7 (105753023..105753023,105753025..105753025,105753029..105753029,105753097..105753272) 179
SLC4A2_5prime 7 (150755299..150756275,150759012..150759072) 1038
HOXA11_promoter 7 (27224836..27225085) 250
SLC29A4_5prime 7 (5327440..5327445) 6
TRGV1_promoter 7 (38407771..38408020) 250
RBM33_3prime 7 (155567738..155574173) 6436
PDAP1_5prime 7 (99006174..99006191,99006271..99006452) 200
LAMTOR4_5prime 7 (99746530..99746593) 64
CNPY1_3prime 7 (155293827..155294687,155294689..155295760) 1933
SLC25A40_promoter 7 (87505849..87505904,87505906..87505908,87505914..87505914) 60
PON2_5prime 7 (95064266..95064510) 245
TRGV10_promoter 7 (38339924..38340173) 250
PON3_3prime 7 (94989256..94989282) 27
COL1A2_5prime 7 (94023939..94024341) 403
SRI_promoter 7 (87849476..87849494,87849497..87849498,87849501..87849644) 165
SHH_5prime 7 (155604819..155604967) 149
PVRIG_3prime 7 (99818877..99819113) 237
KLHL7_5prime 7 (23145403..23145643) 241
ACTL6B_promoter 7 (100254085..100254334) 250
KLHDC10_3prime 7 (129770589..129775560) 4972
PILRA_promoter 7 (99970818..99971067) 250
RSBN1L_promoter 7 (77325510..77325531,77325543..77325753) 233
SDK1_3prime 7 (4305019..4308632) 3614
TES_3prime 7 (115897539..115898837) 1299
PCOLCE_3prime 7 (100205729..100205798) 70
VPS41_5prime 7 (38948777..38948829) 53
NYAP1_3prime 7 (100091601..100092216,100092363..100092422) 676
DOCK4_3prime 7 (111368276..111368327) 52
CCDC129_3prime 7 (31698009..31698334) 326
IGFBP3_promoter 7 (45961056..45961056,45961060..45961069,45961071..45961100) 41
PSMG3_promoter 7 (1609863..1609879) 17
RNF216_5prime 7 (5800703..5800769,5821267..5821267,5821270..5821270,5821274..5821370) 166
AMPH_5prime 7 (38671167..38671167) 1
C7orf33_5prime 7 (148287657..148288015) 359
SRCRB4D_5prime 7 (76033759..76033822,76038731..76039012) 346
TAS2R3_5prime 7 (141463897..141463956) 60
JHDM1D_3prime 7 (139784546..139790891) 6346
BUD31_promoter 7 (99006014..99006156,99006174..99006191) 161
ZNRF2_5prime 7 (30323923..30324081,30324083..30324087,30324090..30324091) 166
TMEM243_5prime 7 (86848822..86849034,86849677..86849903) 440
PCOLCE_promoter 7 (100199550..100199607,100199618..100199799) 240
TFR2_3prime 7 (100218043..100218477) 435
ZNF804B_5prime 7 (88388682..88388731,88388775..88388775,88388777..88388778,88388780..88388804,88388897..88389048,88389115..88389288) 404
NPVF_promoter 7 (25268106..25268355) 250
CCZ1B_5prime 7 (6865841..6865844,6865847..6866039,6866050..6866401) 549
TRIM56_3prime 7 (100732864..100733909) 1046
AKR1B1_3prime 7 (134127102..134127477) 376
RAPGEF5_3prime 7 (22157909..22158482,22158582..22162021) 4014
ZNF479_promoter 7 (57207572..57207821) 250
MYL10_5prime 7 (101272401..101272576) 176
IGF2BP3_promoter 7 (23510087..23510336) 250
ABCB5_5prime 7 (20654830..20655460,20662888..20662906) 650
CTAGE6_3prime 7 (143452182..143452415) 234
CCL26_5prime 7 (75401497..75401572,75419035..75419214) 256
GSTK1_3prime 7 (142965933..142966208) 276
LRRC61_3prime 7 (150034733..150035239) 507
GARS_promoter 7 (30634047..30634296) 250
C7orf71_promoter 7 (26677240..26677489) 250
AGMO_promoter 7 (15601641..15601890) 250
CYP3A5_3prime 7 (99245817..99245925) 109
ZNF117_5prime 7 (64441801..64441860,64442362..64442494,64450325..64451414) 1283
TFR2_promoter 7 (100240345..100240594) 250
TSC22D4_promoter 7 (100076903..100076927,100076974..100077152) 204
PEX1_promoter 7 (92157917..92158095) 179
C7orf41_3prime 7 (30197167..30202378) 5212
RNF133_5prime 7 (122338975..122339210) 236
GIMAP8_promoter 7 (150147468..150147717) 250
MAFK_5prime 7 (1578785..1578826) 42
TAC1_3prime 7 (97369235..97369784) 550
ADAM22_promoter 7 (87563470..87563570,87563576..87563701) 227
LRRD1_5prime 7 (91794519..91794590,91808321..91808447) 199
ARL4A_5prime 7 (12726961..12727353,12727791..12727877) 480
ZPBP_5prime 7 (50132793..50132860) 68
SNX10_5prime 7 (26386040..26386060) 21
EFCAB10_5prime 7 (105221911..105221943) 33
NOD1_promoter 7 (30518425..30518646) 222
ZNF775_5prime 7 (150085510..150085556) 47
RARRES2_3prime 7 (150035447..150035528,150035704..150035711) 90
FIS1_3prime 7 (100882893..100883084) 192
ANKMY2_promoter 7 (16685443..16685692) 250
PPP1R3A_promoter 7 (113559121..113559370) 250
MOSPD3_promoter 7 (100209883..100210098,100210100..100210132) 249
KIAA1147_promoter 7 (141402149..141402149,141402154..141402203) 51
EPHA1_3prime 7 (143088205..143088547) 343
BRAF_3prime 7 (140434279..140434394) 116
ZNF273_promoter 7 (64363375..64363624) 250
PRKAR2B_promoter 7 (106684844..106684872) 29
OR2A25_3prime 7 (143772248..143772288) 41
NUDCD3_3prime 7 (44421969..44425607) 3639
YKT6_promoter 7 (44240398..44240571,44240614..44240644) 205
DUS4L_3prime 7 (107218008..107218906) 899
ZNRF2_3prime 7 (30402053..30402072,30405651..30407308) 1678
PPP1R35_3prime 7 (100032905..100032980) 76
EFCAB10_3prime 7 (105205680..105205721,105205907..105205974) 110
SNX10_3prime 7 (26412195..26413945) 1751
ZNF853_3prime 7 (6662680..6663921) 1242
EZH2_3prime 7 (148504477..148504735) 259
NPVF_3prime 7 (25264189..25264738) 550
ZPBP_promoter 7 (50132861..50133110) 250
PMS2_3prime 7 (6012870..6013027) 158
MUC12_promoter 7 (100612654..100612901) 248
NAA38_3prime 7 (117832059..117832878) 820
ABCB8_promoter 7 (150725260..150725509) 250
TPST1_5prime 7 (65670186..65670351,65670461..65670509,65705312..65705410) 314
SLC29A4_3prime 7 (5342573..5343696) 1124
TSPAN12_promoter 7 (120498412..120498661) 250
CADPS2_3prime 7 (121960057..121960216) 160
NPC1L1_promoter 7 (44580915..44581164) 250
STARD3NL_promoter 7 (38217574..38217823) 250
TRIM50_5prime 7 (72738788..72738803,72741903..72742085) 199
EPHB6_3prime 7 (142568660..142568847) 188
DFNA5_3prime 7 (24737972..24738642) 671
TWIST1_promoter 7 (19157323..19157490) 168
RUNDC3B_3prime 7 (87459348..87461611) 2264
LSMEM1_5prime 7 (112121046..112121401,112124867..112124869) 359
KLF14_3prime 7 (130417401..130417886) 486
ABCF2_5prime 7 (150923547..150923586,150924249..150924252) 44
TRBV7-1_promoter 7 (142031756..142032005) 250
PIK3CG_3prime 7 (106545835..106547590) 1756
ZC3HAV1L_5prime 7 (138720766..138720767,138720770..138720770) 3
AMPH_3prime 7 (38423305..38424416) 1112
BHLHA15_5prime 7 (97841566..97841574) 9
RABL5_5prime 7 (100964993..100965084) 92
MYL10_promoter 7 (101272577..101272826) 250
FASTK_3prime 7 (150773713..150773809) 97
SRRT_5prime 7 (100472810..100472885,100472887..100472894,100473194..100473209) 100
BHLHA15_promoter 7 (97841316..97841565) 250
DYNC1I1_promoter 7 (95401652..95401900) 249
MDH2_5prime 7 (75677385..75677476) 92
FIS1_5prime 7 (100888288..100888366) 79
NPC1L1_5prime 7 (44580861..44580914) 54
AMPH_promoter 7 (38671168..38671417) 250
FAM133B_promoter 7 (92219709..92219958) 250
CCDC71L_promoter 7 (106301522..106301530,106301539..106301692) 163
GALNTL5_5prime 7 (151653480..151653694,151664293..151664329) 252
FAM185A_promoter 7 (102389405..102389652) 248
ZNF107_5prime 7 (64149733..64150903,64151626..64151752,64152243..64152317) 1373
XRCC2_3prime 7 (152343589..152345724) 2136
GIMAP1_promoter 7 (150413395..150413644) 250
YKT6_5prime 7 (44240660..44240665) 6
MTRNR2L6_3prime 7 (142375140..142375550) 411
CHCHD2_3prime 7 (56169262..56169541) 280
CARD11_3prime 7 (2945775..2946269) 495
UPP1_5prime 7 (48128241..48128520,48128922..48128922,48129847..48129961,48134360..48134378) 415
STARD3NL_3prime 7 (38268458..38268472,38269524..38270272) 764
TRGV8_5prime 7 (38370423..38370536) 114
ST7_3prime 7 (116863037..116863961) 925
ZP3_promoter 7 (76053974..76054223) 250
TRA2A_3prime 7 (23544399..23545175) 777
CCL26_3prime 7 (75398851..75399008) 158
HOXA1_3prime 7 (27132612..27134056) 1445
KCTD7_promoter 7 (66205393..66205642) 250
TAS2R5_promoter 7 (141489767..141490016) 250
GNG11_promoter 7 (93550761..93551010) 250
TTC26_5prime 7 (138818524..138818601) 78
DPY19L1_3prime 7 (34968488..34971182) 2695
TMED4_3prime 7 (44617493..44619075) 1583
HOXA7_3prime 7 (27193335..27194525) 1191
PRR15_promoter 7 (29603177..29603426) 250
HOXA9_promoter 7 (27205150..27205399) 250
HUS1_promoter 7 (48019148..48019390) 243
RNF133_promoter 7 (122339211..122339460) 250
SGCE_3prime 7 (94214560..94214774) 215
RABGEF1_5prime 7 (66205720..66205727,66205729..66205729,66205737..66205758,66205760..66205776,66205778..66205779,66236870..66236884) 65
OR2A7_5prime 7 (143956724..143956815) 92
BAZ1B_promoter 7 (72936620..72936701,72936730..72936852) 205
POMZP3_5prime 7 (76255384..76255532,76256025..76256079) 204
ZNF394_promoter 7 (99097921..99098170) 250
VOPP1_3prime 7 (55538306..55540545) 2240
LIMK1_3prime 7 (73535634..73536602,73536605..73536605,73536693..73536855) 1133
DDC_5prime 7 (50611786..50611811,50632982..50633154) 199
HOXA5_3prime 7 (27180671..27181451) 781
FZD9_3prime 7 (72850116..72850450) 335
TMEM139_5prime 7 (142982043..142982538,142983034..142983048) 511
STX1A_3prime 7 (73113536..73114587,73114591..73114592,73114670..73114734) 1119
GCC1_promoter 7 (127225662..127225911) 250
MTRNR2L6_promoter 7 (142373854..142374103) 250
CPA4_3prime 7 (129962519..129964019) 1501
C7orf61_3prime 7 (100054238..100054372) 135
GNA12_promoter 7 (2884170..2884208) 39
CYP51A1_promoter 7 (91763845..91764094) 250
CCL24_promoter 7 (75452675..75452924) 250
ACTR3C_5prime 7 (149992388..149992436,150020558..150020625,150020627..150020627,150020686..150020687,150020713..150020758) 166
NAT16_3prime 7 (100813774..100815357) 1584
VSTM2A_promoter 7 (54609768..54609870,54609874..54609874) 104
KRIT1_5prime 7 (91873316..91873463,91874216..91874485,91874741..91874909,91875220..91875393) 761
PON1_promoter 7 (94954020..94954269) 250
GIGYF1_3prime 7 (100277130..100277741,100277789..100279339) 2163
ZNF212_5prime 7 (148936742..148936867) 126
TRIP6_promoter 7 (100464510..100464759) 250
OGDH_3prime 7 (44747601..44748665) 1065
C7orf66_3prime 7 (108524032..108524061) 30
CLDN15_5prime 7 (100880865..100881105,100881219..100882101) 1124
COG5_5prime 7 (107204502..107204959) 458
TMEM178B_5prime 7 (140774077..140774108) 32
GPC2_promoter 7 (99774991..99775001,99775141..99775240) 111
RNF148_3prime 7 (122341718..122341884) 167
YAE1D1_promoter 7 (39605725..39605974) 250
ZNF92_promoter 7 (64838462..64838711) 250
OR6V1_3prime 7 (142750382..142750444) 63
TRPV6_promoter 7 (142583508..142583757) 250
GHRHR_5prime 7 (31003638..31003681) 44
CUX1_3prime 7 (101892620..101901513) 8894
MKRN1_3prime 7 (140152840..140154314) 1475
ZNRF2_promoter 7 (30323673..30323922) 250
C7orf33_promoter 7 (148287407..148287656) 250
IQUB_5prime 7 (123152397..123152398,123172430..123173002) 575
SPDYE1_3prime 7 (44047370..44047412,44048266..44049721) 1499
CCDC126_5prime 7 (23636998..23637143,23637146..23637146,23637149..23637152,23637586..23637670,23650790..23650932) 379
PPP1R35_5prime 7 (100034028..100034034,100034037..100034188) 159
BBS9_3prime 7 (33644841..33645680) 840
TMEM176B_3prime 7 (150488375..150488616) 242
PRKAR2B_3prime 7 (106800030..106802256) 2227
C7orf66_5prime 7 (108524592..108524644) 53
TAS2R3_promoter 7 (141463647..141463896) 250
GTF2I_promoter 7 (74071761..74071808,74071979..74072010) 80
ACHE_5prime 7 (100491856..100491873) 18
TRIM24_3prime 7 (138269699..138274738) 5040
GSAP_3prime 7 (76940068..76940672) 605
STEAP1_3prime 7 (89794051..89794141) 91
NOM1_3prime 7 (156762400..156765876) 3477
POM121C_3prime 7 (75046069..75046330,75046362..75048076) 1977
MNX1_3prime 7 (156797547..156797970) 424
ST7-OT4_3prime 7 (116599347..116599871) 525
GNB2_5prime 7 (100271154..100271254) 101
SMARCD3_3prime 7 (150936059..150936186) 128
HEPACAM2_5prime 7 (92855762..92855837) 76
DBF4_3prime 7 (87537481..87538856) 1376
TMEM176A_5prime 7 (150497491..150497531,150497535..150497539,150498045..150498056,150498624..150498636) 71
ANLN_3prime 7 (36492212..36493400) 1189
PPP1R3A_5prime 7 (113559054..113559120) 67
GTPBP10_promoter 7 (89975740..89975989) 250
GPR141_promoter 7 (37723225..37723474) 250
ETV1_5prime 7 (14028680..14028764,14028893..14029089,14029188..14029571) 666
ARPC1B_5prime 7 (98974056..98974197,98974961..98975062,98983325..98983335) 255
DGKB_3prime 7 (14184674..14188753) 4080
NCAPG2_promoter 7 (158497666..158497666,158497676..158497676) 2
GCK_3prime 7 (44183877..44184605,44184642..44184732) 820
CYP3A7_5prime 7 (99332719..99332719) 1
ACN9_5prime 7 (96745902..96747033) 1132
CCT6A_3prime 7 (56130781..56131682) 902
ZNF804B_promoter 7 (88388432..88388531,88388573..88388681) 209
DPP6_promoter 7 (153749515..153749673,153749677..153749682,153749685..153749686) 167
IMMP2L_5prime 7 (111201907..111202186,111202188..111202192,111202205..111202208,111202211..111202301) 380
BMPER_3prime 7 (34192888..34195484) 2597
POMZP3_promoter 7 (76256640..76256808) 169
FAM71F2_5prime 7 (128312346..128312449) 104
NDUFB2_5prime 7 (140396471..140396542) 72
ZNF212_promoter 7 (148936492..148936741) 250
TRGV8_promoter 7 (38370537..38370786) 250
NUDT1_promoter 7 (2281807..2281816,2281818..2281826,2281832..2281854,2281856..2281856) 43
C7orf65_3prime 7 (47698829..47701246) 2418
CCT6A_promoter 7 (56119073..56119322) 250
PHF14_3prime 7 (11142128..11143282) 1155
SPDYE2_promoter 7 (102191429..102191678) 250
TMEM213_5prime 7 (138482697..138482847) 151
CAPZA2_3prime 7 (116557924..116559315) 1392
CHCHD2_promoter 7 (56174270..56174519) 250
NUPL2_promoter 7 (23221196..23221445) 250
GIMAP1_5prime 7 (150413645..150413778,150416130..150416133) 138
KPNA7_5prime 7 (98805092..98805129) 38
GPR141_3prime 7 (37780916..37780976) 61
PVRIG_5prime 7 (99816859..99817023,99817336..99817531) 361
NFE2L3_promoter 7 (26191610..26191680) 71
TSPAN13_3prime 7 (16823119..16824161) 1043
PRPS1L1_5prime 7 (18067408..18067486) 79
ASB10_5prime 7 (150884220..150884242) 23
ASB4_5prime 7 (95115213..95115281) 69
ING3_3prime 7 (120614901..120617270) 2370
FBXL13_promoter 7 (102715016..102715265) 250
SKAP2_3prime 7 (26706681..26709275,26709710..26709716) 2602
SNX13_3prime 7 (17830385..17833666) 3282
CYP3A4_promoter 7 (99381889..99382138) 250
INSIG1_3prime 7 (155099983..155101945) 1963
ZNF716_5prime 7 (57509883..57509992) 110
TYW1_5prime 7 (66461802..66461963) 162
ZKSCAN5_5prime 7 (99102573..99102740,99102746..99102783,99103628..99103665) 244
AASS_3prime 7 (121716187..121716540) 354
TAS2R40_promoter 7 (142918880..142919129) 250
PTCD1_5prime 7 (99063767..99063787) 21
NXPH1_5prime 7 (8473585..8474385,8475234..8475341) 909
RBAK_promoter 7 (5085303..5085552) 250
SFRP4_promoter 7 (37956518..37956767) 250
CROT_5prime 7 (86974997..86975083,86975656..86975746,86978364..86978382) 197
NYAP1_5prime 7 (100082851..100082932) 82
PILRB_5prime 7 (99933737..99933932,99935802..99935887,99936396..99936512,99943488..99943591,99947422..99947510,99948875..99949033,99949786..99950101,99950187..99950290,99950384..99950537,99950620..99950746,99950833..99950893,99950996..99951635,99952766..99952863,99954373..99954506,99955843..99955923) 2466
SLC25A13_promoter 7 (95951460..95951476,95951479..95951487,95951489..95951709) 247
STYXL1_5prime 7 (75676980..75677321) 342
CCDC129_promoter 7 (31569121..31569370) 250
LRRN3_5prime 7 (110731062..110731560,110737083..110737189,110739937..110740018,110762471..110762826) 1044
LSMEM1_promoter 7 (112120796..112121045) 250
STAG3_promoter 7 (99774936..99775001,99775141..99775185) 111
SLC26A4_promoter 7 (107300830..107301079) 250
CCDC126_3prime 7 (23682737..23684327) 1591
PKD1L1_5prime 7 (47988040..47988088) 49
GPR146_3prime 7 (1098156..1098894) 739
CREB5_5prime 7 (28452144..28452531) 388
CTAGE4_5prime 7 (143880559..143880594) 36
KIAA1549_3prime 7 (138522270..138522648) 379
HDAC9_promoter 7 (18535676..18535882) 207
TRBV5-4_5prime 7 (142168845..142169045) 201
PTN_promoter 7 (137028612..137028861) 250
HYAL4_3prime 7 (123517212..123517532) 321
OGDH_promoter 7 (44645988..44646237) 250
SEMA3E_3prime 7 (82993222..82996899) 3678
TNS3_5prime 7 (47479237..47479256,47481601..47481653,47520701..47520739,47546505..47546542,47568634..47568745,47579097..47579199) 365
TRBV28_5prime 7 (142428484..142428503) 20
WDR86_3prime 7 (151078207..151078411) 205
OSBPL3_promoter 7 (25019950..25019953,25019955..25020057) 107
STK31_promoter 7 (23749536..23749785) 250
SOSTDC1_3prime 7 (16501106..16502170) 1065
HOXA11_3prime 7 (27221134..27222412) 1279
CTAGE4_3prime 7 (143882933..143883146) 214
SLC25A40_3prime 7 (87462883..87465561) 2679
CAV2_5prime 7 (116139444..116139528) 85
PPP1R9A_3prime 7 (94919618..94920577) 960
ORAI2_5prime 7 (102076672..102076780,102079391..102079401) 120
CCZ1_promoter 7 (5938115..5938121,5938229..5938305) 84
LRRC61_5prime 7 (150020376..150020625,150020627..150020627,150022930..150023099,150033807..150033948) 563
H2AFV_promoter 7 (44887867..44887912) 46
NUPL2_3prime 7 (23240367..23240628) 262
TOMM7_promoter 7 (22862471..22862720) 250
GIMAP4_promoter 7 (150264115..150264364) 250
USP42_3prime 7 (6199091..6199124,6200186..6201195) 1044
POM121L12_3prime 7 (53104258..53104617) 360
TRBV30_promoter 7 (142511085..142511334) 250
CNTNAP2_promoter 7 (145813203..145813227,145813447..145813452) 31
TMEM196_3prime 7 (19758939..19761695) 2757
MPLKIP_promoter 7 (40174259..40174508) 250
SKAP2_promoter 7 (26904363..26904612) 250
DLX5_5prime 7 (96653938..96654409) 472
TRBV5-5_promoter 7 (142149400..142149649) 250
WDR60_promoter 7 (158649019..158649268) 250
DDC_promoter 7 (50633155..50633404) 250
KCNH2_3prime 7 (150642049..150642450) 402
AZGP1_3prime 7 (99564353..99564623) 271
TSPAN33_promoter 7 (128784462..128784634) 173
PON1_3prime 7 (94926988..94928253) 1266
PVRIG_promoter 7 (99816609..99816858) 250
STEAP4_5prime 7 (87936107..87936206) 100
ARHGEF35_3prime 7 (143883176..143884019) 844
C7orf72_promoter 7 (50135382..50135631) 250
ZNF425_5prime 7 (148823308..148823438) 131
OSBPL3_5prime 7 (24932094..24932240,25019505..25019505,25019513..25019542,25019556..25019563,25019565..25019568,25019572..25019572,25019576..25019576,25019581..25019583,25019585..25019596) 207
INMT_promoter 7 (30791501..30791750) 250
AOAH_5prime 7 (36763756..36764153) 398
EEPD1_5prime 7 (36193092..36193205,36193213..36193215,36193221..36193222,36193226..36193226,36193229..36193231,36193236..36193283,36193742..36193931) 361
CDCA7L_3prime 7 (21940519..21940622,21940875..21941937) 1167
ZNF862_3prime 7 (149561376..149563003,149563040..149564568) 3157
AGBL3_3prime 7 (134820016..134820530) 515
PDIA4_5prime 7 (148725639..148725639,148725733..148725733) 2
VGF_3prime 7 (100805790..100806011,100806013..100806018,100806021..100806021,100806025..100806031,100806082..100806085,100806094..100806096) 243
AHR_promoter 7 (17337996..17338102,17338104..17338104) 108
TAS2R39_promoter 7 (142880262..142880509) 248
BAIAP2L1_3prime 7 (97920963..97921948,97922005..97922830) 1812
MOSPD3_3prime 7 (100212873..100213007) 135
ACTR3B_promoter 7 (152456584..152456680,152456682..152456682) 98
SEPT14_5prime 7 (55929692..55929704,55930381..55930482) 115
DGKB_5prime 7 (14880891..14881075,14942754..14942986) 418
STYXL1_3prime 7 (75625656..75625783) 128
MCM7_promoter 7 (99699690..99699778) 89
SLC26A3_3prime 7 (107405917..107406297) 381
LHFPL3_3prime 7 (104546663..104549001) 2339
CAMK2B_3prime 7 (44256755..44259121) 2367
NPVF_5prime 7 (25268061..25268105) 45
TRIM74_3prime 7 (72430016..72430410) 395
POLR2J2_3prime 7 (102277496..102277969,102306524..102306575) 526
IGF2BP3_5prime 7 (23509732..23510086) 355
MICALL2_3prime 7 (1474002..1474229) 228
TRPV5_5prime 7 (142630559..142630905) 347
CHST12_5prime 7 (2472198..2472272) 75
ZNF680_promoter 7 (64023485..64023734) 250
HERPUD2_3prime 7 (35672269..35673297) 1029
STARD3NL_5prime 7 (38217824..38217902,38217935..38218022,38247048..38247103) 223
ZYX_3prime 7 (143087778..143088204) 427
SEMA3C_5prime 7 (80546100..80546135,80548144..80548340,80548342..80548345,80548636..80548637,80548642..80548667) 265
POM121C_promoter 7 (75115549..75115798) 250
FAM115C_3prime 7 (143421826..143422176) 351
TECPR1_promoter 7 (97881564..97881813) 250
ST7-OT4_5prime 7 (116594515..116594733,116595028..116595138) 330
MYL7_promoter 7 (44180932..44181181) 250
PLEKHA8_3prime 7 (30118406..30119543) 1138
ZC3HC1_3prime 7 (129658126..129658501) 376
CCDC146_5prime 7 (76751934..76752049,76796975..76796983) 125
ACTB_5prime 7 (5569291..5569291) 1
PNPLA8_3prime 7 (108112071..108112842) 772
DFNA5_promoter 7 (24797733..24797982) 250
PODXL_3prime 7 (131188890..131189067) 178
EEPD1_promoter 7 (36192508..36192589) 82
TRBV5-6_promoter 7 (142131919..142132168) 250
OR2A5_3prime 7 (143748433..143748473) 41
C7orf25_5prime 7 (42951669..42951689) 21
COG5_3prime 7 (106843009..106843958) 950
ZNF746_3prime 7 (149169887..149171472) 1586
PDIA4_promoter 7 (148725734..148725983) 250
CTTNBP2_3prime 7 (117350705..117351588) 884
PLOD3_5prime 7 (100860558..100860693,100860866..100860954) 225
OR2AE1_5prime 7 (99474659..99474680) 22
AKR1D1_promoter 7 (137760973..137761222) 250
ZNF467_5prime 7 (149468124..149468163) 40
CEP41_5prime 7 (130080810..130081051) 242
PRSS1_promoter 7 (142457080..142457329) 250
NOS3_promoter 7 (150687833..150688082) 250
ATXN7L1_3prime 7 (105245514..105245880,105245969..105248296) 2695
DLD_5prime 7 (107531415..107531693) 279
DOCK4_5prime 7 (111846196..111846450) 255
RNF32_5prime 7 (156433478..156433581,156433584..156433585,156433589..156433698,156435671..156435781,156436495..156436569) 402
PURB_3prime 7 (44915896..44924006) 8111
STK17A_promoter 7 (43622414..43622449,43622453..43622455,43622457..43622457) 40
TRBV5-6_5prime 7 (142131878..142131918) 41
IQCE_3prime 7 (2649799..2650689,2650801..2652194,2652197..2652199,2652318..2652318,2652338..2654368) 4320
TSC22D4_5prime 7 (100076417..100076517,100076540..100076902) 464
SPDYE1_promoter 7 (44040238..44040398,44040464..44040487) 185
MRPL32_promoter 7 (42971549..42971714,42971760..42971798) 205
MTPN_promoter 7 (135662065..135662314) 250
WBSCR28_5prime 7 (73275489..73275522) 34
GRM3_3prime 7 (86493674..86494200) 527
LRRC4_5prime 7 (127670696..127670793,127670978..127670981) 102
GRB10_promoter 7 (50800051..50800300) 250
ZNF394_3prime 7 (99090863..99091149) 287
COG5_promoter 7 (107204960..107205209) 250
WIPI2_3prime 7 (5270581..5273457) 2877
AIMP2_5prime 7 (6048876..6048992) 117
C7orf60_3prime 7 (112459202..112461796) 2595
ESYT2_promoter 7 (158622500..158622546) 47
SEC61G_promoter 7 (54827668..54827917) 250
PDK4_3prime 7 (95212811..95214950) 2140
CYP2W1_5prime 7 (1022836..1022845) 10
CREB3L2_promoter 7 (137686804..137687053) 250
MKRN1_5prime 7 (140179162..140179369) 208
KCTD7_3prime 7 (66274274..66276446) 2173
ZDHHC4_5prime 7 (6617136..6617351,6618132..6618351,6620186..6620190) 441
BLACE_promoter 7 (155160643..155160879) 237
ARHGEF35_5prime 7 (143885479..143885488,143892631..143892640,143892642..143892642) 21
FTSJ2_3prime 7 (2273926..2274754) 829
CLEC5A_5prime 7 (141646095..141646112,141646607..141646783) 195
EIF2AK1_promoter 7 (6098862..6099111) 250
PPIA_3prime 7 (44841024..44842716) 1693
CROT_promoter 7 (86974747..86974996) 250
FAM71F1_5prime 7 (128355443..128355493) 51
GCK_5prime 7 (44198722..44198881) 160
RINT1_promoter 7 (105172282..105172531) 250
AZGP1_5prime 7 (99573646..99573780) 135
UBN2_promoter 7 (138915981..138916120,138916130..138916137,138916141..138916141) 149
MTRNR2L6_5prime 7 (142374104..142375060) 957
AGFG2_5prime 7 (100136848..100136853,100136876..100136878,100136880..100136881,100136935..100136936) 13
EZH2_5prime 7 (148544393..148544397) 5
SYPL1_3prime 7 (105730951..105732248) 1298
OCM2_promoter 7 (97619509..97619758) 250
ICA1_promoter 7 (8302064..8302161) 98
HECW1_3prime 7 (43601528..43602938) 1411
RINT1_5prime 7 (105172532..105172760) 229
DBF4_5prime 7 (87505849..87505904,87505906..87505908,87505914..87505914,87505916..87505916,87505920..87505940,87505942..87505948,87505992..87506045) 143
AQP1_5prime 7 (30951470..30951522) 53
NUP205_3prime 7 (135333307..135333505) 199
OR2A7_3prime 7 (143955700..143955786) 87
ARPC1A_5prime 7 (98923533..98923627,98930948..98930974) 122
OR9A4_promoter 7 (141618367..141618616) 250
ASNS_3prime 7 (97481430..97481568) 139
FIGNL1_promoter 7 (50517423..50517672) 250
ZAN_3prime 7 (100395355..100395418) 64
POMZP3_3prime 7 (76239303..76239527,76240771..76240779) 234
GALNTL5_promoter 7 (151653230..151653479) 250
TBL2_3prime 7 (72983262..72984834) 1573
ARHGEF5_3prime 7 (144077152..144077725) 574
CPA5_5prime 7 (129984687..129985736,129986248..129986324) 1127
IQUB_3prime 7 (123092454..123092794) 341
NRCAM_3prime 7 (107788082..107790352) 2271
CUL1_5prime 7 (148427054..148427212) 159
CDK5_3prime 7 (150750899..150751093) 195
SLC26A4_3prime 7 (107355894..107358254) 2361
SLC35B4_promoter 7 (134001804..134002053) 250
TAS2R41_promoter 7 (143174716..143174963) 248
ZNF212_3prime 7 (148951509..148952700) 1192
CLDN12_promoter 7 (90032462..90032711) 250
MUC12_3prime 7 (100661920..100662230) 311
BLACE_3prime 7 (155149680..155150334) 655
AKR1B15_3prime 7 (134264304..134264627) 324
C7orf10_3prime 7 (40900081..40900357) 277
FSCN3_3prime 7 (127241677..127242198) 522
PAXIP1_3prime 7 (154735397..154735856) 460
MEPCE_5prime 7 (100027254..100027398,100027400..100027407,100027454..100027509,100027511..100027592,100027595..100027599,100027601..100027605) 301
WIPI2_promoter 7 (5229569..5229658) 90
MPLKIP_3prime 7 (40172342..40172655) 314
HOXA4_promoter 7 (27170612..27170668) 57
RHEB_3prime 7 (151163098..151164202) 1105
PARP12_5prime 7 (139762921..139762933,139762959..139763521) 576
GAL3ST4_promoter 7 (99766374..99766623) 250
RAB19_3prime 7 (140125953..140126050) 98
SRRT_3prime 7 (100486173..100486285) 113
PDGFA_3prime 7 (537946..538198,540068..540078) 264
LRCH4_promoter 7 (100183777..100184026) 250
PRKAR1B_3prime 7 (588835..588929,588990..588990,588992..589995,589997..590064) 1168
ASNS_promoter 7 (97501855..97502104) 250
PEG10_3prime 7 (94293849..94299007) 5159
LANCL2_promoter 7 (55432891..55433140) 250
WBSCR22_promoter 7 (73097756..73097810) 55
DNAJC30_3prime 7 (73095299..73097070) 1772
SH2B2_promoter 7 (101928155..101928404) 250
GNGT1_3prime 7 (93540233..93540577) 345
GTF2IRD1_3prime 7 (74016763..74016931) 169
SCRN1_promoter 7 (30029906..30030155) 250
UFSP1_3prime 7 (100486346..100486461) 116
TRBV11-1_5prime 7 (142224268..142224284) 17
PDAP1_promoter 7 (99006453..99006702) 250
MRPS24_3prime 7 (43906157..43906295) 139
PLXNA4_3prime 7 (131808100..131815235) 7136
GIMAP2_5prime 7 (150382788..150382873,150384140..150384145) 92
RUNDC3B_promoter 7 (87257479..87257581,87257618..87257693,87257706..87257707,87257709..87257711) 184
C7orf69_3prime 7 (47859198..47859428) 231
ASL_promoter 7 (65540535..65540771,65540782..65540784) 240
FAM3C_promoter 7 (121036539..121036638) 100
LUZP6_promoter 7 (135612201..135612448) 248
TRBV9_promoter 7 (142240059..142240308) 250
GPC2_5prime 7 (99774825..99774990) 166
STEAP2_3prime 7 (89861941..89866202,89866282..89866945) 4926
OR2A7_promoter 7 (143956816..143957065) 250
PHTF2_promoter 7 (77469197..77469446) 250
POP7_promoter 7 (100303426..100303547,100303585..100303675) 213
BMPER_promoter 7 (33944273..33944522) 250
HIBADH_3prime 7 (27565061..27565830) 770
RBM48_5prime 7 (92158087..92158125) 39
CNOT4_5prime 7 (135123082..135123171,135194637..135194875) 329
AQP1_3prime 7 (30963247..30963251,30963317..30965131) 1820
AP4M1_promoter 7 (99698930..99699082,99699084..99699099,99699103..99699158,99699161..99699175,99699177..99699177,99699179..99699179) 242
GNAI1_5prime 7 (79764436..79764456,79764462..79764471,79764473..79764474) 33
NUDT1_3prime 7 (2290639..2290780) 142
PON3_promoter 7 (95025674..95025716,95025823..95025923) 144
NEUROD6_3prime 7 (31377075..31377866) 792
AKR1B10_3prime 7 (134225844..134226160) 317
NUDCD3_promoter 7 (44530480..44530729) 250
INSIG1_5prime 7 (155089969..155089993) 25
ARPC1B_3prime 7 (98992115..98992399) 285
TRBV7-7_promoter 7 (142120322..142120571) 250
ADAM22_5prime 7 (87563702..87563767) 66
UPK3B_3prime 7 (76144571..76144773,76276121..76276121,76648141..76648340) 404
WBSCR16_promoter 7 (74489766..74489879) 114
ZNF679_promoter 7 (63688602..63688851) 250
SP8_promoter 7 (20826506..20826513,20826726..20826755) 38
ABCA13_3prime 7 (48685111..48687091) 1981
ZNF467_3prime 7 (149461452..149461800) 349
MKLN1_5prime 7 (131012619..131012656) 38
TRBJ2-7_promoter 7 (142494890..142494951,142494954..142495139) 248
CDK6_promoter 7 (92463232..92463481) 250
CFTR_promoter 7 (117119767..117120016) 250
OR6V1_5prime 7 (142749417..142749435) 19
SEPT7_promoter 7 (35840377..35840626) 250
ERV3-1_promoter 7 (64467032..64467281) 250
GTF2IRD2_5prime 7 (74251503..74251505) 3
GATS_3prime 7 (99798283..99798389,99798595..99798710,99798786..99798884,99798977..99799406,99799492..99799569,99799667..99799792,99799966..99800074,99800216..99800226,99821193..99821238) 1122
CCZ1_3prime 7 (5965321..5965605) 285
CREB5_3prime 7 (28858899..28865511) 6613
PDK4_promoter 7 (95225804..95226053) 250
VPS41_promoter 7 (38948830..38949079) 250
STK17A_3prime 7 (43664444..43666385) 1942
MCM7_5prime 7 (99698920..99699082,99699084..99699099,99699103..99699158,99699161..99699175,99699177..99699177,99699179..99699182) 255
EIF4H_promoter 7 (73588325..73588337,73588352..73588372) 34
NT5C3A_3prime 7 (33053760..33054339) 580
FAM115C_5prime 7 (143318107..143318113,143400074..143400085) 19
CRCP_promoter 7 (65579342..65579591) 250
GIMAP5_promoter 7 (150434186..150434435) 250
ACTR3C_promoter 7 (150020759..150021008) 250
EPDR1_5prime 7 (37960163..37960539) 377
ZNF394_5prime 7 (99097719..99097920) 202
RNF216_promoter 7 (5821371..5821620) 250
PHKG1_promoter 7 (56160645..56160894) 250
GCC1_5prime 7 (127225239..127225661) 423
LMBR1_3prime 7 (156473571..156476769) 3199
PPP1R17_3prime 7 (31746900..31748069) 1170
SMO_3prime 7 (128852295..128853386) 1092
TRBV30_5prime 7 (142510973..142511084) 112
AGK_3prime 7 (141352727..141355044) 2318
SLC12A9_5prime 7 (100450375..100450401,100450405..100450420,100450436..100450440,100450453..100450453,100450457..100450457,100451778..100451817) 90
TRA2A_promoter 7 (23571661..23571910) 250
NDUFB2_3prime 7 (140404737..140404769,140421352..140422590) 1272
ST7_promoter 7 (116593131..116593323,116593325..116593326) 195
PPP1R35_promoter 7 (100034189..100034438) 250
OR2A14_promoter 7 (143825901..143826150) 250
ASL_5prime 7 (65540785..65540787,65540791..65540797,65541026..65541066) 51
CYTH3_3prime 7 (6201407..6204572) 3166
LRWD1_promoter 7 (102105126..102105158) 33
CNTNAP2_3prime 7 (148112711..148118090) 5380
ZNF777_5prime 7 (149153116..149153128,149157907..149157961,149157983..149157988,149157990..149157990,149158013..149158013,149158034..149158214) 257
TRBV27_promoter 7 (142422923..142423172) 250
NRF1_promoter 7 (129251305..129251381,129251383..129251384) 79
H2AFV_3prime 7 (44873827..44874097) 271
CALU_5prime 7 (128379382..128379486,128387607..128388406) 905
HOXA7_promoter 7 (27196299..27196351) 53
TMEM176A_promoter 7 (150497241..150497490) 250
PDE1C_5prime 7 (32338350..32338353,32338465..32338941) 481
AOC1_3prime 7 (150558300..150558592) 293
PCLO_5prime 7 (82791911..82791945,82791953..82792246) 329
ITGB8_3prime 7 (20449623..20450419) 797
TBXAS1_5prime 7 (139528952..139529184) 233
RBM33_promoter 7 (155437123..155437201) 79
PGAM2_promoter 7 (44105187..44105436) 250
GAL3ST4_5prime 7 (99764721..99764906,99766169..99766373) 391
WBSCR17_3prime 7 (71177134..71178584) 1451
FKBP6_3prime 7 (72772190..72772634) 445
POLR2J3_5prime 7 (102212971..102212986) 16
NFE2L3_3prime 7 (26225406..26226745) 1340
TRBV7-8_5prime 7 (142099939..142099977) 39
CALCR_3prime 7 (93053799..93055665) 1867
TRBV4-1_5prime 7 (142013007..142013035) 29
FBXL13_3prime 7 (102453680..102453786) 107
RSPH10B_3prime 7 (5965777..5965996) 220
LRRC72_3prime 7 (16621117..16621193) 77
GALNT11_3prime 7 (151818765..151819245) 481
ATP6V0E2_promoter 7 (149569807..149570056) 250
PHTF2_3prime 7 (77584198..77586818) 2621
C7orf66_promoter 7 (108524645..108524894) 250
POP7_3prime 7 (100304879..100305118) 240
MRPL32_5prime 7 (42971799..42971983) 185
HTR5A_5prime 7 (154862034..154862607) 574
ZKSCAN1_promoter 7 (99612954..99613203) 250
GLCCI1_promoter 7 (8008175..8008420) 246
SLC25A13_5prime 7 (95951271..95951317,95951320..95951320,95951323..95951327,95951340..95951340,95951342..95951346,95951411..95951459) 108
CYP3A4_5prime 7 (99381707..99381888) 182
PIK3CG_promoter 7 (106505674..106505923) 250
ANKMY2_5prime 7 (16685201..16685442) 242
WDR86_5prime 7 (151106858..151106859,151106875..151106878,151106880..151106881,151106911..151106911,151106913..151106915,151106941..151106961,151106968..151106968,151106970..151107058,151107077..151107077,151107087..151107089,151107095..151107101) 134
STEAP1B_3prime 7 (22478038..22478105) 68
LAT2_5prime 7 (73623748..73624181,73624395..73624418,73629166..73629340,73630277..73630303) 660
GPR22_promoter 7 (107110255..107110504) 250
KIAA1147_3prime 7 (141356528..141362453) 5926
ARPC1A_3prime 7 (98963555..98963880) 326
FAM71F1_promoter 7 (128355193..128355442) 250
AP1S1_3prime 7 (100803850..100803895,100804064..100804558) 541
RNF32_promoter 7 (156433228..156433293,156433459..156433477) 85
CHCHD3_5prime 7 (132766700..132766842) 143
LMTK2_3prime 7 (97834807..97838945) 4139
ASB10_3prime 7 (150872789..150873053) 265
CCL24_5prime 7 (75443036..75443092,75452640..75452674) 92
ERVW-1_5prime 7 (92099698..92100619) 922
KDELR2_promoter 7 (6523931..6524123) 193
CYP51A1_5prime 7 (91763681..91763844) 164
CTAGE8_promoter 7 (143966382..143966631) 250
HSPB1_promoter 7 (75931611..75931860) 250
TRIM73_5prime 7 (75024903..75025084,75028200..75028215) 198
CASD1_promoter 7 (94138860..94138966) 107
TAS2R16_3prime 7 (122634759..122634810) 52
URGCP_3prime 7 (43915514..43916263) 750
FGL2_promoter 7 (76829144..76829393) 250
RSPH10B2_promoter 7 (6793490..6793739) 250
MKLN1_3prime 7 (131172490..131181395) 8906
OR2F1_3prime 7 (143658020..143658108) 89
BUD31_3prime 7 (99017067..99017071,99017090..99017091,99017097..99017239) 150
FAM115A_promoter 7 (143599249..143599498) 250
GPER_5prime 7 (1126443..1126880,1127834..1127957,1131043..1131362) 882
OCM2_3prime 7 (97613996..97614267) 272
NRF1_5prime 7 (129297186..129297189) 4
PEX1_3prime 7 (92116334..92116768) 435
FKBP14_3prime 7 (30050203..30054348) 4146
CCDC132_promoter 7 (92861403..92861652) 250
RPA3_5prime 7 (7680052..7680806,7725461..7725629,7726859..7726959,7754806..7754857,7758146..7758238) 1170
TAS2R4_3prime 7 (141479191..141479235) 45
FGL2_5prime 7 (76829113..76829143) 31
TMEM248_3prime 7 (66420512..66423538) 3027
C7orf34_3prime 7 (142637677..142637955) 279
CYP2W1_promoter 7 (1022585..1022710,1022712..1022716,1022721..1022721) 132
AKAP9_5prime 7 (91570181..91570411) 231
C7orf10_promoter 7 (40174325..40174562) 238
BCAP29_5prime 7 (107221204..107221215) 12
LSM5_promoter 7 (32530031..32530280) 250
C7orf31_5prime 7 (25218930..25218951) 22
CALD1_promoter 7 (134464151..134464400) 250
ZNF777_3prime 7 (149128454..149128628) 175
CDK13_5prime 7 (39989800..39989801,39989805..39989805,39989809..39989841,39989843..39990178) 372
PIK3CG_5prime 7 (106505924..106506221,106507995..106508004) 308
CLCN1_5prime 7 (143013219..143013303) 85
AHR_3prime 7 (17382691..17385774) 3084
DNAJC2_3prime 7 (102952966..102953013) 48
GIMAP7_3prime 7 (150217968..150218161) 194
TMEM196_promoter 7 (19813017..19813266) 250
SLC37A3_3prime 7 (140033552..140035060) 1509
TFPI2_5prime 7 (93519993..93520086,93520088..93520092,93520115..93520303) 288
NAMPT_3prime 7 (105888731..105891526) 2796
ZNHIT1_promoter 7 (100860866..100860948) 83
CNPY4_3prime 7 (99722514..99723134) 621
PKD1L1_promoter 7 (47988089..47988338) 250
SEMA3A_3prime 7 (83587659..83590684) 3026
KDELR2_3prime 7 (6500712..6502594) 1883
TRGJP2_promoter 7 (38295998..38296247) 250
SBDS_3prime 7 (66452664..66453355) 692
TMEM168_promoter 7 (112430648..112430897) 250
GCC1_3prime 7 (127220672..127222065) 1394
WBSCR27_3prime 7 (73248920..73249070) 151
AMZ1_promoter 7 (2719032..2719155) 124
CUL1_3prime 7 (148497677..148498128) 452
GPR85_promoter 7 (112727834..112728083) 250
HOXA9_5prime 7 (27205079..27205149) 71
PTN_5prime 7 (137028185..137028611) 427
BPGM_3prime 7 (134363786..134364565) 780
INMT-FAM188B_3prime 7 (30806028..30806177,30931623..30931696) 224
PDK4_5prime 7 (95225608..95225803) 196
EIF3B_promoter 7 (2394251..2394368) 118
SFRP4_5prime 7 (37956142..37956517) 376
SLC26A5_5prime 7 (103061964..103062014,103083530..103083658) 180
MUC17_5prime 7 (100663353..100663414) 62
FZD1_3prime 7 (90896142..90898123) 1982
GPR37_5prime 7 (124405033..124405681) 649
NPTX2_3prime 7 (98257944..98259180) 1237
ZNF736_promoter 7 (63772936..63773185) 250
CDK5_5prime 7 (150754938..150755617) 680
FAM221A_promoter 7 (23719499..23719702,23719708..23719711,23719713..23719715) 211
TRIM4_5prime 7 (99517027..99517154) 128
THSD7A_3prime 7 (11414262..11415418) 1157
SSBP1_3prime 7 (141450157..141450261) 105
TRA2A_5prime 7 (23571446..23571660) 215
RBM28_5prime 7 (127983850..127983962) 113
ZNF479_3prime 7 (57187321..57187544) 224
STK31_3prime 7 (23871988..23872132) 145
MEOX2_promoter 7 (15726438..15726687) 250
DYNC1I1_3prime 7 (95726908..95727724) 817
PON2_3prime 7 (95034209..95034639) 431
DLX6_3prime 7 (96639362..96640114,96640150..96640351) 955
BRI3_3prime 7 (97920558..97920836) 279
PPP1R17_promoter 7 (31726079..31726328) 250
PRKRIP1_promoter 7 (102004094..102004343) 250
C7orf55-LUC7L2_promoter 7 (139044404..139044516,139044518..139044518,139044520..139044526,139044528..139044567,139044623..139044623,139044626..139044626,139044628..139044653) 189
PHF14_promoter 7 (11013249..11013498) 250
GRM8_3prime 7 (126078652..126079170) 519
MET_5prime 7 (116312541..116312566,116312587..116312631,116339125..116339136) 83
SUN3_3prime 7 (48026745..48026924) 180
HBP1_3prime 7 (106841879..106842974) 1096
RSPH10B_promoter 7 (6010315..6010564) 250
CYP51A1_3prime 7 (91741465..91742976) 1512
UPK3B_5prime 7 (76139745..76139967) 223
ABHD11_3prime 7 (73150424..73150886) 463
POT1_5prime 7 (124537230..124537266,124538315..124538428,124555628..124555700,124568869..124569053,124569848..124570035) 597
TMEM176B_promoter 7 (150498449..150498636) 188
EVX1_3prime 7 (27286047..27287046) 1000
COL26A1_3prime 7 (101200813..101202302) 1490
TSGA13_5prime 7 (130370051..130370198,130371282..130371381,130371667..130372268) 850
BPGM_5prime 7 (134331583..134331689,134343100..134343420,134346199..134346257) 487
NOD1_3prime 7 (30464143..30465251) 1109
TRBV6-5_promoter 7 (142181017..142181266) 250
TAS2R40_5prime 7 (142919130..142919169) 40
YWHAG_5prime 7 (75988128..75988140,75988143..75988146,75988152..75988156) 22
TBL2_promoter 7 (72993122..72993130,72993137..72993137,72993141..72993371) 241
GPNMB_5prime 7 (23286316..23286474) 159
GARS_5prime 7 (30634297..30634535) 239
MKLN1_promoter 7 (131012369..131012618) 250
C7orf63_3prime 7 (89939555..89940377) 823
SHFM1_3prime 7 (96317770..96318233) 464
RASA4_5prime 7 (102257139..102257157) 19
FAM200A_3prime 7 (99143931..99144306) 376
CPA1_3prime 7 (130027855..130027929) 75
MAD1L1_5prime 7 (2269771..2269778,2270184..2270359,2272556..2272878) 507
POT1_promoter 7 (124570036..124570285) 250
ABCA13_5prime 7 (48211057..48211078) 22
CBLL1_5prime 7 (107384142..107384606) 465
ATP6V0A4_5prime 7 (138455995..138456009,138470903..138471005,138482779..138482847,138482934..138482941) 195
IKZF1_promoter 7 (50348068..50348317) 250
PMPCB_3prime 7 (102952721..102953013,102953093..102953391,102953551..102953682) 724
ZP3_5prime 7 (76054224..76054279) 56
ZAN_5prime 7 (100331644..100331791) 148
EPHB4_3prime 7 (100400187..100401080) 894
VKORC1L1_3prime 7 (65419403..65424550) 5148
CREB5_promoter 7 (28451894..28452143) 250
DLX5_promoter 7 (96654410..96654659) 250
MAD1L1_promoter 7 (2272879..2273128) 250
CCM2_promoter 7 (45066375..45066624) 250
CHPF2_promoter 7 (150929335..150929584) 250
CALU_promoter 7 (128379096..128379337) 242
ARHGEF5_promoter 7 (144052183..144052218) 36
BPGM_promoter 7 (134331333..134331582) 250
TRGV3_5prime 7 (38398581..38398763) 183
TRGV1_5prime 7 (38407657..38407770) 114
NAA38_promoter 7 (117823836..117824085) 250
FOXP2_3prime 7 (114329984..114333827) 3844
STRIP2_promoter 7 (129074024..129074187,129074215..129074215,129074220..129074220,129074225..129074227) 169
AKR1B15_promoter 7 (134233638..134233887) 250
LRGUK_5prime 7 (133812052..133812118) 67
PRSS37_5prime 7 (141540852..141541221) 370
MAGI2_5prime 7 (79082639..79082890) 252
SLC13A1_promoter 7 (122840041..122840290) 250
WEE2_promoter 7 (141407903..141408152) 250
IL6_3prime 7 (22771195..22771621) 427
GBAS_3prime 7 (56066768..56067874) 1107
TMEM60_5prime 7 (77423693..77423740,77427571..77427897) 375
EPO_3prime 7 (100320759..100321323) 565
POLD2_3prime 7 (44154286..44154381) 96
GPR146_5prime 7 (1094921..1095119,1097128..1097149) 221
PRSS58_5prime 7 (141957530..141957847) 318
FAM131B_3prime 7 (143050493..143053640) 3148
IRF5_3prime 7 (128588875..128588886) 12
TAX1BP1_promoter 7 (27779558..27779807) 250
BMPER_5prime 7 (33944523..33944710) 188
GARS_3prime 7 (30673479..30673649) 171
IMPDH1_3prime 7 (128032331..128033058) 728
TBRG4_promoter 7 (45151314..45151563) 250
GPER_3prime 7 (1132495..1133451) 957
SPDYE2B_5prime 7 (102290772..102290812,102292375..102292793) 460
NUPR1L_promoter 7 (56184094..56184343) 250
TRBV23-1_promoter 7 (142353218..142353467) 250
TAS2R40_3prime 7 (142920146..142920162) 17
AVL9_3prime 7 (32623522..32624366,32624454..32628333) 4725
C7orf61_promoter 7 (100061895..100062144) 250
TNS3_promoter 7 (47579200..47579449) 250
GPNMB_3prime 7 (23313846..23314726) 881
RAPGEF5_5prime 7 (22349642..22349709,22354989..22355095,22357606..22357656) 226
CACNA2D1_3prime 7 (81575760..81579705) 3946
SNX13_5prime 7 (17979921..17980117) 197
MRPL32_3prime 7 (42977178..42977456) 279
INMT-FAM188B_5prime 7 (30791753..30791764) 12
RPA3_promoter 7 (7758239..7758488) 250
INTS1_5prime 7 (1543599..1543612,1543614..1543614) 15
ARMC10_promoter 7 (102715078..102715327) 250
NAPEPLD_3prime 7 (102740225..102743873) 3649
FIGNL1_5prime 7 (50514988..50514995,50515879..50517422) 1552
TRBV7-3_5prime 7 (142247566..142247615) 50
ZBED6CL_5prime 7 (150026938..150027491) 554
BHLHA15_3prime 7 (97842194..97842271) 78
SRRM3_5prime 7 (75864346..75864384) 39
ZNF138_promoter 7 (64254553..64254802) 250
HTR5A_3prime 7 (154876200..154877459) 1260
AP5Z1_3prime 7 (4831019..4831399) 381
REPIN1_5prime 7 (150066760..150066798) 39
CHN2_5prime 7 (29234072..29234132,29234307..29234370) 125
RHEB_promoter 7 (151217175..151217221,151217225..151217226,151217258..151217259) 51
TSGA13_promoter 7 (130372269..130372518) 250
FAM220A_promoter 7 (6388698..6388698,6388700..6388700,6388705..6388706,6388711..6388840) 134
IFRD1_3prime 7 (112115577..112116247) 671
SLC13A4_promoter 7 (135412935..135413184) 250
AGR3_5prime 7 (16918245..16918269,16921568..16921611) 69
TAS2R3_3prime 7 (141464912..141464997) 86
C7orf33_3prime 7 (148312496..148312952) 457
THAP5_5prime 7 (108210016..108210167) 152
URGCP_5prime 7 (43946462..43946668) 207
FAM180A_3prime 7 (135414347..135415029,135418394..135418720) 1010
TAS2R16_5prime 7 (122635691..122635754) 64
LRRC61_promoter 7 (150020126..150020375) 250
PRKRIP1_5prime 7 (102004344..102004467,102004552..102004575,102004577..102004625,102004663..102004858,102006402..102006523,102016270..102016396,102016659..102016769,102036424..102036769) 1099
NME8_3prime 7 (37936697..37936709,37939846..37940003) 171
LUC7L2_promoter 7 (139025856..139026105) 250
DNAJB9_promoter 7 (108209762..108209931) 170
ZNF862_5prime 7 (149535456..149535698) 243
LAMB4_3prime 7 (107663996..107664481) 486
C7orf71_5prime 7 (26677490..26677555,26678114..26678761) 714
RALA_5prime 7 (39663082..39663178,39663194..39663226,39726230..39726264) 165
TFEC_5prime 7 (115624498..115624567,115670687..115670795) 179
COA1_5prime 7 (43688216..43689895) 1680
SPAM1_5prime 7 (123565368..123565406,123589926..123590037,123593419..123593622) 355
PRKRIP1_3prime 7 (102065561..102067123) 1563
ARMC10_5prime 7 (102715331..102715358) 28
ANKIB1_promoter 7 (91875298..91875393) 96
VIPR2_3prime 7 (158820866..158823004,158823033..158823304) 2411
HERPUD2_5prime 7 (35733943..35734275,35734283..35734283,35734299..35734345,35734511..35734511,35734648..35734745) 480
TRBV6-1_promoter 7 (142027871..142028120) 250
CRCP_5prime 7 (65579592..65579813,65579904..65579947) 266
UPK3BL_5prime 7 (102283191..102283238) 48
TRBV5-1_5prime 7 (142020496..142020619,142020709..142020893) 309
HOXA4_3prime 7 (27168126..27168841) 716
MTPN_3prime 7 (135611509..135612019,135612201..135614671) 2982
GNGT1_5prime 7 (93535820..93535956,93536048..93536056) 146
CNOT4_promoter 7 (135194876..135194908,135194959..135195125) 200
SERPINE1_3prime 7 (100780726..100782547) 1822
GPR22_3prime 7 (107115810..107116098) 289
TRBV6-5_5prime 7 (142180951..142181016) 66
SLC25A40_5prime 7 (87488045..87488066,87489887..87489955,87505411..87505525,87505527..87505531) 211
HOXA11_5prime 7 (27224766..27224835) 70
C7orf62_5prime 7 (88424259..88424360,88424954..88425035) 184
COX19_promoter 7 (1015393..1015485) 93
C7orf62_promoter 7 (88425036..88425285) 250
ORAI2_3prime 7 (102087502..102097268) 9767
TFPI2_3prime 7 (93514709..93516129) 1421
ZKSCAN5_promoter 7 (99102323..99102572) 250
NPSR1_promoter 7 (34697647..34697896) 250
ZNF655_5prime 7 (99156448..99156640,99158156..99158180) 218
JAZF1_3prime 7 (27870192..27872416) 2225
TSPAN33_3prime 7 (128807718..128808637) 920
TPST1_3prime 7 (65821832..65821858,65824882..65825430) 576
MBLAC1_promoter 7 (99724067..99724316) 250
UBN2_3prime 7 (138982585..138984602) 2018
ZNF655_promoter 7 (99156198..99156360,99156362..99156362,99156364..99156385,99156389..99156447) 245
TRBV6-4_5prime 7 (142251138..142251158) 21
COL28A1_3prime 7 (7397506..7398261) 756
ELFN1_5prime 7 (1727755..1727786,1748727..1748888,1783940..1784083) 338
PRSS58_3prime 7 (141951964..141952038) 75
HOXA5_5prime 7 (27183229..27183287) 59
TRBJ2-1_promoter 7 (142493799..142494000) 202
ZNHIT1_5prime 7 (100860949..100860987,100860998..100861474) 516
ZNF786_5prime 7 (148787735..148787797) 63
OCM_5prime 7 (5920429..5920518) 90
C7orf43_promoter 7 (99756316..99756316,99756318..99756455,99756466..99756558) 232
ARF5_promoter 7 (127228149..127228277) 129
GIMAP4_3prime 7 (150270151..150271041) 891
BCL7B_5prime 7 (72972221..72972332) 112
TRIM50_promoter 7 (72742086..72742273,72742320..72742335) 204
SAP25_5prime 7 (100170794..100170835,100170920..100171002) 125
TRBV6-8_promoter 7 (142124566..142124815) 250
OPN1SW_3prime 7 (128412545..128412591) 47
ZNF107_3prime 7 (64169037..64171401) 2365
LAMB1_3prime 7 (107564263..107564393) 131
CCDC146_promoter 7 (76751684..76751933) 250
BUD31_5prime 7 (99006271..99006627,99007657..99007792,99008687..99008713) 520
TRGV9_5prime 7 (38357094..38358462) 1369
ZNF655_3prime 7 (99171210..99174072) 2863
XRCC2_5prime 7 (152373167..152373250) 84
LMOD2_5prime 7 (123295861..123296015) 155
EPDR1_promoter 7 (37959913..37960162) 250
NRCAM_5prime 7 (107880511..107880614,107953109..107953175,108039880..108040037) 329
ZNF853_5prime 7 (6655660..6655666,6655668..6655668,6655670..6655670,6655672..6655672,6655674..6655674,6655679..6655803) 136
OR2F1_5prime 7 (143657027..143657061) 35
HIBADH_5prime 7 (27702413..27702614) 202
GTF2IRD2_promoter 7 (74267948..74268097) 150
EPHB6_5prime 7 (142553002..142553005,142553010..142553147,142558810..142558944,142559775..142559891,142560514..142560591,142560885..142560983) 571
LEP_5prime 7 (127881337..127881359,127892044..127892069) 49
EPDR1_3prime 7 (37990001..37991543) 1543
CYP3A5_5prime 7 (99277522..99277619) 98
TRIM73_3prime 7 (75034494..75034615,75034677..75034888) 334
TRBV4-1_promoter 7 (142012757..142013006) 250
GIMAP5_3prime 7 (150440154..150441151) 998
DNAJB6_5prime 7 (157129685..157129710,157151241..157151264) 50
ZNF679_3prime 7 (63727250..63727309) 60
GIMAP6_5prime 7 (150329257..150329473) 217
PSMA2_3prime 7 (42956460..42957170) 711
HOXA6_3prime 7 (27185015..27185274) 260
ZMIZ2_5prime 7 (44795787..44795846) 60
CD36_5prime 7 (79998891..79999097,80115783..80115903,80117002..80117097,80175507..80175583,80275404..80275497,80275968..80276054) 682
PDAP1_3prime 7 (98992586..98994088,98994271..98994302) 1535
C1GALT1_3prime 7 (7283361..7288251) 4891
PIP_3prime 7 (142836738..142836839) 102
ZNF713_3prime 7 (56007702..56008538,56008549..56009918) 2207
PSMC2_promoter 7 (102985111..102985360) 250
KBTBD2_5prime 7 (32919219..32919554) 336
TAF6_3prime 7 (99704791..99704866) 76
CCZ1B_promoter 7 (6866402..6866651) 250
MIOS_3prime 7 (7646726..7647127) 402
KLHDC10_5prime 7 (129710350..129710434,129710437..129710437) 86
VPS41_3prime 7 (38762563..38765843) 3281
ADAP1_3prime 7 (937540..938555) 1016
HOXA2_3prime 7 (27139721..27140342) 622
ORC5_5prime 7 (103848355..103848495) 141
TWISTNB_5prime 7 (19748642..19748710) 69
SND1_promoter 7 (127291984..127292233) 250
AUTS2_5prime 7 (69064319..69064386,69064389..69064390,69064404..69064406) 73
GSAP_promoter 7 (77045944..77045967) 24
MCM7_3prime 7 (99690404..99690552) 149
FKBP14_promoter 7 (30066301..30066550) 250
GPNMB_promoter 7 (23286066..23286315) 250
COA1_3prime 7 (43678856..43679178) 323
AP4M1_3prime 7 (99704508..99704802) 295
CCDC136_5prime 7 (128432099..128432294) 196
MEST_3prime 7 (130144900..130146110) 1211
CLEC2L_3prime 7 (139229091..139229730) 640
NUP205_5prime 7 (135242667..135242690) 24
MBLAC1_3prime 7 (99725822..99726118) 297
SEMA3D_promoter 7 (84751252..84751501) 250
SVOPL_promoter 7 (138363825..138364074) 250
NPY_3prime 7 (24331309..24331427) 119
CLDN4_promoter 7 (73241824..73242073) 250
OCM2_5prime 7 (97619419..97619508) 90
CALN1_3prime 7 (71244476..71252757) 8282
TMEM140_5prime 7 (134832824..134833022,134849170..134849191) 221
NOD1_5prime 7 (30496540..30496658,30498768..30498856,30499517..30499657,30518222..30518364,30518366..30518366) 493
MTPN_5prime 7 (135661851..135662064) 214
C7orf13_3prime 7 (156431057..156432697) 1641
ERVW-1_3prime 7 (92097695..92098076) 382
TRGV11_5prime 7 (38331526..38331679) 154
FAM126A_3prime 7 (22980878..22985205) 4328
AGK_promoter 7 (141250739..141250988) 250
CNPY4_5prime 7 (99717236..99717315) 80
EIF4H_3prime 7 (73609641..73611431) 1791
SCIN_5prime 7 (12610312..12610410) 99
TFR2_5prime 7 (100239135..100239389,100240314..100240344) 286
ATP5J2-PTCD1_promoter 7 (99063788..99064037) 250
VWDE_5prime 7 (12443345..12443531) 187
ZNF12_5prime 7 (6744807..6744854,6746063..6746142,6746149..6746150,6746551..6746554) 134
CAV1_3prime 7 (116199344..116201230) 1887
SEMA3A_5prime 7 (83823905..83824217) 313
HOXA3_3prime 7 (27145803..27147531) 1729
MPP6_3prime 7 (24727236..24729159) 1924
MBLAC1_5prime 7 (99724317..99724562,99724584..99724687) 350
TRBV10-2_5prime 7 (142206961..142207011) 51
TRBV6-1_5prime 7 (142028121..142028177) 57
CLDN4_5prime 7 (73242074..73242151,73242930..73245529) 2678
HUS1_3prime 7 (48002885..48004950) 2066
SP8_5prime 7 (20826420..20826505) 86
STRA8_promoter 7 (134916481..134916728) 248
KLHL7_3prime 7 (23213920..23215040) 1121
VSTM2A_3prime 7 (54636781..54638773) 1993
LMTK2_5prime 7 (97736220..97736321) 102
ABCB4_5prime 7 (87104784..87104787) 4
IKZF1_3prime 7 (50468328..50470264) 1937
ATP6V0A4_promoter 7 (138482942..138483038,138483151..138483191) 138
FOXP2_5prime 7 (114055052..114055415,114066557..114066564) 372
LSM5_3prime 7 (32524951..32526870) 1920
HEATR2_promoter 7 (766088..766216,766222..766230) 138
HOXA10_3prime 7 (27210210..27211515) 1306
ACTL6B_3prime 7 (100240720..100240866) 147
ZC3HAV1_3prime 7 (138728266..138732337) 4072
CPVL_5prime 7 (29160680..29160687,29220906..29221028,29224037..29224164,29225129..29225213,29226063..29226163,29234701..29234892) 637
TNPO3_promoter 7 (128694969..128695218) 250
TRPV5_3prime 7 (142605267..142605677) 411
POM121L12_promoter 7 (53103099..53103348) 250
C7orf61_5prime 7 (100061651..100061670,100061769..100061894) 146
INMT_3prime 7 (30795470..30797218) 1749
C7orf13_promoter 7 (156433459..156433581,156433584..156433585,156433589..156433598) 135
HECW1_5prime 7 (43152198..43152202,43152208..43152264,43152431..43152527,43153756..43153990,43283474..43283502) 423
DNAJC2_5prime 7 (102985072..102985320) 249
TRBV7-6_5prime 7 (142139771..142139815) 45
COA1_promoter 7 (43689896..43690145) 250
PTN_3prime 7 (136912088..136912764) 677
TAS2R38_3prime 7 (141672431..141672485) 55
SCRN1_5prime 7 (30029859..30029905) 47
GTF2IRD1_5prime 7 (73922405..73922408) 4
C7orf55_3prime 7 (139030453..139031065) 613
TMEM213_promoter 7 (138482447..138482696) 250
RNF216_3prime 7 (5662238..5662488) 251
MYL10_3prime 7 (101256605..101256752) 148
AOC1_promoter 7 (150521465..150521714) 250
C7orf34_promoter 7 (142636353..142636602) 250
MLXIPL_promoter 7 (73038973..73039120) 148
CYTH3_promoter 7 (6312458..6312525) 68
OR2F2_3prime 7 (143633282..143633372) 91
AIMP2_3prime 7 (6063325..6063465) 141
IRF5_5prime 7 (128582125..128582133) 9
TRBJ2-2P_promoter 7 (142494168..142494173,142494178..142494380) 209
TAS2R4_promoter 7 (141477992..141478241) 250
TRBJ2-5_promoter 7 (142494553..142494783) 231
GTF2I_3prime 7 (74173171..74173185,74173878..74175022) 1160
OR9A2_5prime 7 (142724222..142724282) 61
NDUFA5_5prime 7 (123197852..123198309) 458
TRGJ2_promoter 7 (38293031..38293280) 250
MRPS24_promoter 7 (43909207..43909214,43909216..43909216,43909219..43909223,43909226..43909406) 195
TRGC2_promoter 7 (38289174..38289423) 250
GTF2IRD2B_promoter 7 (74508137..74508268) 132
LRGUK_promoter 7 (133811802..133812051) 250
CDK5_promoter 7 (150755618..150755867) 250
PRSS1_3prime 7 (142460874..142460921) 48
TBX20_5prime 7 (35293234..35293488,35293491..35293629,35293631..35293632,35293639..35293651,35293653..35293653,35293659..35293665) 417
SRI_3prime 7 (87834433..87835790) 1358
ZNF277_promoter 7 (111846393..111846642) 250
DAGLB_promoter 7 (6487644..6487840,6487885..6487893) 206
PPP1R9A_5prime 7 (94536949..94536993,94539210..94539423) 259
CHCHD3_3prime 7 (132469629..132470395) 767
GCK_promoter 7 (44198882..44199131) 250
AZGP1_promoter 7 (99573781..99574030) 250
OR2A2_3prime 7 (143807635..143807657) 23
FZD9_promoter 7 (72847859..72847950) 92
OR2AE1_promoter 7 (99474681..99474930) 250
FKBP6_promoter 7 (72742113..72742273,72742320..72742362) 204
PTPRN2_3prime 7 (157331760..157333405) 1646
HOXA5_promoter 7 (27183288..27183453,27183529..27183529) 167
HERPUD2_promoter 7 (35734746..35734995) 250
LRRD1_3prime 7 (91774156..91774199) 44
COL1A2_3prime 7 (94059708..94060544) 837
PMS2_promoter 7 (6048757..6048992) 236
ASB10_promoter 7 (150884243..150884492) 250
NPSR1_3prime 7 (34917799..34917944) 146
PTPN12_3prime 7 (77268600..77269388) 789
ZNF92_5prime 7 (64838712..64838908) 197
RALA_3prime 7 (39745847..39747723) 1877
INTS1_3prime 7 (1509913..1510210) 298
CARD11_5prime 7 (2998143..2998265) 123
TRBV25-1_promoter 7 (142378322..142378571) 250
DNAJC2_promoter 7 (102985321..102985570) 250
NAMPT_promoter 7 (105925685..105925686,105925690..105925777,105925846..105925847,105925851..105925888) 130
CALD1_3prime 7 (134653099..134654097) 999
LAMB4_5prime 7 (107763612..107763642,107770751..107770801) 82
SLC13A4_5prime 7 (135412247..135412934) 688
IFRD1_promoter 7 (112090233..112090482) 250
LSMEM1_3prime 7 (112130007..112131117) 1111
SKAP2_5prime 7 (26904051..26904362) 312
RSPH10B_5prime 7 (6006750..6007068,6010249..6010314) 385
TMEM213_3prime 7 (138487817..138491504) 3688
SBDS_promoter 7 (66460589..66460838) 250
PRSS37_3prime 7 (141536086..141536192) 107
NUB1_3prime 7 (151074314..151075535) 1222
SEMA3E_5prime 7 (83277861..83278326) 466
RINT1_3prime 7 (105207761..105208124) 364
CROT_3prime 7 (87027963..87028797) 835
DNAH11_promoter 7 (21582583..21582832) 250
ZNF282_3prime 7 (148921801..148921806,148921808..148923339) 1538
ATP6V1F_3prime 7 (128505635..128505898) 264
TRBV19_promoter 7 (142326216..142326362) 147
FBXL18_3prime 7 (5520189..5520198,5520263..5520587,5520766..5520782,5520786..5520787,5520794..5520797,5520800..5521403) 962
CPA5_promoter 7 (129984437..129984686) 250
TBRG4_5prime 7 (45148839..45148886,45151242..45151313) 120
MTERF_promoter 7 (91510035..91510284) 250
CHPF2_5prime 7 (150929585..150929623,150929628..150929732,150929748..150929750,150929753..150929754,150929756..150929848,150929903..150931095) 1435
RADIL_5prime 7 (4917773..4917834) 62
LHFPL3_promoter 7 (103968854..103968947,103968949..103968953,103968995..103969103) 208
MPLKIP_5prime 7 (40174169..40174258) 90
C7orf31_promoter 7 (25220118..25220223) 106
ABCA13_promoter 7 (48210807..48211056) 250
ZKSCAN5_3prime 7 (99129875..99131445) 1571
TAS2R5_5prime 7 (141490017..141490159) 143
NUB1_promoter 7 (151038547..151038669,151038679..151038680,151038682..151038687,151038689..151038690) 133
STEAP1B_5prime 7 (22534477..22534505,22539733..22540117) 414
NACAD_3prime 7 (45120037..45120105) 69
CNPY4_promoter 7 (99716986..99717235) 250
TRRAP_promoter 7 (98475863..98475883,98475913..98475913) 22
STAG3L3_3prime 7 (72440227..72440650,72450474..72450507) 458
RHBDD2_promoter 7 (75508016..75508138) 123
ITGB8_5prime 7 (20370746..20371166,20371215..20371282,20371295..20371302,20371304..20371316,20371318..20371326,20371427..20371427) 520
SPDYE2B_promoter 7 (102290522..102290771) 250
MALSU1_3prime 7 (23349165..23351348) 2184
AKR1B1_5prime 7 (134143817..134143894) 78
HYAL4_promoter 7 (123484973..123485222) 250
IQCE_promoter 7 (2598382..2598496,2598508..2598535) 143
TMEM209_3prime 7 (129804555..129806288) 1734
CDK6_5prime 7 (92462905..92463004,92463187..92463231) 145
MEST_promoter 7 (130131684..130131771) 88
ZC3HAV1L_3prime 7 (138710452..138711287) 836
ZCWPW1_3prime 7 (99998476..99998634) 159
DNAJC30_promoter 7 (73097784..73097810,73098006..73098033) 55
LSM5_5prime 7 (32529980..32530030) 51
RPA3_3prime 7 (7676149..7676628) 480
FEZF1_5prime 7 (121944494..121944559) 66
KPNA7_promoter 7 (98805130..98805379) 250
ZDHHC4_3prime 7 (6628544..6629005) 462
AMZ1_5prime 7 (2719156..2719305,2739868..2740083) 366
RFC2_3prime 7 (73645867..73646433) 567
CLDN3_promoter 7 (73184603..73184850) 248
RUNDC3B_5prime 7 (87258002..87258040,87258127..87258130,87258132..87258137) 49
SLC26A4_5prime 7 (107301080..107301300,107302084..107302084) 222
ASB15_promoter 7 (123206814..123207063) 250
SMKR1_3prime 7 (129152285..129152773) 489
TMEM106B_promoter 7 (12250676..12250925) 250
AGR2_promoter 7 (16844705..16844954) 250
BZW2_5prime 7 (16685759..16685915,16705062..16705066) 162
SSMEM1_3prime 7 (129856313..129856683) 371
SRPK2_3prime 7 (104756823..104758282) 1460
SEMA3D_3prime 7 (84624869..84628753) 3885
POM121_5prime 7 (72349936..72350071,72350073..72350074,72350178..72350223,72350269..72350456,72361166..72361292,72361472..72361649,72384302..72384365,72396800..72396948) 890
TRBV24-1_5prime 7 (142364198..142364233) 36
CARD11_promoter 7 (3083764..3083773,3083777..3083777,3083780..3083829) 61
TMEM178B_3prime 7 (141170589..141180180) 9592
CLDN15_3prime 7 (100875373..100875688) 316
SOSTDC1_promoter 7 (16505475..16505724) 250
OR2F2_5prime 7 (143632259..143632323) 65
HGF_3prime 7 (81328322..81331894) 3573
C7orf50_5prime 7 (1176951..1177494) 544
MDFIC_promoter 7 (114561959..114562208) 250
BBS9_5prime 7 (33169144..33169653,33185854..33185862) 519
OR9A2_3prime 7 (142723245..142723284) 40
TRBV7-6_promoter 7 (142139816..142140065) 250
INHBA_5prime 7 (41739975..41740115,41742603..41742706) 245
TWISTNB_promoter 7 (19748711..19748960) 250
HTR5A_promoter 7 (154861784..154862033) 250
C7orf73_promoter 7 (135347019..135347058,135347097..135347206,135347211..135347211,135347217..135347268) 203
PRKAG2_3prime 7 (151253197..151254284) 1088
GET4_3prime 7 (935062..936071) 1010
FAM126A_5prime 7 (23030733..23030758,23053587..23053591,23053594..23053748) 186
NDUFA4_promoter 7 (10979884..10980104) 221
MDFIC_3prime 7 (114655992..114659256) 3265
C7orf55_5prime 7 (139025878..139026128) 251
TAX1BP1_3prime 7 (27868451..27868880) 430
SAMD9_5prime 7 (92735413..92735418,92744108..92744208,92747176..92747336) 268
C7orf57_3prime 7 (48099872..48100894) 1023
FAM71F1_3prime 7 (128371170..128371797) 628
SHH_3prime 7 (155592680..155595487) 2808
BZW2_3prime 7 (16745716..16746137) 422
GGCT_5prime 7 (30544328..30544460) 133
PRKAR1B_5prime 7 (751145..751164,752692..752844) 173
CHRM2_3prime 7 (136701016..136705002) 3987
KRBA1_5prime 7 (149412230..149412259,149412305..149412440,149416624..149416729) 272
ARF5_3prime 7 (127231356..127231759) 404
PEG10_5prime 7 (94285699..94285702,94285704..94285710,94285714..94285892,94292646..94292866) 411
ZNF282_promoter 7 (148892327..148892576) 250
ATP6V0A4_3prime 7 (138391040..138391366) 327
ZNF786_promoter 7 (148787798..148787822,148787826..148787831,148787840..148787840,148787957..148787958,148787964..148787964,148787967..148788047) 116
TAS2R38_promoter 7 (141673574..141673823) 250
ZNF479_5prime 7 (57200034..57200045,57207315..57207571) 269
YAE1D1_3prime 7 (39612308..39612480) 173
RBM48_3prime 7 (92166254..92166848) 595
TMEM106B_3prime 7 (12271604..12276886) 5283
MRPS33_3prime 7 (140705854..140706227) 374
GALNT11_5prime 7 (151771383..151771488,151772095..151772265,151776372..151776493,151791275..151791310) 435
LRRC72_5prime 7 (16566521..16566575) 55
WASL_5prime 7 (123388864..123388870,123388874..123388877,123388880..123388937,123388940..123388949,123388962..123389018) 136
MGAM_5prime 7 (141695638..141695730) 93
DGKB_promoter 7 (14942987..14943236) 250
TMEM184A_5prime 7 (1595750..1596066) 317
SHH_promoter 7 (155604968..155605217) 250
BZW2_promoter 7 (16685509..16685758) 250
AVL9_5prime 7 (32535209..32535319) 111
WNT16_3prime 7 (120979402..120981158) 1757
SLC12A9_promoter 7 (100450125..100450168,100450186..100450354,100450358..100450358,100450361..100450374) 228
ELMO1_5prime 7 (37382297..37382367,37488342..37488852) 582
CBX3_promoter 7 (26240532..26240781) 250
C7orf72_5prime 7 (50135632..50135679) 48
KCTD7_5prime 7 (66205643..66205677,66205679..66205679,66205681..66205703,66205715..66205727,66205729..66205729,66205737..66205758,66205760..66205776,66205778..66205779,66236870..66236884) 129
CLEC5A_3prime 7 (141627157..141629901) 2745
ASIC3_promoter 7 (150745723..150745970) 248
PSMA2_promoter 7 (42971823..42971983) 161
GLCCI1_3prime 7 (8126171..8128710) 2540
AGR2_5prime 7 (16841423..16841427,16844559..16844704) 151
NAPEPLD_promoter 7 (102789630..102789633) 4
ZFAND2A_5prime 7 (1197851..1197893,1199600..1199814) 258
FAM115A_5prime 7 (143573704..143573715,143599054..143599248) 207
POU6F2_5prime 7 (39017598..39017658,39046357..39046447) 152
KBTBD2_3prime 7 (32907784..32908954) 1171
PNPLA8_promoter 7 (108166639..108166888) 250
PKD1L1_3prime 7 (47814250..47814738) 489
KIAA0895_3prime 7 (36363830..36366366) 2537
GRB10_3prime 7 (50657760..50660646) 2887
KIAA0087_3prime 7 (26572740..26576371) 3632
CRHR2_3prime 7 (30692863..30693073) 211
OR2A25_promoter 7 (143771025..143771274) 250
TMEM196_5prime 7 (19812322..19813016) 695
TSGA13_3prime 7 (130353770..130353851) 82
NCAPG2_5prime 7 (158494593..158494629,158496341..158496393) 90
GTPBP10_5prime 7 (89975990..89976053) 64
C7orf72_3prime 7 (50198768..50198929,50198952..50199426) 637
NT5C3A_promoter 7 (33102525..33102525,33102530..33102533,33102536..33102659) 129
RBM33_5prime 7 (155437466..155437470) 5
FBXO24_5prime 7 (100187252..100187261) 10
DDC_3prime 7 (50526163..50526541,50530911..50530926) 395
EVX1_promoter 7 (27281914..27282163) 250
ZNF273_5prime 7 (64363625..64363693) 69
ZNF727_promoter 7 (63505571..63505820) 250
CCDC132_5prime 7 (92861653..92861778) 126
CDHR3_5prime 7 (105603685..105603762) 78
TRGJP1_promoter 7 (38315920..38316169) 250
TRBV4-2_promoter 7 (142045002..142045251) 250
PRKAG2_promoter 7 (151574211..151574276) 66
FAM221A_5prime 7 (23719770..23719770,23719776..23719776,23719785..23719835) 53
TRGV3_promoter 7 (38398764..38399013) 250
OR2A2_5prime 7 (143806607..143806673) 67
OR9A2_promoter 7 (142724283..142724532) 250
NDUFA5_promoter 7 (123198310..123198559) 250
ING3_promoter 7 (120590553..120590802) 250
MYO1G_3prime 7 (45002266..45002320,45002323..45002323) 56
DLX6_5prime 7 (96634860..96635176,96635256..96635273,96635277..96635278) 337
TOMM7_3prime 7 (22852251..22852786) 536
MAGI2_3prime 7 (77646393..77648564) 2172
AOC1_5prime 7 (150521715..150522051,150524336..150524490,150549203..150549278,150553543..150553556) 582
IGFBP3_3prime 7 (45953404..45953433,45954404..45954416) 43
ZNF727_5prime 7 (63505821..63505997) 177
LMTK2_promoter 7 (97735947..97736137) 191
SMURF1_promoter 7 (98741966..98741973) 8
STK31_5prime 7 (23749786..23749902) 117
TMEM248_promoter 7 (66385962..66386093,66386109..66386139) 163
PON3_5prime 7 (95025665..95025673) 9
PAX4_5prime 7 (127255577..127255780) 204
CHPF2_3prime 7 (150935770..150935908) 139
AGK_5prime 7 (141250989..141251039,141251041..141251041,141251045..141251045,141251084..141251115,141251231..141251234,141255253..141255264) 101
STEAP1B_promoter 7 (22540118..22540367) 250
TSPAN12_3prime 7 (120427376..120428643) 1268
NPSR1_5prime 7 (34697897..34698022) 126
CAV1_promoter 7 (116164750..116164750,116164752..116164752,116164762..116164763,116164765..116164765,116164767..116164772,116164774..116164838) 76
RSBN1L_5prime 7 (77325766..77325784) 19
CRYGN_5prime 7 (151137006..151137089) 84
ZNF713_promoter 7 (55980081..55980330) 250
MEOX2_3prime 7 (15650837..15652009) 1173
SP4_3prime 7 (21550890..21554440) 3551
ASB4_promoter 7 (95114963..95115212) 250
FAM3C_3prime 7 (120988905..120990512) 1608
TMEM168_3prime 7 (112405718..112407249) 1532
SPDYE2B_3prime 7 (102300715..102300757,102301593..102301606) 57
MOGAT3_promoter 7 (100844303..100844552) 250
KIAA0895_promoter 7 (36429735..36429984) 250
FKBP6_5prime 7 (72742363..72742429) 67
LAMTOR4_3prime 7 (99751590..99751826) 237
UBE2H_promoter 7 (129592790..129592809,129592880..129593039) 180
HILPDA_promoter 7 (128095695..128095944) 250
MALSU1_promoter 7 (23338569..23338818) 250
KRIT1_3prime 7 (91828283..91830047) 1765
TMEM139_3prime 7 (142983925..142985141) 1217
CLIP2_3prime 7 (73818181..73820273) 2093
AQP1_promoter 7 (30951220..30951469) 250
POLM_3prime 7 (44111846..44112658) 813
ETV1_3prime 7 (13930853..13935488) 4636
PRSS37_promoter 7 (141541222..141541471) 250
NDUFA5_3prime 7 (123181083..123182170) 1088
SCRN1_3prime 7 (29963528..29963570) 43
ADCY1_3prime 7 (45753597..45762715) 9119
TAS2R38_5prime 7 (141673492..141673573) 82
GPR141_5prime 7 (37723475..37723506,37724782..37724901,37769518..37769640,37779982..37779993) 287
BET1_3prime 7 (93622554..93623539) 986
AKAP9_promoter 7 (91569931..91570180) 250
GSTK1_promoter 7 (142960299..142960548) 250
TNPO3_3prime 7 (128595142..128595439,128597278..128597306) 327
RAC1_3prime 7 (6442080..6442151) 72
ASZ1_5prime 7 (117067517..117067577) 61
AOAH_promoter 7 (36764154..36764403) 250
ZNF277_5prime 7 (111846643..111846769) 127
ADCYAP1R1_5prime 7 (31102810..31102878) 69
SEMA3A_promoter 7 (83824218..83824467) 250
PILRB_3prime 7 (99965003..99965454) 452
TNRC18_3prime 7 (5346431..5346658,5346666..5346682,5346786..5346788,5346790..5347734) 1193
ZNF736_3prime 7 (63809528..63810017) 490
PPP1R17_5prime 7 (31726329..31726920,31732020..31732053) 626
FOXP2_promoter 7 (114054802..114055051) 250
HNRNPA2B1_5prime 7 (26240200..26240366) 167
LUC7L2_5prime 7 (139026106..139026128) 23
SAMD9_promoter 7 (92747337..92747586) 250
KMT2E_5prime 7 (104654864..104654899,104654901..104654982,104678573..104678646,104681286..104681397) 304
TAS2R5_3prime 7 (141491064..141491166) 103
PRSS1_5prime 7 (142457330..142457333) 4
NXPH1_promoter 7 (8473466..8473584) 119
HEPACAM2_3prime 7 (92817899..92818577) 679
ZC3HC1_promoter 7 (129691292..129691541) 250
SPDYE3_3prime 7 (99917616..99917658,99918514..99919819) 1349
SND1_5prime 7 (127292234..127292425) 192
CALD1_5prime 7 (134464401..134464500,134528635..134528722,134552444..134552482) 227
CNTNAP2_5prime 7 (145813453..145813966) 514
NUPR1L_3prime 7 (56182374..56182590,56183708..56183711) 221
PUS7_5prime 7 (105148962..105148967) 6
SSMEM1_5prime 7 (129847700..129847748) 49
FBXL13_5prime 7 (102696091..102696194,102714693..102715015) 427
CYP3A5_promoter 7 (99277620..99277869) 250
AGAP3_3prime 7 (150841033..150841519) 487
C7orf34_5prime 7 (142636603..142636641) 39
TMUB1_3prime 7 (150778172..150778301) 130
WEE2_5prime 7 (141408153..141408556) 404
VWC2_3prime 7 (49951784..49952138) 355
PLXNA4_5prime 7 (132193455..132193535,132261181..132261447) 348
TRBV3-1_promoter 7 (142008115..142008364) 250
WIPF3_promoter 7 (29874091..29874338) 248
CBLL1_3prime 7 (107399626..107400029) 404
CHRM2_promoter 7 (136553166..136553415) 250
FAM183B_3prime 7 (38724946..38725197) 252
ZSCAN21_promoter 7 (99647147..99647396) 250
TPK1_3prime 7 (144149034..144150635) 1602
CDHR3_promoter 7 (105603435..105603684) 250
STRIP2_3prime 7 (129125673..129128240) 2568
WDR86_promoter 7 (151107111..151107173,151107175..151107175,151107189..151107189,151107191..151107198,151107202..151107202,151107208..151107232,151107235..151107235,151107237..151107238,151107242..151107245,151107253..151107356) 210
MAFK_3prime 7 (1580253..1580253,1580255..1582679) 2426
PGAM2_3prime 7 (44102326..44102360) 35
POU6F2_3prime 7 (39504288..39504390) 103
BLVRA_3prime 7 (43846837..43846939) 103
SNX8_3prime 7 (2291405..2292169,2292172..2292195,2292203..2292203,2292615..2294688) 2864
ZP3_3prime 7 (76071376..76071388) 13
MEOX2_5prime 7 (15726030..15726437) 408
KEL_3prime 7 (142638201..142638336) 136
GTF2IRD2_3prime 7 (74210483..74210998) 516
IGFBP1_5prime 7 (45927956..45928249) 294
RFC2_promoter 7 (73668775..73669024) 250
ZNF789_3prime 7 (99085114..99085217) 104
C7orf25_promoter 7 (42951690..42951939) 250
POP7_5prime 7 (100303676..100303886,100303923..100303927,100304444..100304451) 224
ZNF282_5prime 7 (148892577..148892679) 103
PRPS1L1_3prime 7 (18066405..18066446) 42
CRYGN_3prime 7 (151127056..151127131) 76
TFPI2_promoter 7 (93520304..93520553) 250
CCZ1B_3prime 7 (6838177..6838640,6838644..6838688,6838712..6838714,6838717..6838717,6838737..6838852) 629
PHTF2_5prime 7 (77469447..77469570) 124
UFSP1_5prime 7 (100486895..100487048,100487061..100487063) 157
ING3_5prime 7 (120590803..120590833,120590863..120590947) 116
UPK3B_promoter 7 (76139495..76139744) 250
ZNF3_promoter 7 (99676791..99677040) 250
MUC3A_3prime 7 (100610316..100611022) 707
DLX6_promoter 7 (96634610..96634662,96634673..96634859) 240
WDR91_3prime 7 (134868591..134870900) 2310
ZFAND2A_promoter 7 (1199815..1199836,1199950..1199950) 23
FSCN3_5prime 7 (127233689..127233905) 217
ELN_promoter 7 (73441869..73442090,73442092..73442092,73442094..73442101) 231
AKR1B15_5prime 7 (134233888..134234001,134241488..134241611,134249350..134249369) 258
GLI3_5prime 7 (42262855..42262894) 40
C7orf26_promoter 7 (6629398..6629421) 24
ZNF680_3prime 7 (63980262..63981536) 1275
NAA38_5prime 7 (117824086..117824275) 190
SLC13A1_5prime 7 (122840003..122840040) 38
EPHA1_promoter 7 (143106065..143106235) 171
DLD_3prime 7 (107559707..107561648) 1942
TMEM176B_5prime 7 (150493660..150493662,150498081..150498448) 371
SLC26A3_5prime 7 (107434957..107435042,107443556..107443652) 183
CCT6A_5prime 7 (56119323..56119471) 149
KMT2C_3prime 7 (151832010..151833914) 1905
TOMM7_5prime 7 (22862401..22862470) 70
GIMAP6_promoter 7 (150329474..150329723) 250
VWDE_promoter 7 (12443532..12443781) 250
GGCT_3prime 7 (30536237..30536705) 469
TRBV5-4_promoter 7 (142169046..142169295) 250
EN2_3prime 7 (155255385..155257526) 2142
CTAGE4_promoter 7 (143880309..143880558) 250
TFEC_promoter 7 (115670796..115671045) 250
C7orf73_5prime 7 (135347269..135347325) 57
STRIP2_5prime 7 (129074276..129074276,129074281..129074281,129074283..129074283,129074286..129074301,129074305..129074311) 26
THSD7A_5prime 7 (11871667..11871759,11871805..11871824) 113
RARRES2_5prime 7 (150037884..150037888,150037892..150037893,150037905..150037905,150037910..150037918,150037929..150038272,150038310..150038553) 605
CYP3A7_3prime 7 (99302667..99303120) 454
FSCN1_3prime 7 (5645108..5645719,5645827..5645985,5646002..5646003,5646025..5646025,5646027..5646041,5646043..5646044,5646096..5646242) 938
KIAA1324L_3prime 7 (86506222..86509784) 3563
ACN9_3prime 7 (96810530..96811075) 546
POT1_3prime 7 (124462440..124464013) 1574
COPS6_3prime 7 (99689415..99689823) 409
TRBV7-3_promoter 7 (142247616..142247865) 250
ELFN1_3prime 7 (1786722..1786918,1786930..1786932,1786938..1787590) 853
DTX2_5prime 7 (76091018..76091153,76092862..76093026,76099617..76099710,76109738..76109824) 482
POLR2J_3prime 7 (102113565..102114093) 529
GIMAP2_3prime 7 (150390391..150390729) 339
NEUROD6_promoter 7 (31380509..31380758) 250
GUSB_promoter 7 (65447302..65447551) 250
DDX56_5prime 7 (44613497..44613601) 105
TBX20_promoter 7 (35293947..35294008) 62
STEAP2_promoter 7 (89840750..89840999) 250
SLC13A1_3prime 7 (122753585..122755569) 1985
C7orf73_3prime 7 (135358916..135359972) 1057
C7orf49_3prime 7 (134850537..134851360) 824
CTAGE8_5prime 7 (143966346..143966381) 36
HSPB1_5prime 7 (75931861..75932027) 167
AP5Z1_5prime 7 (4815253..4815344) 92
TMEM209_promoter 7 (129845339..129845588) 250
LAT2_3prime 7 (73639075..73639090,73643274..73644161) 904
NUPL2_5prime 7 (23221446..23221702) 257
BCAP29_3prime 7 (107259053..107263762) 4710
POM121L12_5prime 7 (53103349..53103362) 14
AGR3_3prime 7 (16899029..16899203) 175
OR2F2_promoter 7 (143632009..143632258) 250
TRGC1_promoter 7 (38305280..38305529) 250
TRBV3-1_5prime 7 (142008365..142008411) 47
NUDT1_5prime 7 (2281859..2281865,2282560..2282624) 72
JAZF1_promoter 7 (28220554..28220600,28220603..28220603,28220606..28220607,28220609..28220612) 54
MMD2_3prime 7 (4945620..4947024) 1405
TMEM140_promoter 7 (134832574..134832823) 250
SBDS_5prime 7 (66460407..66460588) 182
PUS7_promoter 7 (105162851..105162955) 105
DNAJC30_5prime 7 (73097756..73097783) 28
OGDH_5prime 7 (44646238..44646252,44663916..44663940) 40
DBNL_3prime 7 (44100518..44101236) 719
AOAH_3prime 7 (36552607..36552855) 249
PDIA4_3prime 7 (148700154..148700883) 730
ZNF273_3prime 7 (64389419..64389505,64389513..64389635) 210
HNRNPA2B1_3prime 7 (26229547..26231958,26232115..26232133) 2431
ZC3HAV1_promoter 7 (138794395..138794644) 250
RNF148_5prime 7 (122342807..122343021) 215
NDUFA4_3prime 7 (10971578..10973260) 1683
GIMAP1_3prime 7 (150418016..150421372) 3357
CDHR3_3prime 7 (105673146..105674218) 1073
ARPC1A_promoter 7 (98923283..98923532) 250
UBE2D4_3prime 7 (43992297..43993166) 870
BET1_promoter 7 (93633688..93633937) 250
GUSB_5prime 7 (65447173..65447301) 129
RASA4_promoter 7 (102257408..102257410,102257412..102257454) 46
GPC2_3prime 7 (99767229..99767850) 622
FBXL18_promoter 7 (5553430..5553679) 250
OR9A4_5prime 7 (141618617..141618673) 57
ZFAND2A_3prime 7 (1192543..1192702) 160
ATP5J2-PTCD1_3prime 7 (99017372..99017587) 216
WDR60_3prime 7 (158738473..158738880) 408
SAMD9L_promoter 7 (92777682..92777931) 250
FAM200A_promoter 7 (99149758..99150007) 250
TRIM4_promoter 7 (99517155..99517404) 250
TRBV5-1_promoter 7 (142020246..142020495) 250
MAGI2_promoter 7 (79082891..79082936,79082960..79082960,79082977..79082981,79082984..79082984,79082986..79083140) 208
CPED1_promoter 7 (120628481..120628730) 250
OR2F1_promoter 7 (143656777..143657026) 250
TRBJ2-4_promoter 7 (142494432..142494681) 250
CHST12_3prime 7 (2473522..2473669,2473923..2474242) 468
GRM8_5prime 7 (126883261..126883569,126893010..126893045,126893238..126893348) 456
MET_3prime 7 (116436181..116436396) 216
ASB15_5prime 7 (123207064..123207142,123244086..123244266,123248648..123248708,123249079..123249151,123252330..123252454) 519
CYP3A4_3prime 7 (99355299..99355753) 455
SLC25A13_3prime 7 (95749533..95750500) 968
MYO1G_5prime 7 (45018563..45018697) 135
HOXA1_5prime 7 (27135534..27135535) 2
HOXA7_5prime 7 (27196167..27196298) 132
BLACE_5prime 7 (155150875..155151475,155152595..155152738,155153623..155153779,155155507..155155645,155155799..155155892) 1135
BLVRA_5prime 7 (43799616..43799709,43810737..43810755) 113
OR2A42_promoter 7 (143929939..143930186) 248
NSUN5_3prime 7 (72717232..72717392) 161
TMEM140_3prime 7 (134849754..134850650) 897
RBAK_5prime 7 (5085553..5085568,5085570..5085575,5085626..5085628,5085863..5086027,5087664..5087705) 232
BAZ1B_3prime 7 (72854728..72856023,72856518..72856523) 1302
IL6_5prime 7 (22765503..22765877,22766798..22766879) 457
CYP3A43_promoter 7 (99425489..99425736) 248
GRM3_promoter 7 (86272980..86273229) 250
NPY_5prime 7 (24323807..24323894,24324494..24324695) 290
ABCB4_3prime 7 (87031365..87031409) 45
ZNF425_promoter 7 (148823439..148823688) 250
ISPD_promoter 7 (16461094..16461170) 77
METTL2B_3prime 7 (128141973..128142978) 1006
HIPK2_3prime 7 (139246316..139247848,139247903..139257415) 11046
RBM48_promoter 7 (92157917..92158086) 170
CEP41_3prime 7 (130036375..130038729) 2355
TSPAN13_promoter 7 (16792910..16793159) 250
POM121C_5prime 7 (75070777..75070925,75103970..75104148,75104328..75104454,75115141..75115367,75115369..75115548) 862
ABHD11_promoter 7 (73153341..73153447) 107
GNB2_3prime 7 (100276427..100276524,100276606..100276797) 290
LRRC72_promoter 7 (16566271..16566520) 250
GRM3_5prime 7 (86273230..86274188,86394322..86394459) 1097
LRGUK_3prime 7 (133948730..133949343) 614
OR2A14_5prime 7 (143826151..143826203) 53
RNF32_3prime 7 (156469352..156469789) 438
HBP1_promoter 7 (106809210..106809459) 250
IGF2BP3_3prime 7 (23349828..23351978) 2151
AKR1D1_3prime 7 (137801411..137802732) 1322
MAD1L1_3prime 7 (1855430..1855652,1855665..1855703) 262
GALNT11_promoter 7 (151771133..151771382) 250
ABCB5_3prime 7 (20795250..20796632) 1383
UPK3BL_promoter 7 (102283239..102283488) 250
TRBV5-3_promoter 7 (142242748..142242997) 250
MOGAT3_3prime 7 (100838288..100839224) 937
GHRHR_3prime 7 (31018862..31019143) 282
ACHE_promoter 7 (100493708..100493791) 84
LRRC17_promoter 7 (102553188..102553437) 250
MRPS17_promoter 7 (56019262..56019316,56019320..56019427,56019429..56019441,56019480..56019511) 208
CBX3_3prime 7 (26251831..26252976) 1146
RASA4B_3prime 7 (102123590..102124036) 447
VGF_promoter 7 (100808875..100808951,100808980..100808980,100808982..100809124) 221
ALKBH4_3prime 7 (102096685..102097838) 1154
TTYH3_3prime 7 (2701376..2701453,2701458..2701463,2701466..2702288,2702310..2704436) 3034
IMMP2L_3prime 7 (110303110..110303655) 546
PRRT4_3prime 7 (127990380..127990907) 528
PIP_promoter 7 (142828920..142829169) 250
ACTR3B_3prime 7 (152551641..152552463) 823
CAV2_3prime 7 (116146216..116148595) 2380
KLHL7_promoter 7 (23145153..23145402) 250
AKR1B10_promoter 7 (134212094..134212343) 250
SFRP4_3prime 7 (37945543..37947078) 1536
WBSCR27_5prime 7 (73256473..73256474) 2
TPST1_promoter 7 (65669936..65670059,65670097..65670111,65670152..65670185) 173
TMUB1_5prime 7 (150779653..150779680,150779851..150780123,150780144..150780144) 302
FZD1_5prime 7 (90893783..90893808) 26
C7orf55_promoter 7 (139025628..139025877) 250
TRBV28_promoter 7 (142428234..142428483) 250
TMED4_5prime 7 (44621808..44621858) 51
TRGV2_promoter 7 (38403120..38403369) 250
DPY19L1_5prime 7 (35077569..35077619) 51
COX19_3prime 7 (1005711..1007181,1007195..1007196,1007200..1009011) 3285
CCDC71L_3prime 7 (106297211..106300632) 3422
TNPO3_5prime 7 (128694827..128694968) 142
GNA12_3prime 7 (2767746..2770812) 3067
FAM220A_5prime 7 (6370788..6370866) 79
GATAD1_3prime 7 (92085879..92088150) 2272
TAF6_promoter 7 (99717488..99717714) 227
POLR2J_promoter 7 (102119594..102119604) 11
MTERF_5prime 7 (91509400..91509427,91509971..91510034) 92
TRGV2_5prime 7 (38402930..38403119) 190
TAC1_5prime 7 (97361220..97361507,97361916..97361922) 295
GPR146_promoter 7 (1094671..1094920) 250
OR6B1_3prime 7 (143702028..143702068) 41
BBS9_promoter 7 (33168894..33169143) 250
INHBA_3prime 7 (41724712..41729245) 4534
WBSCR17_promoter 7 (70596905..70596968) 64
SEMA3C_3prime 7 (80371854..80374207) 2354
FBXO24_promoter 7 (100187002..100187251) 250
THSD7A_promoter 7 (11871825..11871830,11871862..11872074) 219
LFNG_3prime 7 (2566849..2567678,2567730..2568063) 1164
DAGLB_5prime 7 (6487476..6487643) 168
TRBJ2-3_promoter 7 (142494281..142494530) 250
TRBV6-4_promoter 7 (142251159..142251408) 250
TRIM56_promoter 7 (100728470..100728719) 250
RELN_3prime 7 (103112231..103113256) 1026
BCL7B_promoter 7 (72972333..72972582) 250
CLEC5A_promoter 7 (141646784..141647033) 250
TRBV7-1_5prime 7 (142032006..142032038) 33
MGAM_promoter 7 (141695388..141695637) 250
GTF2IRD2B_3prime 7 (74565106..74565623) 518
CLDN4_3prime 7 (73246164..73246991) 828
FAM180A_promoter 7 (135433595..135433844) 250
DBNL_promoter 7 (44084060..44084280,44084306..44084309) 225
AHCYL2_promoter 7 (128864614..128864675) 62
PMPCB_5prime 7 (102937869..102937904) 36
GSTK1_5prime 7 (142960549..142960604) 56
LAMTOR4_promoter 7 (99746280..99746529) 250
RFC2_5prime 7 (73668716..73668774) 59
CHN2_3prime 7 (29552354..29553944) 1591
AGFG2_3prime 7 (100162617..100165842) 3226
TRGV9_promoter 7 (38358463..38358712) 250
CPA4_promoter 7 (129932743..129932992) 250
ZNF398_3prime 7 (148876896..148877557) 662
WBSCR28_3prime 7 (73280206..73280223) 18
HECW1_promoter 7 (43151948..43152058,43152186..43152197) 123
TRBJ2-2_promoter 7 (142493994..142494000,142494168..142494173,142494178..142494243) 79
ZCWPW1_5prime 7 (100018275..100018301,100022653..100022759,100026191..100026302) 246
BRAT1_5prime 7 (2594068..2594081,2595348..2595357) 24
TSPAN12_5prime 7 (120496820..120496887,120497980..120497986,120497996..120497996,120498003..120498008,120498010..120498022,120498026..120498027,120498034..120498411) 475
UPP1_3prime 7 (48147957..48148330) 374
ASNS_5prime 7 (97498471..97498491,97499090..97499125,97501031..97501308,97501663..97501854) 527
ANKMY2_3prime 7 (16639401..16640383) 983
SPDYE3_promoter 7 (99905075..99905324) 250
SOSTDC1_5prime 7 (16505296..16505474) 179
ZNF3_5prime 7 (99674983..99675462,99676305..99676790) 966
PAPOLB_promoter 7 (4901626..4901672,4901675..4901875) 248
OSBPL3_3prime 7 (24836158..24839799) 3642
C7orf41_promoter 7 (30174176..30174357,30174360..30174371) 194
TRBV4-2_5prime 7 (142045252..142045362) 111
LANCL2_3prime 7 (55499016..55501435) 2420
MRPS17_5prime 7 (56019512..56019623,56020872..56020886) 127
SSMEM1_promoter 7 (129847450..129847699) 250
NDUFB2_promoter 7 (140396221..140396470) 250
OR2A12_3prime 7 (143793136..143793186) 51
DPP6_5prime 7 (153749807..153749872,153749876..153749876) 67
PMPCB_promoter 7 (102937619..102937868) 250
POLR2J3_3prime 7 (102178366..102178451,102178564..102178972,102180053..102180173,102180516..102180538,102181540..102181750,102181948..102182109,102207444..102207495) 1064
CLCN1_3prime 7 (143049061..143049176) 116
LRRN3_3prime 7 (110764958..110765507) 550
ABCB5_promoter 7 (20654580..20654829) 250
TRGV10_5prime 7 (38339765..38339923) 159
TRBV5-7_promoter 7 (142111860..142112109) 250
GRM8_promoter 7 (126893349..126893420,126893569..126893598) 102
OR2A25_5prime 7 (143771275..143771310) 36
DNAJB9_3prime 7 (108213800..108215294) 1495
FAM133B_3prime 7 (92190417..92191593) 1177
IGFBP1_promoter 7 (45927706..45927955) 250
MGAM_3prime 7 (141805694..141806547) 854
OR2A5_promoter 7 (143747211..143747460) 250
NOBOX_promoter 7 (144107321..144107570) 250
GIMAP5_5prime 7 (150434436..150434796,150437967..150437970) 365
ABCB1_5prime 7 (87229503..87229506,87230071..87230394,87342477..87342564) 416
TRBV2_promoter 7 (142000497..142000746) 250
C7orf10_5prime 7 (40174581..40174587,40174589..40174596) 15
FAM188B_promoter 7 (30810783..30810919,30810984..30810984,30810986..30810988,30810990..30810991,30811003..30811032) 173
TRBV25-1_5prime 7 (142378572..142378608) 37
COL26A1_promoter 7 (101005872..101006121) 250
CEP41_promoter 7 (130081160..130081328) 169
TRGC2_3prime 7 (38279181..38279624) 444
ZNF138_5prime 7 (64254803..64254944) 142
CCL26_promoter 7 (75419215..75419303) 89
TRBV6-6_promoter 7 (142162408..142162657) 250
SAMD9_3prime 7 (92728829..92730638) 1810
WASL_3prime 7 (123321989..123324570) 2582
STEAP4_promoter 7 (87936207..87936456) 250
SSBP1_promoter 7 (141438157..141438406) 250
GTF2IRD2B_5prime 7 (74524752..74524754) 3
MTERF_3prime 7 (91502205..91502905) 701
WIPF3_3prime 7 (29954135..29956682) 2548
ANKRD7_3prime 7 (117880018..117880052,117882403..117882743) 376
DNAH11_5prime 7 (21582833..21582861) 29
HOXA3_promoter 7 (27159215..27159464) 250
MIOS_5prime 7 (7607238..7607319,7607657..7607754,7612067..7612104) 218
UBE3C_3prime 7 (157060452..157062066) 1615
TFEC_3prime 7 (115575202..115580602) 5401
ZNF107_promoter 7 (64149483..64149732) 250
EVX1_5prime 7 (27282164..27282647) 484
SEPT7_5prime 7 (35840627..35840819) 193
IFRD1_5prime 7 (112090483..112090741) 259
METTL2B_promoter 7 (128116533..128116782) 250
ICA1_5prime 7 (8275559..8275635) 77
CPA2_promoter 7 (129906417..129906666) 250
GUSB_3prime 7 (65425671..65425881) 211
TTC26_promoter 7 (138818274..138818523) 250
LRRN3_promoter 7 (110730812..110731061) 250
UBE2D4_promoter 7 (43965793..43965883) 91
LMOD2_3prime 7 (123303802..123304344) 543
CCDC136_promoter 7 (128431849..128432098) 250
WNT2_3prime 7 (116916685..116918206) 1522
CREB3L2_5prime 7 (137686454..137686803) 350
SEC61G_5prime 7 (54825284..54825287,54826851..54827027,54827484..54827667) 365
ELMO1_3prime 7 (36893966..36895153) 1188
CLDN12_3prime 7 (90042728..90045268) 2541
RABGEF1_promoter 7 (66205470..66205677,66205679..66205679,66205681..66205703,66205715..66205719) 237
GNAT3_promoter 7 (80141337..80141586) 250
AKR1B10_5prime 7 (134212344..134212661) 318
ICA1_3prime 7 (8152814..8153550) 737
OPN1SW_promoter 7 (128415847..128416094) 248
MYO1G_promoter 7 (45018698..45018947) 250
DENND2A_3prime 7 (140218220..140218504) 285
STEAP2_5prime 7 (89841000..89841208,89841213..89841359,89854364..89854394) 387
KLHDC10_promoter 7 (129710100..129710349) 250
UNCX_3prime 7 (1276725..1276954) 230
GLI3_3prime 7 (42000548..42003925) 3378
NCF1_5prime 7 (74188309..74188376) 68
DDX56_3prime 7 (44605016..44605598) 583
SLC4A2_promoter 7 (150755049..150755298) 250
HBP1_5prime 7 (106809460..106809527,106809530..106809539,106809548..106809579,106820324..106820336) 123
EIF3B_3prime 7 (2419135..2419146,2419839..2420378) 552
LHFPL3_5prime 7 (103969104..103969158) 55
GATAD1_5prime 7 (92076767..92076925) 159
DTX2_3prime 7 (76134926..76134928,76134935..76135308) 377
ANKRD7_5prime 7 (117864730..117864882) 153
SLC37A3_5prime 7 (140082329..140082396,140098241..140098256,140098259..140098278,140098289..140098290,140098292..140098292,140098294..140098294) 108
SND1_3prime 7 (127732113..127732659) 547
KRBA1_3prime 7 (149431137..149431664) 528
ZMIZ2_3prime 7 (44807225..44809477) 2253
FAM188B_3prime 7 (30931623..30932002) 380
AASS_promoter 7 (121773877..121774126) 250
LUC7L2_3prime 7 (139107089..139107345) 257
HNRNPA2B1_promoter 7 (26240367..26240616) 250
CAPZA2_promoter 7 (116502277..116502422) 146
NDUFA4_5prime 7 (10979687..10979883) 197
UPP1_promoter 7 (48127991..48128240) 250
CFTR_5prime 7 (117120017..117120146) 130
CLDN12_5prime 7 (90032712..90032980,90041951..90041988) 307
AGBL3_promoter 7 (134671009..134671258) 250
KLRG2_3prime 7 (139137436..139138330) 895
C7orf57_promoter 7 (48074940..48074989,48075068..48075116) 99
PARP12_promoter 7 (139763522..139763771) 250
DUS4L_5prime 7 (107204502..107204654,107205033..107205121,107207495..107207513) 261
CDKN1A_3prime 6 (36653580..36655108) 1529
CRISP2_promoter 6 (49681275..49681524) 250
MUT_5prime 6 (49427182..49427218,49430816..49430904) 126
DAXX_promoter 6 (33290792..33291041) 250
BTNL2_5prime 6 (32374901..32374905) 5
MEA1_3prime 6 (42979832..42980205) 374
EPB41L2_promoter 6 (131384626..131384712) 87
KHDC1_promoter 6 (74019939..74020188) 250
MAD2L1BP_3prime 6 (43608273..43608656) 384
CDSN_promoter 6 (31088224..31088473) 250
COL12A1_5prime 6 (75912511..75912543,75915493..75915687,75915693..75915767) 303
ACOT13_3prime 6 (24701846..24705274) 3429
CYP21A2_promoter 6 (32005792..32006041) 250
PLAGL1_3prime 6 (144261437..144262558) 1122
UBR2_promoter 6 (42531550..42531799) 250
C6orf163_5prime 6 (88054571..88054815) 245
FRS3_3prime 6 (41737914..41738354) 441
NRSN1_5prime 6 (24126538..24126568,24128356..24128428,24134547..24134553) 111
NUP43_3prime 6 (150045451..150048102) 2652
HBS1L_promoter 6 (135376037..135376286) 250
HIST1H2BA_promoter 6 (25726887..25727134) 248
GNL1_5prime 6 (30524117..30524951) 835
ICK_5prime 6 (52906037..52906206,52925734..52925844,52926394..52926431,52926443..52926443,52926452..52926457,52926460..52926600) 467
RPF2_5prime 6 (111303218..111303307) 90
NKAPL_3prime 6 (28228361..28228736) 376
FYN_5prime 6 (112041257..112041265,112101769..112101838,112167792..112167832) 120
HLA-DRB1_promoter 6 (32557626..32557875) 250
UFL1_promoter 6 (96969434..96969683) 250
CLDN20_3prime 6 (155597516..155597682) 167
ZFP57_3prime 6 (29640169..29640274) 106
TBCC_promoter 6 (42714559..42714808) 250
SLC2A12_5prime 6 (134373621..134373774) 154
APOM_3prime 6 (31625869..31625987) 119
ZBTB9_5prime 6 (33422356..33422426,33422451..33422552,33422807..33422875) 242
ZBTB12_3prime 6 (31867384..31867700) 317
LAMA4_3prime 6 (112429963..112430637) 675
SLC39A7_promoter 6 (33168400..33168649) 250
KCNK17_3prime 6 (39266777..39267200) 424
COL19A1_3prime 6 (70916981..70919679) 2699
FAM83B_3prime 6 (54806808..54806820) 13
VIP_5prime 6 (153071933..153072094,153073303..153073310) 170
ARG1_promoter 6 (131894115..131894364) 250
TMEM14B_5prime 6 (10747992..10748114,10749435..10749476) 165
RREB1_5prime 6 (7108118..7108293,7176888..7177006,7181357..7181479,7182103..7182142) 458
GCNT2_5prime 6 (10528589..10529142) 554
PTK7_5prime 6 (43044552..43044619) 68
SIRT5_5prime 6 (13574875..13574976,13579683..13579841,13584308..13584340) 294
PPP2R5D_3prime 6 (42979027..42980080) 1054
ELOVL4_3prime 6 (80624529..80626322) 1794
KCNK17_promoter 6 (39282330..39282579) 250
HIST1H4C_3prime 6 (26104490..26104518) 29
HIST1H2BG_3prime 6 (26216428..26216488) 61
TMEM151B_promoter 6 (44237953..44238072) 120
LAMA2_promoter 6 (129204092..129204341) 250
ROS1_5prime 6 (117746822..117747018) 197
HIST1H4F_5prime 6 (26240561..26240651) 91
SOBP_3prime 6 (107956673..107956673,107979411..107981357) 1948
RWDD1_3prime 6 (116914267..116918838) 4572
OR5V1_promoter 6 (29399745..29399994) 250
MTO1_3prime 6 (74210461..74210819) 359
GPX6_5prime 6 (28483523..28483570) 48
POLR1C_3prime 6 (43489041..43489264) 224
PGC_5prime 6 (41715075..41715135) 61
PIM1_5prime 6 (37138264..37138292,37138294..37138300,37138326..37138326,37138328..37138329,37138332..37138349) 57
TAP1_5prime 6 (32821596..32821755) 160
TRDN_3prime 6 (123537483..123539743) 2261
TUBB_5prime 6 (30687978..30688281) 304
RNF146_5prime 6 (127587755..127587890,127601376..127601481) 242
SENP6_5prime 6 (76311888..76311940,76312119..76312238) 173
FAM120B_3prime 6 (170713681..170713689,170713851..170716153) 2312
VGLL2_promoter 6 (117586487..117586527,117586529..117586535) 48
SIM1_promoter 6 (100912806..100913055) 250
SERPINB6_promoter 6 (2961562..2961811) 250
PLEKHG1_promoter 6 (150920749..150920879) 131
BAK1_5prime 6 (33545384..33545412,33547802..33548019) 247
BEND6_3prime 6 (56883349..56883355,56890880..56892140) 1268
CLPSL1_5prime 6 (35748794..35748885) 92
ERVFRD-1_5prime 6 (11105546..11105863,11111910..11111965) 374
CD2AP_3prime 6 (47591966..47594999) 3034
ICK_3prime 6 (52866109..52869944) 3836
MRAP2_promoter 6 (84743225..84743349) 125
ZNF184_5prime 6 (27440076..27440212,27440752..27440897) 283
GTF3C6_3prime 6 (111288996..111289093) 98
MTFR2_3prime 6 (136552168..136552410) 243
SLC16A10_3prime 6 (111543441..111544223) 783
PACRG_3prime 6 (163736022..163736523) 502
PSORS1C2_promoter 6 (31107128..31107377) 250
ETV7_5prime 6 (36355321..36355560) 240
KIFC1_3prime 6 (33377470..33377701) 232
GPR6_3prime 6 (110301407..110301921) 515
DLL1_5prime 6 (170599343..170599498,170599500..170599561) 218
C6orf10_promoter 6 (32339657..32339906) 250
TRIM40_5prime 6 (30104787..30104811) 25
FRMD1_3prime 6 (168456425..168457774) 1350
NHLRC1_3prime 6 (18120718..18121647) 930
ENPP5_5prime 6 (46136002..46136034,46137790..46137851,46138545..46138708) 259
HIST1H2AM_promoter 6 (27860964..27861213) 250
AMD1_promoter 6 (111195723..111195972) 250
ZDHHC14_3prime 6 (158094157..158099178) 5022
AKAP7_3prime 6 (131602869..131604675) 1807
PNPLA1_promoter 6 (36237987..36238234) 248
HSPA1B_5prime 6 (31795512..31795725) 214
SSR1_promoter 6 (7313441..7313690) 250
NT5E_promoter 6 (86159559..86159690,86159708..86159708,86159710..86159711,86159727..86159731,86159733..86159733,86159751..86159752,86159754..86159803) 193
OR12D3_promoter 6 (29343069..29343318) 250
ZFP57_promoter 6 (29644932..29645181) 250
PNRC1_5prime 6 (89790497..89790611) 115
SH3BGRL2_3prime 6 (80409229..80413372) 4144
HLA-A_promoter 6 (29908787..29909036) 250
SYNJ2_3prime 6 (158517399..158520208) 2810
LY6G6F_promoter 6 (31674412..31674661) 250
THBS2_promoter 6 (169654140..169654389) 250
TAAR2_promoter 6 (132945417..132945664) 248
HLA-DRA_promoter 6 (32407369..32407618) 250
CPNE5_3prime 6 (36708555..36710042) 1488
CUL7_3prime 6 (43005358..43005423) 66
SMIM13_promoter 6 (11094016..11094189) 174
IL20RA_5prime 6 (137366034..137366101) 68
HIST1H2BL_5prime 6 (27775687..27775709) 23
TCTE1_5prime 6 (44255565..44255655) 91
RAET1G_5prime 6 (150244149..150244214) 66
RGS17_5prime 6 (153365156..153365178) 23
LHFPL5_3prime 6 (35787227..35787240,35790759..35791852) 1108
MOCS1_3prime 6 (39871941..39874893,39876816..39876820) 2958
OR2H1_3prime 6 (29430500..29432105) 1606
TMEM14C_promoter 6 (10722898..10723147) 250
KLC4_5prime 6 (43027595..43027945) 351
PARK2_3prime 6 (161768452..161771128) 2677
TBPL1_promoter 6 (134274083..134274332) 250
MARCKS_5prime 6 (114178541..114178738,114178858..114178919) 260
MRPL18_promoter 6 (160211248..160211497) 250
OR2B2_3prime 6 (27878963..27879021) 59
DPPA5_5prime 6 (74063951..74064002) 52
GRM4_3prime 6 (33989628..33989732,33989864..33990595) 837
TFEB_5prime 6 (41700387..41700505) 119
HIST1H3B_promoter 6 (26032291..26032538) 248
RNF217_3prime 6 (125404046..125404661) 616
NR2E1_promoter 6 (108487012..108487261) 250
RNF182_3prime 6 (13978097..13980533) 2437
C6orf47_promoter 6 (31628550..31628569,31628614..31628799) 206
LY86_5prime 6 (6588341..6588683,6588959..6588965) 350
TBCC_5prime 6 (42713814..42713838,42714357..42714388,42714390..42714390,42714392..42714392,42714445..42714445,42714462..42714478,42714480..42714480,42714506..42714558) 131
MRPS18B_5prime 6 (30585486..30585640) 155
C6orf57_5prime 6 (71276620..71276641) 22
SYNE1_3prime 6 (152442819..152443568) 750
HSP90AB1_5prime 6 (44215603..44215816) 214
IER3_promoter 6 (30712332..30712581) 250
GABRR1_promoter 6 (89927153..89927402) 250
HINT3_3prime 6 (126298825..126301387) 2563
TMEM14C_3prime 6 (10730902..10731352) 451
PHF3_5prime 6 (64345870..64346055,64356432..64356454) 209
HIST1H3G_3prime 6 (26271146..26271199) 54
MDN1_3prime 6 (90352218..90353721) 1504
PTCRA_3prime 6 (42893423..42893573) 151
TPD52L1_5prime 6 (125474802..125475095) 294
ESR1_promoter 6 (152011381..152011630) 250
ULBP1_5prime 6 (150285143..150285183) 41
HIST1H2BE_3prime 6 (26184407..26184454) 48
GLTSCR1L_3prime 6 (42833271..42836298) 3028
DDAH2_promoter 6 (31697570..31697819) 250
MOXD1_3prime 6 (132617194..132618289) 1096
FBXO30_5prime 6 (146127544..146127557) 14
RIPK1_promoter 6 (3068408..3068546) 139
DNAH8_promoter 6 (38690648..38690897) 250
PTCHD4_3prime 6 (47845764..47846036) 273
IL17F_promoter 6 (52109336..52109585) 250
GLP1R_5prime 6 (39016576..39016576,39016578..39016578,39016581..39016614) 36
C6orf223_5prime 6 (43968337..43968354) 18
RING1_3prime 6 (33180179..33180499) 321
BTN3A1_5prime 6 (26402465..26402640,26405600..26405789) 366
HIST1H3D_5prime 6 (26197481..26197497,26199474..26199521) 65
ZNF292_promoter 6 (87865017..87865266) 250
ZBTB24_3prime 6 (109783797..109787051) 3255
EEF1A1_promoter 6 (74230742..74230991) 250
PHACTR1_promoter 6 (12718292..12718541) 250
USP49_3prime 6 (41765383..41766412) 1030
PPT2_3prime 6 (32130730..32131455) 726
CLDN20_5prime 6 (155585147..155585422,155596750..155596851) 378
SESN1_3prime 6 (109307640..109308744) 1105
KHDC1L_3prime 6 (73933267..73933468) 202
SLC22A2_3prime 6 (160637794..160638461) 668
POLR1C_5prime 6 (43484760..43484845) 86
RPL10A_3prime 6 (35438530..35438562) 33
ZNF322_3prime 6 (26636518..26637570) 1053
CAPN11_3prime 6 (44151672..44152139) 468
BAI3_3prime 6 (70098786..70099403) 618
C4B_5prime 6 (31982539..31982620) 82
TDP2_3prime 6 (24650205..24651013) 809
MAK_5prime 6 (10830884..10831110,10838575..10838728) 381
WISP3_5prime 6 (112375462..112375504) 43
POLR1C_promoter 6 (43484548..43484759) 212
CCNC_3prime 6 (99990256..99991428) 1173
GABBR1_promoter 6 (29600963..29601212) 250
NUS1_3prime 6 (118028181..118031803) 3623
MCHR2_5prime 6 (100404026..100404050,100441897..100442099) 228
MRPL2_5prime 6 (43027122..43027322,43027334..43027544) 412
FLOT1_3prime 6 (30695486..30695890) 405
APOBEC2_5prime 6 (41021043..41021084) 42
RREB1_3prime 6 (7249204..7252213) 3010
RNF144B_5prime 6 (18387581..18387861,18399730..18399763) 315
FAM162B_promoter 6 (117086887..117087136) 250
SOGA3_3prime 6 (127759551..127765251,127775129..127775246,127794225..127794423) 6018
HLA-DPA1_5prime 6 (33041350..33041446) 97
DPCR1_promoter 6 (30908499..30908748) 250
HCG27_promoter 6 (31165287..31165536) 250
FGFR1OP_3prime 6 (167453469..167455906) 2438
TPBG_promoter 6 (83073098..83073347) 250
UBE3D_5prime 6 (83775440..83775560) 121
COL9A1_3prime 6 (70924764..70926597) 1834
KIAA1919_3prime 6 (111588325..111592370) 4046
ZC3H12D_promoter 6 (149806198..149806447) 250
MED20_promoter 6 (41888838..41889087) 250
RNGTT_promoter 6 (89673316..89673565) 250
GPR126_promoter 6 (142622816..142622951,142622984..142623001,142623062..142623062) 155
OR2J1_promoter 6 (29068136..29068385) 250
MAP7_3prime 6 (136664681..136665363) 683
OR2B3_3prime 6 (29053985..29054081) 97
HLA-DOB_promoter 6 (32784826..32785075) 250
TRERF1_3prime 6 (42192963..42196080) 3118
SLC35D3_3prime 6 (137245837..137246777) 941
PSMB1_5prime 6 (170862333..170862429) 97
MRS2_promoter 6 (24402932..24403181) 250
F13A1_promoter 6 (6321068..6321317) 250
ELOVL5_promoter 6 (53213749..53213998) 250
SLC26A8_3prime 6 (35911291..35911674) 384
RNF217_5prime 6 (125304514..125304667,125317721..125317801,125330320..125330420) 336
ABCF1_3prime 6 (30558481..30559309) 829
NT5E_3prime 6 (86203725..86205496) 1772
HSPA1B_3prime 6 (31797656..31798031) 376
TREML1_promoter 6 (41122071..41122320) 250
CAP2_3prime 6 (17556676..17558023) 1348
RRP36_3prime 6 (42996969..42997335) 367
NOX3_promoter 6 (155777038..155777287) 250
ARID1B_3prime 6 (157529028..157531913) 2886
MYB_3prime 6 (135539121..135540305) 1185
PDE7B_3prime 6 (136512981..136516712) 3732
CLVS2_5prime 6 (123317116..123317727,123317729..123317729,123317731..123317736,123317871..123317891,123318364..123318920) 1197
CSNK2B_5prime 6 (31633959..31633985,31634598..31634606) 36
GSTA4_3prime 6 (52842751..52843265) 515
C6orf89_3prime 6 (36891220..36891298) 79
SAPCD1_promoter 6 (31730523..31730772) 250
HDDC2_promoter 6 (125623283..125623532) 250
HLA-DMB_5prime 6 (32908587..32908847) 261
GNMT_5prime 6 (42928496..42928503) 8
CUL9_3prime 6 (43192186..43192325) 140
SOGA3_promoter 6 (127840501..127840750) 250
FAM217A_5prime 6 (4077651..4077682) 32
MICAL1_promoter 6 (109777284..109777337,109777340..109777343,109777375..109777440) 124
TRIM38_3prime 6 (25983918..25987384) 3467
GCM1_5prime 6 (53010433..53010566,53013552..53013627) 210
GOPC_promoter 6 (117923528..117923777) 250
DHX16_3prime 6 (30620896..30621016) 121
HFE_3prime 6 (26094457..26098571) 4115
TCP10L2_5prime 6 (167584081..167584210) 130
GPR126_3prime 6 (142764655..142767385) 2731
WTAP_promoter 6 (160146367..160146616) 250
NCR2_3prime 6 (41318605..41318625) 21
TAAR6_promoter 6 (132891211..132891458) 248
HDAC2_promoter 6 (114292450..114292699) 250
MAP3K5_3prime 6 (136878185..136878893) 709
AIM1_5prime 6 (106959730..106960214) 485
SYNCRIP_3prime 6 (86323824..86324471) 648
HIST1H2BJ_3prime 6 (27093676..27094241,27100146..27100146) 567
THBS2_3prime 6 (169615875..169617914) 2040
RNF5_3prime 6 (32148106..32148570) 465
ORC3_3prime 6 (88376844..88377169) 326
TREML2_5prime 6 (41168749..41168932) 184
PTPRK_3prime 6 (128290122..128291369) 1248
LY86_3prime 6 (6654863..6655216) 354
TIAM2_5prime 6 (155154532..155154543,155181872..155182132,155265250..155265340,155411423..155411513,155448624..155448734,155450352..155450355) 570
NDUFAF4_promoter 6 (97345758..97346007) 250
UBR2_5prime 6 (42531800..42532055) 256
KLHDC3_5prime 6 (42981951..42982009,42982027..42982045,42982047..42982048,42982050..42982057,42982062..42982086,42984872..42984928) 170
RXRB_3prime 6 (33161377..33162456) 1080
PGC_promoter 6 (41715136..41715385) 250
POU3F2_3prime 6 (99284084..99286660) 2577
SEC63_promoter 6 (108279639..108279639,108279641..108279643) 4
MDN1_5prime 6 (90529329..90529442) 114
CENPQ_promoter 6 (49430841..49431090) 250
POPDC3_3prime 6 (105606155..105606342) 188
PLG_5prime 6 (161123274..161123334) 61
DNAH8_3prime 6 (38998169..38998301) 133
GSTA2_5prime 6 (52622748..52622775,52628242..52628367) 154
TRAPPC3L_5prime 6 (116866680..116866773) 94
MCCD1_5prime 6 (31496494..31496625,31496719..31496789) 203
SAMD3_3prime 6 (130465460..130465662) 203
MB21D1_promoter 6 (74162000..74162249) 250
ZSCAN9_promoter 6 (28192803..28193052) 250
LY6G5C_3prime 6 (31644517..31644731) 215
FLOT1_promoter 6 (30710651..30710656,30710661..30710760) 106
LST1_5prime 6 (31554977..31555074) 98
SMPDL3A_5prime 6 (123110315..123110489) 175
GRM1_promoter 6 (146348532..146348781) 250
SCUBE3_3prime 6 (35216485..35220856) 4372
USP45_promoter 6 (99963253..99963391,99963406..99963406,99963409..99963502) 234
SLC22A7_3prime 6 (43272466..43273276) 811
MOG_promoter 6 (29624737..29624984) 248
DTNBP1_3prime 6 (15523032..15523203) 172
EXOC2_5prime 6 (637821..637861) 41
TRMT11_promoter 6 (126307326..126307575) 250
ZFAND3_5prime 6 (37787275..37787314) 40
SAMD3_promoter 6 (130686571..130686693,130686697..130686706,130686723..130686820) 231
HSD17B8_promoter 6 (33172169..33172418) 250
GSTA4_5prime 6 (52859044..52859059,52860047..52860176) 146
MAP7_promoter 6 (136847611..136847860) 250
DSE_5prime 6 (116691521..116691659,116692264..116692281,116692284..116692284,116720361..116720411) 209
FBXL4_3prime 6 (99316420..99322151) 5732
PERP_3prime 6 (138409642..138413176) 3535
CNPY3_3prime 6 (42906532..42907025) 494
SCGN_5prime 6 (25652464..25652629) 166
CEP85L_3prime 6 (118781944..118786565) 4622
NUP153_3prime 6 (17615269..17616325) 1057
ABRACL_5prime 6 (139349819..139350012,139355292..139355295) 198
MTCH1_3prime 6 (36935917..36936676) 760
ELOVL5_5prime 6 (53160500..53160505,53213624..53213748) 131
HLA-DOB_5prime 6 (32784731..32784825) 95
MICAL1_5prime 6 (109775402..109775442) 41
RAET1E_promoter 6 (150212171..150212420) 250
DDO_5prime 6 (110736752..110736765) 14
ITPR3_5prime 6 (33588142..33588213,33588392..33588574) 255
CCDC167_promoter 6 (37467699..37467948) 250
RARS2_promoter 6 (88299722..88299884,88299913..88299971) 222
UNC5CL_5prime 6 (41002816..41002874,41006901..41006928) 87
MPC1_3prime 6 (166778407..166778914) 508
HIVEP2_5prime 6 (143095878..143096262,143097284..143097328,143104658..143104752,143158072..143158184) 638
TRIM40_3prime 6 (30115592..30116512) 921
TCF21_promoter 6 (134210026..134210275) 250
TMEM217_5prime 6 (37186809..37186817,37225344..37225372) 38
PRSS35_3prime 6 (84234405..84235419) 1015
PDCD2_3prime 6 (170884383..170886644) 2262
ADAT2_3prime 6 (143748126..143749597) 1472
THBS2_5prime 6 (169650882..169650901,169653819..169653991,169654085..169654139) 248
FUT9_5prime 6 (96464011..96464088,96561915..96562003,96651024..96651029) 173
OR2A4_promoter 6 (132022636..132022885) 250
FAM26E_3prime 6 (116837155..116837832,116837852..116845955) 8782
LY6G5C_5prime 6 (31648153..31648154) 2
VEGFA_promoter 6 (43738194..43738426) 233
BAG6_5prime 6 (31619543..31619553,31620200..31620209,31620211..31620477) 288
PHF3_promoter 6 (64345491..64345554) 64
HIST1H2AE_5prime 6 (26217165..26217200) 36
SPACA1_5prime 6 (88757507..88757621) 115
B3GALT4_5prime 6 (33245042..33245051,33245057..33245057,33245059..33245060,33245070..33245076,33245117..33245120,33245122..33245122,33245124..33245124,33245128..33245194) 93
FTSJD2_3prime 6 (37447924..37449282) 1359
TCF19_5prime 6 (31126319..31126499,31126674..31127244) 752
IRAK1BP1_promoter 6 (79576939..79577188) 250
HLA-A_5prime 6 (29909037..29909096,29909743..29909873,29910181..29910328) 339
MLLT4_3prime 6 (168363265..168364976) 1712
DACT2_3prime 6 (168707584..168708109) 526
FAM229B_3prime 6 (112421993..112423993) 2001
ALDH5A1_3prime 6 (24533943..24534531) 589
SLC17A2_5prime 6 (25926027..25926107,25930505..25930839) 416
RIPPLY2_3prime 6 (84567111..84567234) 124
GMPR_3prime 6 (16295420..16295780) 361
SIM1_3prime 6 (100832891..100838234) 5344
LY86_promoter 6 (6588091..6588340) 250
STX11_3prime 6 (144508631..144509507) 877
MANEA_5prime 6 (96034278..96034313) 36
ATAT1_5prime 6 (30594772..30594978) 207
TBP_promoter 6 (170863171..170863420) 250
XPO5_3prime 6 (43490072..43491603) 1532
TUBE1_5prime 6 (112408640..112408716) 77
RCAN2_3prime 6 (46188475..46190875) 2401
MAP7_5prime 6 (136847105..136847109,136847500..136847610) 116
DEFB112_promoter 6 (50016367..50016614) 248
PLEKHG1_3prime 6 (151162035..151164799) 2765
TREM1_5prime 6 (41254396..41254457) 62
HIVEP1_3prime 6 (12164697..12165232) 536
FKBP1C_5prime 6 (63921351..63921363) 13
CDYL_3prime 6 (4954293..4954490) 198
CNPY3_5prime 6 (42896938..42897306) 369
MDC1_5prime 6 (30682955..30682955,30685022..30685666) 646
AKIRIN2_5prime 6 (88411405..88411559,88411566..88411644,88411647..88411927) 515
ABRACL_3prime 6 (139364043..139364439) 397
CLVS2_3prime 6 (123384909..123385612) 704
CDKN1A_promoter 6 (36646237..36646318) 82
GABRR2_5prime 6 (90024887..90025018) 132
MED23_promoter 6 (131949370..131949619) 250
ULBP3_promoter 6 (150390232..150390286,150390290..150390290) 56
DDO_3prime 6 (110712974..110713975) 1002
MTO1_promoter 6 (74171051..74171129,74171160..74171273,74171293..74171300) 201
ULBP3_3prime 6 (150384286..150384487) 202
ZNF451_promoter 6 (56954558..56954807) 250
KIAA1244_3prime 6 (138657626..138665800) 8175
PPP1R10_promoter 6 (30585022..30585271) 250
DPCR1_3prime 6 (30920897..30921998) 1102
TULP4_3prime 6 (158927729..158932860) 5132
FAM135A_3prime 6 (71269627..71270877) 1251
NHLRC1_5prime 6 (18122840..18122851) 12
ENPP5_3prime 6 (46126924..46129060) 2137
CDSN_3prime 6 (31082867..31083799) 933
RNF182_promoter 6 (13924848..13925042) 195
TBPL1_3prime 6 (134308181..134311570) 3390
CLIC5_5prime 6 (46047982..46048132) 151
OR2H2_3prime 6 (29556663..29556745) 83
PTP4A1_promoter 6 (64281667..64281916) 250
HMGA1_3prime 6 (34212664..34212722,34212814..34214007) 1253
PGM3_3prime 6 (83878842..83878950) 109
IPCEF1_3prime 6 (154479209..154480960) 1752
VARS2_5prime 6 (30882108..30882112,30882157..30882186) 35
IL17A_3prime 6 (52054093..52055436) 1344
KHDC3L_5prime 6 (74072400..74072450) 51
SRSF3_5prime 6 (36562145..36562258) 114
PXDC1_3prime 6 (3722854..3723850) 997
TMEM14A_promoter 6 (52535657..52535906) 250
PPP1R18_promoter 6 (30655673..30655922) 250
FAM8A1_5prime 6 (17600586..17600630,17600632..17600633) 47
RHAG_3prime 6 (49572871..49573523) 653
LACE1_5prime 6 (108616098..108616281) 184
CD2AP_promoter 6 (47445275..47445359) 85
NR2E1_3prime 6 (108508670..108510013) 1344
DDX39B_promoter 6 (31510226..31510475) 250
NHSL1_5prime 6 (138893051..138893677) 627
HMGN4_5prime 6 (26538633..26538729,26545355..26545432) 175
CTGF_5prime 6 (132272502..132272513) 12
CLPS_promoter 6 (35765089..35765338) 250
OSTM1_promoter 6 (108396185..108396191) 7
KHDC1_5prime 6 (74019440..74019938) 499
HIST1H2BH_3prime 6 (26252262..26252303) 42
HIST1H3E_3prime 6 (26225796..26225844) 49
NT5E_5prime 6 (86159852..86159855) 4
IPCEF1_5prime 6 (154587084..154587098,154610847..154610890,154627829..154627902,154651155..154651215) 194
CYP21A2_5prime 6 (32006042..32006197) 156
TSPYL1_3prime 6 (116597741..116599677) 1937
TRDN_5prime 6 (123957923..123957942) 20
PRPH2_promoter 6 (42690313..42690562) 250
DPPA5_3prime 6 (74062785..74063040) 256
PNLDC1_3prime 6 (160241552..160241736) 185
TPBG_5prime 6 (83073348..83073625,83074340..83074426,83074441..83074441,83074446..83074592) 513
RNASET2_5prime 6 (167369673..167370016,167370019..167370021,167370154..167370190) 384
FOXQ1_3prime 6 (1314229..1314992) 764
LIN28B_5prime 6 (105404923..105405123) 201
HLA-DMA_5prime 6 (32920816..32920899) 84
RPS10_5prime 6 (34393809..34393902) 94
COL9A1_promoter 6 (71012787..71013036) 250
PAQR8_3prime 6 (52269079..52272575) 3497
STX7_promoter 6 (132834202..132834451) 250
TCP10_3prime 6 (167785665..167785811,167785897..167786654) 905
PPIL1_5prime 6 (36842551..36842800) 250
PAQR8_5prime 6 (52267960..52268009) 50
TFAP2A_3prime 6 (10396916..10398393) 1478
LRP11_3prime 6 (150139934..150141682) 1749
NOX3_5prime 6 (155776937..155777037) 101
OR2A4_5prime 6 (132022544..132022635) 92
PPP1R11_3prime 6 (30037086..30038110) 1025
BTN1A1_5prime 6 (26501449..26501512) 64
HEY2_3prime 6 (126080951..126082415) 1465
CPNE5_5prime 6 (36807156..36807256,36807258..36807259,36807262..36807262,36807269..36807269) 105
CRIP3_3prime 6 (43273210..43273549) 340
BTN3A3_3prime 6 (26452642..26453643) 1002
TNF_promoter 6 (31543094..31543343) 250
HLA-DPA1_promoter 6 (33048715..33048737) 23
BRD2_5prime 6 (32938854..32938974,32939372..32940673) 1423
SFT2D1_3prime 6 (166733216..166733702) 487
HEY2_promoter 6 (126070476..126070480) 5
WISP3_3prime 6 (112390826..112392171) 1346
AGPAT4_promoter 6 (161695094..161695343) 250
SOBP_5prime 6 (107811792..107811818) 27
HLA-E_5prime 6 (30457244..30457306) 63
HIST1H2BI_promoter 6 (26272894..26273143) 250
SHPRH_3prime 6 (146205943..146207561,146207579..146207824) 1865
NMBR_promoter 6 (142409937..142410186) 250
RSPO3_5prime 6 (127440146..127440335) 190
TBP_3prime 6 (170881356..170881957) 602
HIST1H4G_3prime 6 (26246886..26246906) 21
IL17A_5prime 6 (52051185..52051227) 43
DLL1_promoter 6 (170599562..170599626,170599629..170599629) 66
TFB1M_3prime 6 (155578643..155578967) 325
GFOD1_3prime 6 (13358062..13364972) 6911
AKAP12_promoter 6 (151560884..151561133) 250
RPP40_promoter 6 (5004300..5004531) 232
HCRTR2_3prime 6 (55147255..55147418) 164
KIAA0408_promoter 6 (127780537..127780786) 250
ARMC2_3prime 6 (109294720..109295186) 467
KIF25_3prime 6 (168445679..168445743) 65
EPB41L2_3prime 6 (131160487..131161738,131179271..131179273) 1255
GCLC_3prime 6 (53362139..53363551) 1413
TINAG_5prime 6 (54173253..54173346) 94
ZBTB22_promoter 6 (33285625..33285762) 138
C6orf15_3prime 6 (31079000..31079155) 156
ASCC3_5prime 6 (101315876..101315914,101328937..101329240) 343
PPIL4_promoter 6 (149867175..149867424) 250
CLIC1_promoter 6 (31705096..31705345) 250
ZKSCAN3_promoter 6 (28317477..28317726) 250
B3GALT4_3prime 6 (33246336..33246602) 267
TREML4_promoter 6 (41195812..41196061) 250
ATP6V1G2_promoter 6 (31514622..31514871) 250
E2F3_3prime 6 (20490664..20493941) 3278
TPMT_3prime 6 (18128542..18130896) 2355
TNFRSF21_promoter 6 (47277642..47277891) 250
ZSCAN31_promoter 6 (28324049..28324298) 250
PPP2R5D_promoter 6 (42951987..42952236) 250
VGLL2_5prime 6 (117586853..117586924) 72
BCKDHB_5prime 6 (80816364..80816408) 45
LRRC73_promoter 6 (43478425..43478674) 250
ELOVL4_5prime 6 (80656999..80657063) 65
VNN1_3prime 6 (133002729..133004276) 1548
METTL24_3prime 6 (110567131..110567146) 16
PSORS1C1_promoter 6 (31082358..31082607) 250
HIST1H3I_5prime 6 (27840096..27840099) 4
CGA_5prime 6 (87797921..87797925,87804731..87804824) 99
LACE1_promoter 6 (108615848..108616097) 250
SYCP2L_promoter 6 (10886814..10887063) 250
ARG1_5prime 6 (131894365..131894420) 56
KCTD20_5prime 6 (36410544..36410652,36437829..36437872) 153
RNF39_3prime 6 (30038043..30038885) 843
PERP_promoter 6 (138428760..138428898) 139
SLC29A1_3prime 6 (44201268..44201888) 621
KHDC1L_promoter 6 (73935176..73935425) 250
COX7A2_3prime 6 (75947391..75947643) 253
PRICKLE4_5prime 6 (41749088..41749258,41751200..41751209) 181
SERINC1_promoter 6 (122907270..122907519) 250
HMGN4_promoter 6 (26538383..26538632) 250
MTRNR2L9_promoter 6 (62283758..62284007) 250
NR2E1_5prime 6 (108487262..108487866) 605
GMNN_5prime 6 (24775166..24775472,24777450..24777472) 330
OR2H1_promoter 6 (29424708..29424957) 250
FAM184A_3prime 6 (119280994..119281265) 272
ULBP3_5prime 6 (150390205..150390231) 27
SAYSD1_promoter 6 (39082966..39083215) 250
NFKBIE_promoter 6 (44233503..44233750) 248
SYTL3_promoter 6 (159082101..159082350) 250
BRPF3_3prime 6 (36198389..36200567) 2179
BRD2_3prime 6 (32948498..32949281) 784
GOPC_3prime 6 (117881432..117884414) 2983
TAB2_promoter 6 (149641938..149642187) 250
FUCA2_5prime 6 (143832774..143832827) 54
MAP3K7_promoter 6 (91296765..91297014) 250
EHMT2_promoter 6 (31865555..31865711) 157
UNC93A_5prime 6 (167704803..167704975) 173
HIST1H4E_promoter 6 (26204608..26204857) 250
SLC25A27_5prime 6 (46620678..46620927) 250
PLAGL1_promoter 6 (144290116..144290365) 250
LHFPL5_promoter 6 (35772821..35773070) 250
RGS17_3prime 6 (153325594..153332706) 7113
ZKSCAN4_3prime 6 (28212401..28212891) 491
KDM1B_5prime 6 (18156114..18156157,18160114..18160124) 55
CLIC5_promoter 6 (46048133..46048382) 250
NKAPL_5prime 6 (28227098..28227147) 50
DUSP22_5prime 6 (292349..292352,292354..292354,292356..292356,292358..292359,292466..292537) 80
GSTA2_3prime 6 (52614897..52615372) 476
KIAA1586_5prime 6 (56911347..56911551) 205
WDR27_promoter 6 (170101750..170101999) 250
SMPD2_3prime 6 (109765111..109765122) 12
SLC35A1_3prime 6 (88221247..88222054) 808
IER3_5prime 6 (30712298..30712331) 34
ACAT2_promoter 6 (160181110..160181359) 250
TXLNB_promoter 6 (139613277..139613526) 250
CDSN_5prime 6 (31088199..31088223) 25
NRN1_promoter 6 (6007201..6007450) 250
EPB41L2_5prime 6 (131277628..131277639) 12
SF3B5_3prime 6 (144416018..144416371) 354
COL19A1_5prime 6 (70576463..70576532,70589428..70589457) 100
MAS1_promoter 6 (160327724..160327973) 250
QRSL1_promoter 6 (107077203..107077452) 250
MBOAT1_3prime 6 (20102376..20102514) 139
MRAP2_5prime 6 (84765031..84765035) 5
RPF2_promoter 6 (111302968..111303217) 250
TRIM15_promoter 6 (30130743..30130992) 250
EFHC1_promoter 6 (52284856..52285105) 250
TREM2_promoter 6 (41130915..41131164) 250
OFCC1_5prime 6 (9939534..9939552) 19
TMEM151B_3prime 6 (44244267..44244286,44244293..44247181) 2909
SUPT3H_promoter 6 (45345675..45345675,45345682..45345688,45345697..45345697,45345709..45345730,45345741..45345754,45345757..45345759,45345764..45345767,45345772..45345779,45345781..45345782,45345785..45345790,45345794..45345920) 195
COL12A1_3prime 6 (75794042..75796260) 2219
GABBR1_3prime 6 (29570015..29571317) 1303
TINAG_promoter 6 (54173003..54173252) 250
DNPH1_promoter 6 (43197312..43197472) 161
HIST1H1C_3prime 6 (26055968..26056012) 45
VNN3_promoter 6 (133055832..133056081) 250
SMIM8_3prime 6 (88049995..88052043) 2049
PRICKLE4_3prime 6 (41754870..41755110) 241
C6orf70_3prime 6 (170181612..170181680) 69
FAM46A_3prime 6 (82455447..82459409) 3963
NUP43_5prime 6 (150067634..150067708) 75
FKBPL_3prime 6 (32096484..32096505) 22
DAXX_5prime 6 (33289705..33289754,33290656..33290791) 186
IBTK_3prime 6 (82879700..82881139) 1440
PSMG4_promoter 6 (3258936..3259028,3259067..3259100) 127
HIST1H2BK_5prime 6 (27114580..27114619) 40
EEF1E1_5prime 6 (8102757..8102811) 55
EYA4_5prime 6 (133562538..133562540,133562548..133562548,133562551..133562552,133562562..133562571,133562573..133562578,133562604..133562887,133595854..133595916) 369
TULP4_promoter 6 (158733442..158733691) 250
MYLK4_5prime 6 (2749531..2749640,2750970..2751200) 341
ETV7_promoter 6 (36355561..36355810) 250
CCDC170_3prime 6 (151939285..151942328) 3044
PHIP_3prime 6 (79645584..79650407) 4824
HSPA1A_3prime 6 (31785462..31785717) 256
GSTA5_3prime 6 (52696453..52696643) 191
KHDRBS2_5prime 6 (62995856..62996123) 268
FBXL4_5prime 6 (99374867..99374936,99375581..99375698,99382638..99382755) 306
SLC22A2_promoter 6 (160680049..160680298) 250
NRM_promoter 6 (30659198..30659447) 250
REV3L_3prime 6 (111620278..111621216) 939
SMOC2_3prime 6 (169067121..169068674) 1554
EPHA7_3prime 6 (93949738..93953141) 3404
ATAT1_promoter 6 (30594413..30594660) 248
PSMB9_promoter 6 (32821688..32821937) 250
ZNF322_promoter 6 (26659981..26660230) 250
TAF8_promoter 6 (42018012..42018079,42018120..42018133) 82
SPDEF_3prime 6 (34505579..34506048) 470
RNF5_5prime 6 (32146131..32146286) 156
BLOC1S5-TXNDC5_promoter 6 (7910128..7910244,7910247..7910289) 160
MAPK14_5prime 6 (35995488..35995682) 195
MYCT1_5prime 6 (153019030..153019035) 6
HIST1H1D_promoter 6 (26235217..26235466) 250
GSTA3_3prime 6 (52761437..52761601) 165
IPCEF1_promoter 6 (154651216..154651465) 250
LPA_5prime 6 (161085249..161085298,161087339..161087407) 119
RNF8_promoter 6 (37321498..37321679,37321681..37321747) 249
CD164_promoter 6 (109703648..109703897) 250
ZKSCAN8_promoter 6 (28109466..28109715) 250
HLA-E_3prime 6 (30460526..30461982) 1457
FHL5_3prime 6 (97063651..97064444) 794
ETV7_3prime 6 (36333971..36334419) 449
ANKS1A_5prime 6 (34857043..34857056) 14
TREML2_promoter 6 (41168933..41169182) 250
RWDD1_5prime 6 (116892530..116892743) 214
HMGA1_5prime 6 (34204685..34204770,34208514..34208555) 128
MOXD1_promoter 6 (132722829..132722842,132722845..132722934) 104
TCP11_promoter 6 (35109425..35109674) 250
FKBP5_5prime 6 (35610604..35610620,35688105..35688325,35696285..35696360) 314
AIF1_5prime 6 (31582961..31583104) 144
TAGAP_5prime 6 (159465181..159465236,159465911..159466184) 330
ARMC12_promoter 6 (35704609..35704858) 250
TCP10_5prime 6 (167796364..167796443,167797869..167797954) 166
GPR116_5prime 6 (46874502..46874523,46889450..46889714) 287
PRDM13_promoter 6 (100054356..100054605) 250
SF3B5_promoter 6 (144416755..144417004) 250
HSPA1L_3prime 6 (31777396..31777821) 426
SNAP91_promoter 6 (84419178..84419377) 200
PBOV1_3prime 6 (138537129..138539122) 1994
CLPS_3prime 6 (35762759..35762920) 162
C6orf89_5prime 6 (36853640..36853800) 161
MLIP_3prime 6 (54130756..54131078) 323
HIST1H2AM_5prime 6 (27860930..27860963) 34
ZBTB9_promoter 6 (33422106..33422303,33422313..33422355) 241
KPNA5_3prime 6 (117053489..117056807) 3319
TRMT11_5prime 6 (126307576..126307694) 119
PRRC2A_3prime 6 (31605517..31605548) 32
SAMD5_3prime 6 (147885595..147891157) 5563
CDC40_promoter 6 (110501094..110501343) 250
SLC17A4_3prime 6 (25779419..25781419) 2001
SLC17A5_5prime 6 (74363805..74363878) 74
SAPCD1_5prime 6 (31730773..31730829) 57
CGA_3prime 6 (87795216..87795471) 256
VTA1_promoter 6 (142468117..142468366) 250
FAM46A_5prime 6 (82461861..82461863,82461865..82461865,82461867..82461868,82461870..82461895,82462148..82462425) 310
C6orf203_5prime 6 (107349455..107349455,107349458..107349470,107349472..107349493,107349499..107349499,107349501..107349517,107349521..107350001,107351229..107351306) 613
HIST1H3J_promoter 6 (27858573..27858820) 248
RUNX2_5prime 6 (45296106..45296461) 356
SNX14_promoter 6 (86303676..86303863) 188
COX6A1P2_5prime 6 (37012607..37012635) 29
LYRM2_promoter 6 (90348473..90348722) 250
KCNK5_3prime 6 (39156749..39158663) 1915
FGD2_3prime 6 (36995942..36996408,36996423..36996846) 891
TRIM31_3prime 6 (30070674..30071310) 637
TAP1_promoter 6 (32821756..32822004) 249
TBC1D22B_3prime 6 (37298951..37300746) 1796
MYO6_5prime 6 (76459106..76459107,76459109..76459109,76459111..76459140,76527218..76527262) 78
FAM65B_3prime 6 (24804513..24806598) 2086
SFTA2_promoter 6 (30899953..30900202) 250
VWA7_5prime 6 (31744559..31744571,31744886..31745071) 199
C6orf62_promoter 6 (24721065..24721314) 250
TAAR8_promoter 6 (132873582..132873829) 248
SLC35B3_promoter 6 (8435717..8435827,8435844..8435966) 234
ZNF311_3prime 6 (28962562..28962775) 214
PM20D2_3prime 6 (89871985..89875284) 3300
SERPINB6_5prime 6 (2959569..2961561) 1993
SRPK1_promoter 6 (35889120..35889369) 250
HMGN4_3prime 6 (26545710..26546482) 773
STK19_promoter 6 (31939471..31939720) 250
FAM26D_3prime 6 (116879377..116879738) 362
BEND3_3prime 6 (107386401..107389905) 3505
ASF1A_5prime 6 (119215384..119215575) 192
C6orf223_3prime 6 (43970866..43973695) 2830
ZNF451_3prime 6 (57033270..57035105) 1836
CLPSL1_3prime 6 (35755790..35755929) 140
DDX39B_3prime 6 (31497996..31498101,31498143..31498208) 172
NUDT3_promoter 6 (34360624..34360701) 78
NFYA_promoter 6 (41040434..41040683) 250
SCML4_5prime 6 (108093534..108093590,108145330..108145516) 244
ASF1A_promoter 6 (119215249..119215383) 135
KAAG1_5prime 6 (24357131..24357683) 553
GGNBP1_promoter 6 (33551265..33551514) 250
C6orf141_5prime 6 (49518113..49518503) 391
MLN_promoter 6 (33771789..33772038) 250
TTBK1_promoter 6 (43211168..43211186) 19
FRMD1_promoter 6 (168479840..168480089) 250
PDE7B_5prime 6 (136172834..136173134) 301
HIST1H2BL_promoter 6 (27775710..27775959) 250
PRDM1_3prime 6 (106555364..106557813) 2450
DEK_3prime 6 (18224099..18225947) 1849
ABCC10_promoter 6 (43395042..43395291) 250
GMDS_3prime 6 (1624041..1624251,1624273..1624401) 340
LTB_3prime 6 (31548332..31548483) 152
GPSM3_5prime 6 (32160293..32160373,32160379..32160388,32160396..32160683) 379
AIG1_3prime 6 (143660816..143661441) 626
HIST1H3C_3prime 6 (26046052..26046097) 46
SLC17A3_5prime 6 (25868618..25868648,25874395..25874471) 108
OGFRL1_3prime 6 (72011755..72018653) 6899
PPT2-EGFL8_5prime 6 (32121999..32122181) 183
KLHL32_5prime 6 (97372619..97372902,97414872..97414934) 347
MDGA1_3prime 6 (37598455..37605141) 6687
COL21A1_promoter 6 (56112545..56112794) 250
GPX6_3prime 6 (28471073..28472066) 994
VARS_5prime 6 (31762997..31763027,31763323..31763336) 45
HLA-DMA_3prime 6 (32916390..32916638) 249
MDFI_5prime 6 (41606477..41606485) 9
NELFE_5prime 6 (31926226..31926231,31926669..31926887) 225
GTF2H5_5prime 6 (158589384..158589427,158591502..158591533) 76
RGL2_3prime 6 (33259431..33259876) 446
NOL7_promoter 6 (13615309..13615558) 250
RRP36_promoter 6 (42989133..42989270,42989273..42989275,42989278..42989304) 168
MUT_promoter 6 (49430905..49431154) 250
PPARD_5prime 6 (35314844..35314912,35365275..35365370,35378764..35378862) 264
FAM120B_5prime 6 (170626458..170626476) 19
OLIG3_5prime 6 (137815310..137815531) 222
GPX6_promoter 6 (28483571..28483820) 250
GJE1_promoter 6 (142453977..142454226) 250
NOTCH4_3prime 6 (32162620..32163211) 592
GPR111_promoter 6 (47623973..47624222) 250
EZR_5prime 6 (159239128..159239174) 47
NRN1_3prime 6 (5998232..5999206) 975
ULBP1_3prime 6 (150291264..150291283,150292505..150294844) 2360
MRPL14_3prime 6 (44081194..44081577) 384
HLA-DQB1_3prime 6 (32627244..32627262,32627268..32627269,32627397..32628010) 635
MOCS1_5prime 6 (39895320..39895455) 136
FYN_3prime 6 (111981535..111982939) 1405
SNX3_promoter 6 (108582465..108582714) 250
CLVS2_promoter 6 (123316866..123317115) 250
HIST1H2BN_3prime 6 (27806823..27806888) 66
GLO1_promoter 6 (38670918..38671167) 250
LATS1_5prime 6 (150023265..150023402,150038985..150039113,150039135..150039143,150039147..150039156,150039161..150039163,150039165..150039165,150039194..150039392) 489
TBX18_3prime 6 (85442320..85446400) 4081
RPS6KA2_promoter 6 (167276040..167276167) 128
HMGA1_promoter 6 (34204400..34204530) 131
HIST1H4I_3prime 6 (27107402..27108418) 1017
SMOC2_promoter 6 (168841581..168841605) 25
GABBR1_5prime 6 (29600893..29600893,29600896..29600904,29600908..29600909,29600916..29600962) 59
PLAGL1_5prime 6 (144269276..144269597,144281606..144281679,144285924..144287367,144290044..144290115) 1912
SLC17A3_promoter 6 (25874472..25874721) 250
DEF6_3prime 6 (35289190..35289548) 359
GPX5_3prime 6 (28501947..28502729) 783
ENPP3_3prime 6 (132068099..132068553) 455
HIST1H2AJ_3prime 6 (27782112..27782129) 18
TBC1D7_5prime 6 (13327133..13327144) 12
BLOC1S5-TXNDC5_5prime 6 (7910046..7910127) 82
NKAPL_promoter 6 (28226848..28227097) 250
RTN4IP1_5prime 6 (107076899..107077362) 464
GPLD1_5prime 6 (24489742..24489850) 109
MTO1_5prime 6 (74171301..74171575) 275
ZKSCAN4_promoter 6 (28220003..28220252) 250
BCKDHB_3prime 6 (81053524..81055987) 2464
BTBD9_promoter 6 (38607805..38607950) 146
HIST1H1D_5prime 6 (26235164..26235216) 53
COL21A1_5prime 6 (56047419..56047454,56112185..56112544) 396
MTRNR2L9_5prime 6 (62284008..62284230) 223
ME1_promoter 6 (84140912..84140912,84140938..84141040) 104
BTN3A2_5prime 6 (26365459..26365562,26368218..26368278,26368406..26368408) 168
ZBTB9_3prime 6 (33424302..33425325) 1024
MAS1L_5prime 6 (29455682..29455738) 57
CCND3_promoter 6 (41909739..41909836) 98
MBOAT1_promoter 6 (20212631..20212754) 124
HIST1H3J_3prime 6 (27858093..27858157) 65
HSPA1L_5prime 6 (31779752..31779762,31782666..31782749,31782819..31782842) 119
LY6G5B_3prime 6 (31640062..31641323) 1262
PRDM1_promoter 6 (106533945..106534194) 250
FAXC_3prime 6 (99719045..99729037) 9993
DEK_promoter 6 (18265109..18265152,18265164..18265304) 185
MRS2_5prime 6 (24403182..24403272) 91
PIM1_3prime 6 (37141870..37142151,37142155..37143202) 1330
GPR110_promoter 6 (47010100..47010349) 250
FOXQ1_5prime 6 (1312675..1312937) 263
EDN1_5prime 6 (12290596..12290860) 265
HS3ST5_3prime 6 (114376750..114378418) 1669
TREML4_5prime 6 (41196062..41196163) 102
TRIM39-RPP21_3prime 6 (30314590..30314631) 42
GFRAL_promoter 6 (55192017..55192266) 250
TCP1_promoter 6 (160210782..160211031) 250
KLHL32_3prime 6 (97587161..97588630) 1470
LPA_3prime 6 (160952515..160952758) 244
FAM50B_3prime 6 (3851026..3851551) 526
TRIM15_3prime 6 (30140129..30140473) 345
PHF1_5prime 6 (33380025..33380038) 14
C6orf58_promoter 6 (127898069..127898318) 250
GJB7_5prime 6 (87994633..87994657,88032584..88032761,88038856..88038996) 344
RAET1G_promoter 6 (150244215..150244464) 250
RGS17_promoter 6 (153365179..153365428) 250
SAPCD1_3prime 6 (31732311..31732628) 318
SLC17A2_promoter 6 (25930840..25931089) 250
GLYATL3_promoter 6 (49467421..49467670) 250
C6orf226_3prime 6 (42858005..42858218) 214
YIPF3_promoter 6 (43484729..43484845,43484919..43484978) 177
RPP40_3prime 6 (4994966..4995309) 344
NMBR_3prime 6 (142396745..142396782) 38
GCM2_5prime 6 (10882029..10882174) 146
ANKRD66_3prime 6 (46726661..46727243) 583
SOGA3_5prime 6 (127837762..127837847,127839724..127840122,127840300..127840500) 686
TRAF3IP2_5prime 6 (111913292..111913297,111926979..111927449) 477
CD109_3prime 6 (74533360..74533813,74533853..74538037) 4639
MTRF1L_promoter 6 (153323823..153324070) 248
C6orf226_promoter 6 (42858555..42858804) 250
RFPL4B_5prime 6 (112668532..112668609,112670395..112670523,112670806..112670908) 310
RNF5_promoter 6 (32145881..32146130) 250
CAPN11_promoter 6 (44126298..44126547) 250
NRM_3prime 6 (30655824..30656435) 612
PRSS16_promoter 6 (27215252..27215501) 250
RFX6_3prime 6 (117252672..117253326) 655
DOM3Z_5prime 6 (31939455..31939502,31939706..31939771,31939996..31940067) 186
PLN_5prime 6 (118869461..118869555,118879988..118880082) 190
DEFB110_3prime 6 (49986556..49986687) 132
DEK_5prime 6 (18264221..18264227) 7
PRDM1_5prime 6 (106534195..106534426) 232
ABCC10_5prime 6 (43395292..43395495,43395706..43395714) 213
BTN2A2_3prime 6 (26393198..26394523,26394560..26395102) 1869
ECT2L_3prime 6 (139223767..139225207) 1441
PRL_5prime 6 (22297214..22297730) 517
TNXB_5prime 6 (32012999..32013905) 907
ZSCAN23_5prime 6 (28404046..28404120,28411176..28411244) 144
HDAC2_5prime 6 (114292095..114292130,114292163..114292449) 323
YIPF3_3prime 6 (43479565..43479902) 338
PACRG_5prime 6 (163148164..163148310,163149192..163149265) 221
NDUFAF4_3prime 6 (97337189..97338977) 1789
SEC63_3prime 6 (108188960..108192905) 3946
STXBP5_promoter 6 (147525539..147525666) 128
RPF2_3prime 6 (111346788..111347303) 516
TAP2_3prime 6 (32789610..32790063) 454
HLA-DQA1_3prime 6 (32610544..32610561,32611412..32611429) 36
SDIM1_5prime 6 (166308154..166309725) 1572
COL11A2_3prime 6 (33130458..33131452) 995
HIST1H1B_promoter 6 (27835360..27835609) 250
OR2J3_promoter 6 (29079418..29079665) 248
PAK1IP1_promoter 6 (10694678..10694927) 250
GPR63_3prime 6 (97242002..97246345) 4344
MMS22L_3prime 6 (97590037..97594679) 4643
EEF1A1_3prime 6 (74225473..74227530) 2058
GSTA4_promoter 6 (52860177..52860426) 250
MICB_promoter 6 (31465642..31465891) 250
GTF2H4_3prime 6 (30881877..30881877,30881879..30881883) 6
ZC3H12D_5prime 6 (149795680..149795749,149805949..149806197) 319
OLIG3_promoter 6 (137815532..137815781) 250
ZNF318_3prime 6 (43303808..43304893) 1086
HIST1H4I_promoter 6 (27106826..27107075) 250
HIST1H2AJ_promoter 6 (27782608..27782819) 212
MTFR2_promoter 6 (136571450..136571699) 250
SPATS1_3prime 6 (44344803..44344904) 102
TFEB_3prime 6 (41651716..41652334) 619
MYCT1_promoter 6 (153018780..153019029) 250
BMP6_promoter 6 (7726780..7726977) 198
TCF21_5prime 6 (134210276..134210533) 258
PRRC2A_promoter 6 (31588252..31588270,31588329..31588348) 39
SAMD5_promoter 6 (147829869..147830062) 194
SOD2_3prime 6 (160100096..160103522) 3427
TRIM26_promoter 6 (30181144..30181393) 250
C6orf132_promoter 6 (42110185..42110309,42110343..42110432) 215
DST_3prime 6 (56322785..56323800) 1016
WTAP_3prime 6 (160176646..160177351) 706
FBXO30_3prime 6 (146114638..146121239) 6602
C6orf141_promoter 6 (49517863..49518112) 250
KCNK16_3prime 6 (39282597..39282775) 179
FOXP4_5prime 6 (41533483..41533496) 14
SYTL3_5prime 6 (159082351..159082417,159083782..159083844,159084237..159084298) 192
GUCA1A_promoter 6 (42122934..42123183) 250
SLC22A3_3prime 6 (160872091..160873613) 1523
DOM3Z_3prime 6 (31937590..31937651) 62
HLA-DRA_5prime 6 (32407619..32407725) 107
COX6A1P2_promoter 6 (37012359..37012606) 248
RARS2_3prime 6 (88224096..88224128) 33
MYLK4_3prime 6 (2663871..2668133,2671510..2671532) 4286
SLC35B2_promoter 6 (44225468..44225541) 74
RNF182_5prime 6 (13974441..13974595,13977140..13977348) 364
UFL1_3prime 6 (97001382..97003152) 1771
MCM3_5prime 6 (52149610..52149635) 26
HLA-DPB1_promoter 6 (33043453..33043702) 250
MYCT1_3prime 6 (153043391..153045702) 2312
TFAP2D_3prime 6 (50740580..50740701) 122
TDP2_promoter 6 (24667262..24667489) 228
TREM1_3prime 6 (41242942..41243860) 919
HIVEP1_5prime 6 (12015759..12015859) 101
RNF8_3prime 6 (37358631..37362514) 3884
ZNF184_promoter 6 (27440898..27441147) 250
GPR110_5prime 6 (46996800..46996840,47009927..47010099) 214
DCDC2_3prime 6 (24171984..24174955) 2972
GCLC_5prime 6 (53409851..53409927) 77
HS3ST5_promoter 6 (114664323..114664459) 137
TMEM14B_promoter 6 (10747742..10747991) 250
SESN1_promoter 6 (109416131..109416181,109416183..109416272) 141
HIST1H2BD_5prime 6 (26158374..26158395) 22
RSPH4A_5prime 6 (116937650..116937784) 135
MB21D1_5prime 6 (74161907..74161999) 93
AGPAT1_promoter 6 (32144858..32145107) 250
CFB_5prime 6 (31913486..31913996) 511
PGM3_promoter 6 (83903634..83903883) 250
NCOA7_3prime 6 (126249920..126252257) 2338
FUCA2_promoter 6 (143832828..143833077) 250
HIST1H2BA_3prime 6 (25727523..25727573) 51
XPO5_promoter 6 (43543893..43544062) 170
CLDN20_promoter 6 (155584897..155585146) 250
PDSS2_promoter 6 (107780768..107781017) 250
OR14J1_5prime 6 (29274403..29274464) 62
TBC1D32_promoter 6 (121655627..121655876) 250
PLN_3prime 6 (118880246..118881893) 1648
HTR1B_5prime 6 (78173123..78173490) 368
TCTE3_5prime 6 (170151557..170151655) 99
RMND1_5prime 6 (151766949..151766960,151773151..151773259) 121
CLIC5_3prime 6 (45869498..45870822) 1325
USP45_3prime 6 (99880315..99883589) 3275
BRD2_promoter 6 (32938428..32938542) 115
RNF144B_3prime 6 (18465301..18469105) 3805
FGD2_promoter 6 (36973173..36973422) 250
E2F3_promoter 6 (20402148..20402397) 250
FABP7_3prime 6 (123104915..123105219) 305
BEND6_5prime 6 (56820134..56820134,56820141..56820258,56846509..56846606) 217
HIST1H4G_5prime 6 (26247208..26247259) 52
PRSS35_promoter 6 (84221944..84222148,84222185..84222193) 214
OOEP_promoter 6 (74079518..74079765) 248
TMEM30A_promoter 6 (75994685..75994934) 250
MYLIP_promoter 6 (16129106..16129123,16129127..16129184,16129197..16129258) 138
LYRM2_5prime 6 (90348438..90348472) 35
HIST1H3F_promoter 6 (26250836..26251085) 250
NEU1_3prime 6 (31826829..31827493) 665
PLG_3prime 6 (161174096..161174338) 243
DST_5prime 6 (56507589..56507794) 206
RTN4IP1_promoter 6 (107077363..107077554,107077583..107077612) 222
ARMC2_promoter 6 (109169375..109169624) 250
SIRT5_promoter 6 (13574837..13574842,13574845..13574874) 36
HTR1E_promoter 6 (87646774..87647023) 250
SLC18B1_promoter 6 (133119693..133119942) 250
FOXP4_3prime 6 (41566677..41567492,41567645..41570121) 3293
COQ3_3prime 6 (99817276..99817473) 198
CRISP2_3prime 6 (49660073..49660483) 411
KIF6_5prime 6 (39693089..39693181) 93
SLC35B3_3prime 6 (8413301..8413779) 479
TREML4_3prime 6 (41204323..41204355,41204793..41206120) 1361
SFT2D1_5prime 6 (166755972..166756079) 108
C6orf201_3prime 6 (4130419..4130595,4130797..4130998,4131102..4131185) 463
C6orf1_5prime 6 (34215265..34215269,34215458..34215641,34216757..34216868,34216873..34216912,34216914..34216959,34217071..34217076,34217083..34217247) 558
UBE3D_3prime 6 (83602117..83602738) 622
DEFB113_promoter 6 (49937341..49937588) 248
TAPBP_promoter 6 (33282159..33282239) 81
SPDEF_5prime 6 (34512235..34512261,34523706..34524091) 413
FAM26E_5prime 6 (116832809..116832857) 49
CCHCR1_3prime 6 (31110216..31110366) 151
AGER_5prime 6 (32152002..32152101) 100
CDKAL1_promoter 6 (20534438..20534687) 250
LAMA4_promoter 6 (112575918..112576167) 250
ULBP2_3prime 6 (150268568..150268587,150269859..150270371) 533
HIST1H2BB_3prime 6 (26043455..26043502) 48
GLO1_3prime 6 (38643701..38645068) 1368
CSNK2B_3prime 6 (31637706..31637847) 142
RNF8_5prime 6 (37321748..37321938) 191
TBPL1_5prime 6 (134274333..134274497,134274530..134274563,134301220..134301261) 241
MICB_3prime 6 (31477689..31478901) 1213
BAG2_5prime 6 (57037134..57037184,57037186..57037186,57037427..57037493) 119
IFNGR1_5prime 6 (137540467..137540586) 120
THEMIS_promoter 6 (128222227..128222476) 250
FTSJD2_5prime 6 (37400996..37401034,37401051..37401051,37401062..37401062,37401066..37401066,37401069..37401071,37401085..37401085,37401114..37401130,37401146..37401148,37403400..37403403) 70
PI16_3prime 6 (36931723..36931738,36932162..36932613) 468
HIST1H2AC_promoter 6 (26124181..26124430) 250
NOTCH4_5prime 6 (32191708..32191844) 137
ABRACL_promoter 6 (139349569..139349818) 250
RPS6KA2_3prime 6 (166824720..166826247) 1528
SYNE1_5prime 6 (152949469..152949689,152957773..152957855,152957857..152957858,152958324..152958534) 517
TRIM26_3prime 6 (30152232..30153650) 1419
RGL2_promoter 6 (33267102..33267351) 250
GABRR1_3prime 6 (89887220..89888486) 1267
SLC22A23_3prime 6 (3269692..3273286) 3595
ZKSCAN3_5prime 6 (28317727..28317844,28318049..28318165,28327302..28327361) 295
PBOV1_5prime 6 (138539535..138539627) 93
PGBD1_3prime 6 (28270064..28270325) 262
PAK1IP1_5prime 6 (10694928..10695216) 289
FRS3_5prime 6 (41744728..41744748,41745771..41745914) 165
MEA1_5prime 6 (42981635..42981670,42981681..42981685,42981687..42981706) 61
HIST1H2BC_3prime 6 (26115101..26115363,26123743..26123749) 270
TRIM39_5prime 6 (30296666..30296818,30297088..30297092) 158
DDO_promoter 6 (110736766..110737015) 250
TAB2_3prime 6 (149730858..149732749) 1892
HIST1H3H_3prime 6 (27778265..27778314) 50
C6orf163_3prime 6 (88075117..88075173) 57
ZC2HC1B_promoter 6 (144185323..144185572) 250
ESR1_5prime 6 (152011631..152011799,152023010..152023140,152128978..152129045) 368
PEX7_5prime 6 (137143723..137143727) 5
B3GALT4_promoter 6 (33244667..33244788) 122
PRDM13_5prime 6 (100054606..100054908) 303
COL9A1_5prime 6 (71012630..71012786) 157
ZSCAN23_3prime 6 (28400432..28402239) 1808
C6orf48_5prime 6 (31802385..31802977,31803188..31803228,31805013..31805103) 725
POLH_promoter 6 (43543637..43543691) 55
AGPAT1_5prime 6 (32139276..32139282,32144287..32144857) 578
HTR1E_5prime 6 (87647024..87647541,87724868..87725050) 701
BTN2A2_5prime 6 (26383329..26383409,26384020..26384047) 109
CCR6_3prime 6 (167550846..167553184) 2339
C2_5prime 6 (31895254..31895527) 274
SOX4_promoter 6 (21593722..21593971) 250
CD2AP_5prime 6 (47445802..47445812,47445922..47445978) 68
DEF6_promoter 6 (35265379..35265628) 250
C6orf118_5prime 6 (165723078..165723096) 19
HIST1H3B_3prime 6 (26031817..26031875) 59
PTK7_promoter 6 (43044348..43044350,43044352..43044435,43044490..43044551) 149
PFDN6_promoter 6 (33256829..33256876,33256950..33257078) 177
GPRC6A_promoter 6 (117150199..117150448) 250
ALDH8A1_3prime 6 (135238528..135239550) 1023
ORC3_5prime 6 (88299853..88299884) 32
CENPW_3prime 6 (126669641..126670021) 381
MRPS18B_3prime 6 (30593577..30594172) 596
UNC5CL_3prime 6 (40994772..40996109) 1338
ZBTB2_5prime 6 (151694775..151694784) 10
KLHDC3_3prime 6 (42988474..42989036) 563
FGFR1OP_promoter 6 (167412420..167412455) 36
HIST1H3A_3prime 6 (26021131..26021186) 56
HACE1_3prime 6 (105175968..105177534) 1567
POPDC3_5prime 6 (105609787..105610035) 249
LTV1_5prime 6 (144164481..144164612) 132
EGFL8_5prime 6 (32132382..32132458,32133915..32133940) 103
FANCE_promoter 6 (35419888..35419892) 5
LMBRD1_3prime 6 (70385694..70386047) 354
GPR116_promoter 6 (46889715..46889964) 250
MYLIP_3prime 6 (16146985..16147112) 128
TNFRSF21_5prime 6 (47277250..47277303,47277305..47277306,47277351..47277449,47277453..47277455,47277464..47277641) 336
SERAC1_promoter 6 (158589355..158589357,158589361..158589552) 195
C6orf10_3prime 6 (32260475..32260755) 281
APOM_promoter 6 (31622998..31623247) 250
RNF217_promoter 6 (125304264..125304513) 250
MAD2L1BP_5prime 6 (43597277..43597484) 208
PGBD1_promoter 6 (28249064..28249313) 250
GJA10_3prime 6 (90605822..90605839) 18
SLC17A4_promoter 6 (25754677..25754926) 250
HIST1H2AI_3prime 6 (27776383..27776429) 47
MCUR1_3prime 6 (13786789..13791038) 4250
SNRNP48_3prime 6 (7609109..7612200) 3092
MTFR2_5prime 6 (136570240..136570291,136571114..136571449) 388
GTF2H5_promoter 6 (158589355..158589357,158589361..158589383) 26
SPACA1_promoter 6 (88757257..88757506) 250
GPR31_3prime 6 (167569759..167570357) 599
MED20_5prime 6 (41888759..41888837) 79
NQO2_5prime 6 (3000294..3000295,3000298..3000319,3002284..3002520,3003903..3004023,3004729..3004885,3006702..3006784) 622
HIST1H2AB_3prime 6 (26033320..26033401) 82
FAM162B_3prime 6 (117073363..117073757) 395
OR5V1_5prime 6 (29323975..29324054,29390384..29390459,29390802..29390839,29399641..29399744) 298
NEDD9_3prime 6 (11183531..11185392) 1862
DAAM2_promoter 6 (39760544..39760793) 250
HLA-DQB2_3prime 6 (32723875..32724227) 353
TRAF3IP2_promoter 6 (111927450..111927630,111927632..111927699) 249
BAK1_3prime 6 (33540329..33541577) 1249
GPR115_promoter 6 (47666039..47666288) 250
PHF10_3prime 6 (170104001..170104096) 96
GLO1_5prime 6 (38670833..38670917) 85
CD83_promoter 6 (14117622..14117650) 29
OR12D2_3prime 6 (29365403..29365448) 46
ARHGAP18_5prime 6 (130031284..130031370) 87
TNFAIP3_3prime 6 (138202459..138204449) 1991
DSP_5prime 6 (7542060..7542092,7542094..7542094,7542096..7542146) 85
MCM9_5prime 6 (119252891..119252903) 13
KHDC3L_promoter 6 (74072150..74072399) 250
PCMT1_promoter 6 (150070329..150070578) 250
RING1_5prime 6 (33176572..33176597) 26
BTN3A1_3prime 6 (26413923..26415444) 1522
SYNGAP1_3prime 6 (33419697..33420234,33420348..33421076,33421335..33421466) 1399
TMEM170B_3prime 6 (11575797..11583757) 7961
LRFN2_5prime 6 (40400855..40400870,40554680..40555204) 541
STX11_5prime 6 (144507760..144507762) 3
SMLR1_promoter 6 (131148296..131148545) 250
AARS2_5prime 6 (44281063..44281063) 1
HACE1_promoter 6 (105307795..105308044) 250
DDX43_promoter 6 (74104221..74104318,74104367..74104470) 202
DEFB114_3prime 6 (49927962..49928002) 41
IL22RA2_3prime 6 (137464968..137466758) 1791
F13A1_5prime 6 (6318900..6318915,6320820..6321067) 264
LST1_3prime 6 (31556456..31556686) 231
PGK2_promoter 6 (49755054..49755303) 250
HIST1H4L_3prime 6 (27840926..27840974) 49
KIAA0319_5prime 6 (24601334..24601436,24645964..24646078,24646083..24646090,24646094..24646262,24646302..24646304,24646308..24646383) 474
KLC4_3prime 6 (43042413..43042831) 419
FKBP1C_3prime 6 (63921789..63922375,63922380..63922929) 1137
GJE1_3prime 6 (142456060..142456288) 229
TEAD3_3prime 6 (35441374..35442818) 1445
ZNF165_promoter 6 (28048503..28048752) 250
CNR1_promoter 6 (88860883..88861132) 250
SLC39A7_5prime 6 (33168650..33169020) 371
BYSL_promoter 6 (41888676..41888740,41888759..41888925) 232
HIST1H2AK_promoter 6 (27806120..27806367) 248
NOTCH4_promoter 6 (32191845..32192094) 250
HIST1H4H_promoter 6 (26285763..26286012) 250
DUSP22_promoter 6 (291847..291944) 98
MSH5-SAPCD1_3prime 6 (31730311..31730829,31732311..31732627) 836
OR10C1_promoter 6 (29406833..29407082) 250
C2_3prime 6 (31913137..31913449) 313
MCHR2_3prime 6 (100367786..100368813) 1028
VNN2_5prime 6 (133079025..133079147) 123
ME1_3prime 6 (83920108..83921640) 1533
HIST1H1C_5prime 6 (26056659..26056699) 41
TCTE1_3prime 6 (44246480..44247915) 1436
ENPP3_promoter 6 (131949351..131949600) 250
GPX5_promoter 6 (28493452..28493701) 250
C6orf195_5prime 6 (2624059..2624353,2633839..2634026,2634799..2634837) 522
NFYA_5prime 6 (41040684..41040737,41046768..41046826) 113
PRR18_3prime 6 (166719168..166720607,166720610..166720707) 1538
ADTRP_5prime 6 (11778995..11779036) 42
RPS18_5prime 6 (33239787..33239894) 108
C6orf123_5prime 6 (168191757..168191773,168197289..168197294,168197351..168197539) 212
HLA-F_promoter 6 (29690935..29691184) 250
PRR18_promoter 6 (166721880..166721880,166721916..166721916,166721946..166721951,166721960..166722121) 170
LY6G6E_3prime 6 (31680113..31680117) 5
POLH_5prime 6 (43543893..43544177,43550053..43550054) 287
EYS_3prime 6 (64429876..64430489) 614
FAM50B_promoter 6 (3849370..3849619) 250
POU5F1_3prime 6 (31132120..31132375) 256
UBD_promoter 6 (29527703..29527952) 250
HS3ST5_5prime 6 (114384012..114384041,114489515..114489626,114549749..114549942) 336
HIST1H1A_5prime 6 (26017963..26018040) 78
BACH2_5prime 6 (90718566..90718575,90798680..90798828,90916288..90916400,90962232..90962309,90981568..90981660) 443
ATP6V1G2-DDX39B_5prime 6 (31514339..31514359) 21
SERINC1_3prime 6 (122764499..122766186) 1688
HIST1H1T_5prime 6 (26108324..26108364) 41
TCP10_promoter 6 (167797955..167798204) 250
GPR6_promoter 6 (110300048..110300297) 250
WISP3_promoter 6 (112375212..112375461) 250
PHF1_3prime 6 (33383878..33384230) 353
ADTRP_promoter 6 (11779037..11779286) 250
TREM2_5prime 6 (41130823..41130914) 92
PAK1IP1_3prime 6 (10709688..10710015) 328
MAS1_5prime 6 (160327974..160327985) 12
RPL10A_5prime 6 (35436185..35436209) 25
SLC22A7_promoter 6 (43265752..43266001) 250
BTN2A2_promoter 6 (26383079..26383328) 250
GABRR1_5prime 6 (89927044..89927152) 109
TRIM31_promoter 6 (30080884..30081133) 250
DDR1_5prime 6 (30853402..30853457) 56
EPM2A_5prime 6 (146056771..146056835,146056840..146057160) 386
HIST1H4L_promoter 6 (27841291..27841539) 249
RCAN2_promoter 6 (46459273..46459349) 77
TBC1D22B_promoter 6 (37225298..37225547) 250
RWDD2A_5prime 6 (83903098..83903162,83904031..83904168) 203
C6orf99_5prime 6 (159290989..159290997,159316253..159316265) 22
GPR6_5prime 6 (110300298..110300313) 16
LTV1_3prime 6 (144184667..144184949) 283
IL17A_promoter 6 (52050935..52051184) 250
SLC17A5_promoter 6 (74363879..74364128) 250
FAM26D_5prime 6 (116850209..116850353,116864928..116864974,116875354..116875383) 222
TUBE1_3prime 6 (112391980..112392612) 633
FILIP1_promoter 6 (76203455..76203704) 250
TNF_3prime 6 (31545317..31546113) 797
ZNRD1_5prime 6 (30029031..30029299) 269
HIST1H2AD_promoter 6 (26199474..26199721) 248
HIST1H4G_promoter 6 (26247260..26247509) 250
IL17F_3prime 6 (52101479..52101726) 248
SSR1_3prime 6 (7281376..7290094) 8719
PDE7B_promoter 6 (136172584..136172833) 250
RSPH9_5prime 6 (43612783..43612833) 51
OR12D3_3prime 6 (29341200..29342111) 912
ZSCAN12_5prime 6 (28366183..28366250,28367434..28367511) 146
FUCA2_3prime 6 (143816614..143816841) 228
BPHL_promoter 6 (3118676..3118857,3118859..3118867,3118870..3118870,3118872..3118872,3118877..3118878,3118888..3118906,3118909..3118911,3118916..3118916) 218
ECI2_3prime 6 (4115923..4116105) 183
PRPH2_5prime 6 (42690075..42690312) 238
L3MBTL3_3prime 6 (130460901..130462594) 1694
C6orf70_promoter 6 (170151557..170151720) 164
KHDC1_3prime 6 (73951037..73951249) 213
KDM1B_3prime 6 (18222226..18223515,18223624..18224084) 1751
PRRT1_3prime 6 (32116136..32116996) 861
CYB5R4_promoter 6 (84569112..84569361) 250
HSD17B8_3prime 6 (33174434..33174608) 175
TTLL2_5prime 6 (167738574..167738659) 86
CTAGE9_3prime 6 (132029581..132029821) 241
CAGE1_promoter 6 (7389977..7390226) 250
DPPA5_promoter 6 (74064124..74064268) 145
STK38_3prime 6 (36461669..36463558) 1890
BLOC1S5_3prime 6 (8013800..8015879) 2080
SNRPC_5prime 6 (34725183..34725318) 136
ULBP1_promoter 6 (150284893..150285142) 250
CAPN11_5prime 6 (44126548..44126583) 36
MTHFD1L_promoter 6 (151186435..151186684) 250
LMBRD1_5prime 6 (70506829..70506988,70506991..70507003) 173
ZSCAN23_promoter 6 (28411245..28411494) 250
SLC22A7_5prime 6 (43266002..43266094) 93
TNFAIP3_5prime 6 (138188581..138188631,138192350..138192362) 64
OSTM1_3prime 6 (108362613..108365986) 3374
TMEM181_3prime 6 (159052923..159056460) 3538
PLEKHG1_5prime 6 (150971864..150971922,151054720..151054815) 155
SCAF8_3prime 6 (155154532..155155192) 661
PEX3_promoter 6 (143771867..143772116) 250
KHDC3L_3prime 6 (74073586..74073894) 309
ZSCAN16_5prime 6 (28092338..28092455,28093191..28093219) 147
DHX16_5prime 6 (30640621..30640814) 194
FYN_promoter 6 (112194750..112194905) 156
SGK1_5prime 6 (134638601..134639196) 596
PACRG_promoter 6 (163147914..163148163) 250
TCF19_promoter 6 (31126069..31126318) 250
TUBB_promoter 6 (30687728..30687977) 250
WDR46_promoter 6 (33257305..33257554) 250
SYCP2L_3prime 6 (10964042..10964076,10974185..10974542) 393
EPM2A_3prime 6 (145946441..145948549) 2109
HFE_promoter 6 (26087297..26087546) 250
FKBPL_5prime 6 (32097560..32097631,32097872..32098068) 269
CEP57L1_3prime 6 (109484176..109485113) 938
FABP7_5prime 6 (123100620..123100937) 318
MAP3K5_promoter 6 (137113886..137113906) 21
FAM26E_promoter 6 (116832559..116832808) 250
MAS1_3prime 6 (160328968..160329108) 141
LRFN2_promoter 6 (40555205..40555312) 108
TREM2_3prime 6 (41126245..41126338) 94
OR2B3_5prime 6 (29055028..29055090) 63
GCNT6_promoter 6 (10633743..10633992) 250
AARS2_3prime 6 (44267391..44268281) 891
KIAA0319_3prime 6 (24544335..24547390) 3056
HCRTR2_5prime 6 (55039050..55039383) 334
NOL7_5prime 6 (13615559..13615588) 30
BTN1A1_3prime 6 (26509405..26510650) 1246
TUBB2B_3prime 6 (3224495..3224982) 488
TSPYL4_promoter 6 (116575262..116575511) 250
PSMB1_promoter 6 (170862430..170862679) 250
TRIM39_3prime 6 (30310039..30311505) 1467
TMEM244_5prime 6 (130182336..130182389,130182568..130182692) 179
HLA-DMB_3prime 6 (32902406..32902745) 340
CNR1_3prime 6 (88849583..88853572) 3990
DEFB110_promoter 6 (49989695..49989944) 250
RXRB_5prime 6 (33168256..33168391) 136
KHDC1L_5prime 6 (73935134..73935175) 42
TRDN_promoter 6 (123957943..123958192) 250
GCLC_promoter 6 (53409928..53410177) 250
APOM_5prime 6 (31623248..31623741) 494
TXLNB_3prime 6 (139561198..139563660) 2463
RAET1E_3prime 6 (150209601..150209631) 31
MTRNR2L9_3prime 6 (62284310..62284534) 225
TRIM38_5prime 6 (25963030..25963083,25963277..25963510,25966563..25966748) 474
FAM217A_3prime 6 (4068596..4068927) 332
TCP11_5prime 6 (35109009..35109014,35109055..35109055,35109057..35109068,35109158..35109186,35109250..35109424) 223
LSM2_promoter 6 (31774762..31775011) 250
MUC21_promoter 6 (30951245..30951494) 250
ABHD16A_promoter 6 (31671222..31671471) 250
ICK_promoter 6 (52926601..52926850) 250
C6orf195_promoter 6 (2634838..2635087) 250
CCHCR1_5prime 6 (31125380..31125522) 143
ECT2L_promoter 6 (139116813..139117062) 250
BLOC1S5_5prime 6 (8064612..8064647) 36
FBXO9_3prime 6 (52962631..52962727,52962789..52965671) 2980
BMP5_promoter 6 (55740363..55740612) 250
DYNLT1_5prime 6 (159065743..159065771) 29
RIMS1_promoter 6 (72596563..72596580,72596688..72596724) 55
FILIP1_5prime 6 (76124691..76124694,76203130..76203454) 329
HIST1H4J_3prime 6 (27792217..27792257) 41
VIP_3prime 6 (153078279..153078319,153080045..153080900) 897
SMPDL3A_promoter 6 (123110065..123110314) 250
COQ3_5prime 6 (99842058..99842080) 23
HLA-F_3prime 6 (29694955..29695073) 119
KHDRBS2_3prime 6 (62389865..62390865) 1001
CD109_promoter 6 (74405577..74405826) 250
BMP6_3prime 6 (7880579..7881655) 1077
OR12D2_promoter 6 (29364166..29364415) 250
AMD1_5prime 6 (111195973..111196306) 334
HIST1H2BE_promoter 6 (26183708..26183957) 250
TBC1D22B_5prime 6 (37225548..37225691) 144
TRIM31_5prime 6 (30080585..30080665,30080841..30080883) 124
SMIM8_promoter 6 (88032056..88032305) 250
RWDD2A_3prime 6 (83905994..83908651) 2658
TTLL2_promoter 6 (167738324..167738573) 250
CYP39A1_promoter 6 (46620524..46620773) 250
DNAH8_5prime 6 (38690898..38690975,38691113..38691247,38702250..38702290) 254
NUP153_promoter 6 (17706621..17706677,17706683..17706684,17706686..17706822) 196
SGK1_3prime 6 (134490384..134491403) 1020
HSF2_promoter 6 (122720441..122720686) 246
WASF1_promoter 6 (110501208..110501457) 250
KLHDC3_promoter 6 (42981701..42981950) 250
PBX2_3prime 6 (32152512..32152556,32152688..32154156) 1514
SLC44A4_3prime 6 (31830969..31831401) 433
VARS2_3prime 6 (30893990..30894233) 244
CEP57L1_promoter 6 (109416131..109416181,109416183..109416355) 224
SYNGAP1_promoter 6 (33387691..33387812) 122
DEFB114_promoter 6 (49931821..49932068) 248
KCNK5_promoter 6 (39197227..39197476) 250
SLC29A1_5prime 6 (44193798..44193904,44194997..44195048) 159
KIF25_5prime 6 (168399772..168400000,168418653..168418720,168430172..168430263) 389
RSPH3_3prime 6 (159398268..159398567) 300
MRPL18_5prime 6 (160211498..160211617) 120
GPSM3_promoter 6 (32160684..32160933) 250
RPL10A_promoter 6 (35435935..35436184) 250
GSTA1_promoter 6 (52668709..52668958) 250
BTN3A2_promoter 6 (26365209..26365458) 250
C6orf164_promoter 6 (88106590..88106839) 250
FRK_5prime 6 (116381477..116381921) 445
CCDC28A_5prime 6 (139094657..139094809) 153
IRAK1BP1_3prime 6 (79608054..79608123,79608129..79608144,79608155..79608162,79608164..79612819) 4750
OFCC1_promoter 6 (9939553..9939802) 250
AGPAT1_3prime 6 (32135989..32137050) 1062
HTR1E_3prime 6 (87726153..87726388) 236
BTN2A1_5prime 6 (26458153..26458370,26458835..26458862) 246
ZSCAN16_promoter 6 (28092088..28092337) 250
FUT9_3prime 6 (96652114..96663488) 11375
SERPINB9_3prime 6 (2887500..2890394) 2895
PRSS35_5prime 6 (84222194..84222413,84231254..84231358,84233141..84233158) 343
GCM2_promoter 6 (10882175..10882424) 250
IL22RA2_5prime 6 (137482889..137482951,137494550..137494785) 299
NCR2_5prime 6 (41303527..41303612) 86
DDAH2_5prime 6 (31696941..31697569) 629
LST1_promoter 6 (31554727..31554976) 250
UBE2J1_3prime 6 (90036344..90039395) 3052
TAPBP_3prime 6 (33271350..33271549) 200
ATG5_promoter 6 (106773667..106773916) 250
CCDC167_5prime 6 (37467642..37467698) 57
LRRC16A_5prime 6 (25279747..25279856,25279892..25280021) 240
HSP90AB1_promoter 6 (44215353..44215602) 250
TCP11_3prime 6 (35085849..35086043) 195
CDK19_3prime 6 (110931181..110935735) 4555
PARK2_5prime 6 (163148703..163148722,163148724..163148803) 100
HLA-DOA_promoter 6 (32977390..32977639) 250
EHMT2_3prime 6 (31847536..31847858) 323
EFHC1_5prime 6 (52285106..52285206) 101
HLA-DQA1_promoter 6 (32604884..32605133) 250
OR2J2_promoter 6 (29141061..29141310) 250
COL10A1_promoter 6 (116447064..116447313) 250
SSR1_5prime 6 (7313356..7313440) 85
OR12D3_5prime 6 (29343067..29343068) 2
CRISP3_3prime 6 (49695115..49696440) 1326
BTN3A2_3prime 6 (26374598..26374601,26374999..26375026,26376757..26378546) 1822
AGPAT4_5prime 6 (161653248..161653334,161694970..161695093) 211
PTPRK_5prime 6 (128841506..128841617) 112
RSPH9_3prime 6 (43638727..43639496,43639646..43640336) 1461
SF3B5_5prime 6 (144416637..144416754) 118
SLC35A1_5prime 6 (88182695..88182719) 25
HIST1H1E_5prime 6 (26156559..26156605) 47
GTF2H5_3prime 6 (158613192..158620376) 7185
TAAR9_promoter 6 (132859179..132859428) 250
CUTA_promoter 6 (33386095..33386344) 250
HIST1H2BI_5prime 6 (26273144..26273201) 58
PPIL6_5prime 6 (109762221..109762322) 102
CDKAL1_3prime 6 (21231273..21232635) 1363
UST_3prime 6 (149395255..149398126) 2872
ARMC12_5prime 6 (35704859..35704883) 25
NT5DC1_3prime 6 (116565190..116570660) 5471
TMEM242_3prime 6 (157710418..157713930) 3513
MAN1A1_3prime 6 (119498374..119500981) 2608
VIP_promoter 6 (153071683..153071932) 250
LTB_promoter 6 (31550203..31550452) 250
GPLD1_3prime 6 (24428405..24429257) 853
FANCE_3prime 6 (35434125..35434880) 756
GPR63_5prime 6 (97247610..97247757,97285144..97285311) 316
HSPA1B_promoter 6 (31795262..31795511) 250
PNRC1_3prime 6 (89793918..89794879) 962
SLC35B3_5prime 6 (8434623..8434663,8435310..8435716) 448
C6orf15_promoter 6 (31080337..31080586) 250
RSPH3_promoter 6 (159421199..159421448) 250
PNLDC1_promoter 6 (160221051..160221300) 250
STK19_3prime 6 (31948829..31949223) 395
VARS_promoter 6 (31763855..31763980) 126
PRRT1_promoter 6 (32119827..32119948,32119950..32119979) 152
OLIG3_3prime 6 (137813336..137814422,137814444..137814486) 1130
HIST1H3I_3prime 6 (27839623..27839680) 58
LCA5_3prime 6 (80194708..80196718) 2011
NCR2_promoter 6 (41303277..41303526) 250
TMEM200A_5prime 6 (130758262..130760623,130761552..130761565) 2376
TAP1_3prime 6 (32812986..32813353) 368
EZR_3prime 6 (159186780..159187943) 1164
MRPS18A_3prime 6 (43639040..43639496) 457
LPA_promoter 6 (161087408..161087657) 250
CEP85L_promoter 6 (119031239..119031488) 250
GJA1_promoter 6 (121756588..121756837) 250
RAB32_3prime 6 (146875744..146876101) 358
PRPF4B_promoter 6 (4021310..4021559) 250
RIOK1_promoter 6 (7389479..7389728) 250
NFKBIL1_3prime 6 (31526391..31526606) 216
TCP10L2_promoter 6 (167583831..167584080) 250
ASCC3_3prime 6 (100956070..100957259) 1190
AGER_promoter 6 (32152102..32152351) 250
POM121L2_promoter 6 (27279952..27280199) 248
PFDN6_5prime 6 (33257079..33257397,33257547..33257631) 404
TDP2_5prime 6 (24667093..24667261) 169
PRSS16_3prime 6 (27223097..27224250) 1154
PDSS2_3prime 6 (107473761..107475820) 2060
GPR115_5prime 6 (47666289..47666530,47674966..47674979) 256
GUCA1B_3prime 6 (42152139..42152550) 412
CPNE5_promoter 6 (36807993..36808028) 36
HLA-G_3prime 6 (29798162..29798187,29798545..29798899) 381
TPD52L1_3prime 6 (125584111..125585553) 1443
TUBE1_promoter 6 (112408717..112408966) 250
C6orf120_promoter 6 (170102007..170102039,170102056..170102066,170102111..170102256) 190
EXOC2_3prime 6 (485133..486668) 1536
HBS1L_3prime 6 (135281516..135286414) 4899
TBX18_5prime 6 (85474009..85474026,85474037..85474237) 219
TFAP2B_promoter 6 (50786186..50786435) 250
HLA-DOA_3prime 6 (32971955..32974612) 2658
LY6G6C_promoter 6 (31689623..31689872) 250
C6orf52_5prime 6 (10687786..10687794,10694727..10694839) 122
TMEM217_promoter 6 (37225373..37225622) 250
MMS22L_promoter 6 (97731053..97731302) 250
COL12A1_promoter 6 (75915768..75916017) 250
AIM1_promoter 6 (106959480..106959729) 250
MMS22L_5prime 6 (97730356..97730394,97730863..97731052) 229
PKIB_promoter 6 (122973627..122973876) 250
MAPK13_3prime 6 (36107153..36107842) 690
UBD_5prime 6 (29527481..29527702) 222
ANKRD66_promoter 6 (46714404..46714653) 250
RPS12_5prime 6 (133135580..133135752,133135871..133135905) 208
IBTK_promoter 6 (82957472..82957721) 250
HIST1H2BM_3prime 6 (27783205..27783267) 63
MCCD1_3prime 6 (31497715..31498009) 295
GJB7_3prime 6 (87992696..87993956) 1261
CNKSR3_5prime 6 (154831251..154831483,154831485..154831572,154831733..154831793) 382
NKAIN2_5prime 6 (124125308..124125343) 36
GLTSCR1L_5prime 6 (42778044..42778139,42789756..42789758) 99
CRISP1_5prime 6 (49834142..49834241) 100
FAM229B_5prime 6 (112408802..112408923,112418244..112418404,112420473..112420484) 295
GSTA3_promoter 6 (52774484..52774733) 250
C6orf222_3prime 6 (36283534..36285130) 1597
PPP1R18_3prime 6 (30644166..30645043) 878
UNC93A_promoter 6 (167704553..167704802) 250
KIAA1586_3prime 6 (56919664..56920023) 360
PDCD2_promoter 6 (170893773..170893998) 226
CUL9_5prime 6 (43149913..43149987,43152040..43152046) 82
VGLL2_3prime 6 (117593660..117594725) 1066
FUT9_promoter 6 (96463610..96463713) 104
MUC22_3prime 6 (31002718..31003179) 462
C6orf47_3prime 6 (31626075..31626837) 763
HINT3_5prime 6 (126277927..126278121) 195
CDC5L_3prime 6 (44414451..44418163) 3713
TAF11_3prime 6 (34845555..34846364) 810
HIST1H3I_promoter 6 (27840100..27840349) 250
HLA-DPA1_3prime 6 (33032346..33033124,33036415..33036424) 789
OR2W1_promoter 6 (29013018..29013267) 250
SLC17A4_5prime 6 (25754927..25755009,25762155..25762188) 117
HIST1H4E_5prime 6 (26204858..26204870) 13
MDFI_3prime 6 (41621316..41621616,41621948..41621984) 338
ELOVL4_promoter 6 (80657415..80657547) 133
TMEM242_5prime 6 (157744534..157744633) 100
BAI3_promoter 6 (69345247..69345258) 12
CDC5L_promoter 6 (44355012..44355261) 250
GLYATL3_3prime 6 (49494630..49494760) 131
PGK2_5prime 6 (49754903..49755053) 151
BCLAF1_promoter 6 (136610990..136611239) 250
ATP6V1G2-DDX39B_promoter 6 (31514360..31514609) 250
PRSS16_5prime 6 (27215502..27215514) 13
RSPH3_5prime 6 (159421011..159421198) 188
TCP1_3prime 6 (160199530..160199688,160199864..160200074) 370
IRAK1BP1_5prime 6 (79577189..79577291) 103
BEND3_5prime 6 (107420492..107420500,107427281..107427366,107435084..107435464) 476
HLA-G_promoter 6 (29794506..29794755) 250
UTRN_promoter 6 (144612715..144612962) 248
TFB1M_5prime 6 (155635565..155635618) 54
KIAA1919_5prime 6 (111580551..111580901) 351
F13A1_3prime 6 (6144318..6145849) 1532
CYP39A1_5prime 6 (46620322..46620523) 202
SRPK1_3prime 6 (35800743..35803078) 2336
CCR6_promoter 6 (167536007..167536256) 250
T_promoter 6 (166582108..166582357) 250
LATS1_promoter 6 (150039393..150039642) 250
METTL24_promoter 6 (110679653..110679725) 73
TAAR5_3prime 6 (132909731..132909809) 79
HSPA1A_5prime 6 (31783291..31783531) 241
GSTA5_5prime 6 (52705614..52705641,52710858..52710986) 157
PDE10A_3prime 6 (165744539..165746511) 1973
HIST1H4K_3prime 6 (27798952..27798991) 40
HIST1H2AH_3prime 6 (27115297..27115317) 21
GTF3C6_5prime 6 (111279763..111279970) 208
GSTA2_promoter 6 (52628368..52628617) 250
SLC35A1_promoter 6 (88182445..88182694) 250
EEF1E1_promoter 6 (8102812..8103061) 250
KCNQ5_promoter 6 (73331270..73331519) 250
DEF6_5prime 6 (35265629..35265631) 3
FNDC1_3prime 6 (159692477..159693141) 665
SMAP1_3prime 6 (71570040..71571363,71571455..71571530,71571684..71571718) 1435
HIST1H3F_3prime 6 (26250370..26250420) 51
DCBLD1_3prime 6 (117890902..117891021) 120
HIST1H2BF_3prime 6 (26200170..26200942) 773
MSH5-SAPCD1_promoter 6 (31707547..31707795) 249
PSORS1C2_5prime 6 (31106806..31107127) 322
C6orf222_promoter 6 (36304663..36304912) 250
TOMM6_5prime 6 (41755400..41755433) 34
TTBK1_3prime 6 (43253434..43255997) 2564
HIST1H4B_promoter 6 (26027483..26027730) 248
HIST1H2AA_promoter 6 (25726791..25727040) 250
MAD2L1BP_promoter 6 (43597119..43597120,43597122..43597276) 157
SIRT5_3prime 6 (13612100..13614790) 2691
RARS2_5prime 6 (88299678..88299721) 44
ZNRD1_3prime 6 (30032477..30032686) 210
KCTD20_3prime 6 (36454955..36458920) 3966
RNF39_5prime 6 (30043569..30043664) 96
GCM1_3prime 6 (52991762..52993001) 1240
CD164_5prime 6 (109703584..109703647) 64
CTAGE9_promoter 6 (132032207..132032456) 250
ENPP5_promoter 6 (46138709..46138958) 250
THEMIS_5prime 6 (128222080..128222226) 147
DSE_3prime 6 (116758511..116762424) 3914
PNLDC1_5prime 6 (160221301..160221337,160221705..160221758) 91
TDRD6_3prime 6 (46669627..46670150) 524
TRIM40_promoter 6 (30104537..30104786) 250
FAM135A_promoter 6 (71122761..71123010) 250
TTK_3prime 6 (80751922..80752244) 323
TRAPPC3L_promoter 6 (116866774..116867023) 250
PRR3_5prime 6 (30524663..30525119) 457
HMGN3_3prime 6 (79910962..79911402) 441
MICAL1_3prime 6 (109765265..109765391) 127
HIST1H2BL_3prime 6 (27775257..27775301) 45
NCR3_5prime 6 (31560501..31560762) 262
PKIB_5prime 6 (122973877..122973920,122996223..122996289,123022585..123022630) 157
TBX18_promoter 6 (85474238..85474487) 250
HIST1H2BK_3prime 6 (27106073..27106460,27114188..27114194) 395
HIST1H2AG_promoter 6 (27100582..27100831) 250
HIST1H4D_promoter 6 (26189307..26189554) 248
OR11A1_promoter 6 (29424849..29425098) 250
GOPC_5prime 6 (117923454..117923527) 74
SRPK1_5prime 6 (35888989..35889119) 131
B3GAT2_3prime 6 (71566382..71566559,71566736..71567622,71567935..71569029,71569122..71569900,71570040..71571363) 4263
MAK_3prime 6 (10762956..10764682) 1727
TXLNB_5prime 6 (139610039..139610050,139613058..139613276) 231
ERVFRD-1_promoter 6 (11111966..11112215) 250
UBE3D_promoter 6 (83775561..83775810) 250
OR12D2_5prime 6 (29364416..29364474) 59
HSP90AB1_3prime 6 (44221338..44221620) 283
CLPSL2_3prime 6 (35747230..35747329) 100
SIM1_5prime 6 (100911347..100911811,100912490..100912805) 781
ATXN1_3prime 6 (16299343..16305730,16305762..16306557) 7184
ADGB_promoter 6 (146919851..146920100) 250
OR11A1_5prime 6 (29395421..29395509,29396690..29396737,29398078..29398202,29399641..29399764,29424764..29424848) 471
C6orf222_5prime 6 (36298470..36298471,36304489..36304662) 176
RWDD2A_promoter 6 (83902848..83903013,83903023..83903026,83903057..83903097) 211
SLC2A12_3prime 6 (134309835..134312290) 2456
ZFP57_5prime 6 (29644783..29644931) 149
PPIL6_promoter 6 (109762377..109762557) 181
TBP_5prime 6 (170863421..170863551,170865970..170866115) 277
GMNN_promoter 6 (24774916..24775134,24775136..24775165) 249
TFAP2A_promoter 6 (10415471..10415720) 250
GRIK2_3prime 6 (102516389..102517958) 1570
MUT_3prime 6 (49398073..49399438) 1366
HLA-C_3prime 6 (31236526..31236943) 418
HIST1H4D_3prime 6 (26188938..26188990) 53
CDKN1A_5prime 6 (36646520..36646549,36646553..36646562,36646565..36646577,36646632..36646716,36651874..36651876) 141
C6orf141_3prime 6 (49519243..49519808) 566
AIF1_3prime 6 (31584680..31584798) 119
GSTA1_3prime 6 (52656462..52656653) 192
TMEM242_promoter 6 (157744634..157744883) 250
SAMD3_5prime 6 (130537716..130537761,130543839..130543958,130634123..130634238,130686265..130686570) 588
SRF_3prime 6 (43146931..43147788,43147839..43148083,43148086..43148089,43148150..43148151,43148154..43148159,43148162..43149243) 2197
RAB23_promoter 6 (57087079..57087328) 250
PREP_3prime 6 (105725440..105726016) 577
HLA-DRB1_5prime 6 (32557522..32557625) 104
KCNK16_promoter 6 (39290319..39290566) 248
HIST1H2AG_3prime 6 (27101246..27103070) 1825
ENPP4_5prime 6 (46097730..46097766,46097803..46097926,46107288..46107318) 192
HEBP2_promoter 6 (138725106..138725300) 195
AHI1_3prime 6 (135604670..135606780) 2111
IGF2R_3prime 6 (160526119..160527583) 1465
MICA_promoter 6 (31371106..31371355) 250
RPS6KA2_5prime 6 (167275661..167275885,167275898..167275898,167275900..167276039) 366
USP45_5prime 6 (99958099..99958106,99962730..99963252) 531
C6orf163_promoter 6 (88054321..88054570) 250
SERPINB9_promoter 6 (2903515..2903638,2903670..2903670,2903673..2903677,2903679..2903764) 216
ITPR3_promoter 6 (33587892..33588141) 250
MARCKS_promoter 6 (114178291..114178540) 250
SMPD2_5prime 6 (109762221..109762322) 102
CDKAL1_5prime 6 (20534688..20534805,20535582..20535625,20546577..20546579) 165
GCNT2_promoter 6 (10528339..10528588) 250
PNISR_promoter 6 (99873185..99873434) 250
HSF2_5prime 6 (122720836..122720880) 45
KHDRBS2_promoter 6 (62996138..62996382) 245
NEU1_5prime 6 (31830556..31830683) 128
FBXO5_3prime 6 (153291664..153292295) 632
WDR46_5prime 6 (33256950..33257304) 355
C6orf100_promoter 6 (28911404..28911653) 250
MAP3K4_3prime 6 (161537905..161538417) 513
BCLAF1_5prime 6 (136601007..136601014,136603722..136603825,136610851..136610989) 251
CRISP1_promoter 6 (49834242..49834491) 250
MAPK14_promoter 6 (35995238..35995487) 250
OPRM1_5prime 6 (154331636..154331645,154331697..154332153) 467
ENPP1_3prime 6 (132211654..132216295) 4642
HIST1H4E_3prime 6 (26205187..26206266) 1080
TAF11_5prime 6 (34855737..34855866) 130
SLC39A7_3prime 6 (33171593..33172216) 624
LTA_3prime 6 (31541473..31542101) 629
KAAG1_3prime 6 (24358125..24358512) 388
RUNX2_3prime 6 (45515045..45518816) 3772
PARK2_promoter 6 (163148804..163149053) 250
PI16_5prime 6 (36922209..36922534) 326
LY6G5B_5prime 6 (31637970..31638725) 756
LATS1_3prime 6 (149979289..149982862) 3574
PRPF4B_5prime 6 (4021560..4021657) 98
RIOK1_5prime 6 (7389729..7390233) 505
NQO2_3prime 6 (3019892..3019996) 105
MED20_3prime 6 (41873092..41874807) 1716
ELOVL2_3prime 6 (10980992..10984011) 3020
NHSL1_promoter 6 (138893678..138893927) 250
IMPG1_promoter 6 (76782396..76782645) 250
ACAT2_3prime 6 (160199864..160200074) 211
CFB_3prime 6 (31919810..31919861) 52
TTLL2_3prime 6 (167755170..167755375) 206
PRR3_promoter 6 (30524413..30524662) 250
MDFI_promoter 6 (41605935..41605964) 30
POU3F2_5prime 6 (99282601..99282613,99282615..99282697) 96
VPS52_5prime 6 (33239455..33239671) 217
DOPEY1_promoter 6 (83777135..83777384) 250
HMGCLL1_5prime 6 (55443856..55443985) 130
REPS1_3prime 6 (139226007..139226198) 192
LY6G6C_3prime 6 (31686425..31686870) 446
PSMB9_5prime 6 (32821938..32822004) 67
REPS1_promoter 6 (139309443..139309648) 206
ZKSCAN4_5prime 6 (28219761..28220002) 242
USP49_5prime 6 (41774724..41774749,41839302..41839375,41859532..41859613) 182
PPP1R14C_promoter 6 (150463962..150463979) 18
L3MBTL3_promoter 6 (130334594..130334843) 250
SASH1_5prime 6 (148663729..148663956) 228
SOX4_5prime 6 (21593972..21594634) 663
FBXO5_5prime 6 (153304097..153304153) 57
DHX16_promoter 6 (30640815..30641064) 250
PNRC1_promoter 6 (89790247..89790496) 250
PEX6_promoter 6 (42946959..42947208) 250
MED23_5prime 6 (131949192..131949369) 178
SLC17A1_5prime 6 (25830788..25830835,25832222..25832287) 114
HLA-DMB_promoter 6 (32908848..32909097) 250
ZKSCAN8_5prime 6 (28109716..28109807,28116094..28116183) 182
SMAP1_5prime 6 (71377479..71377514) 36
WTAP_5prime 6 (160146617..160148118,160157290..160157295) 1508
ZC3H12D_3prime 6 (149771792..149771818) 27
HIST1H4A_promoter 6 (26021657..26021703,26021705..26021707,26021726..26021726,26021728..26021904) 228
LRRC73_5prime 6 (43478230..43478424) 195
HIST1H2AB_promoter 6 (26033799..26034046) 248
COL21A1_3prime 6 (55921388..55922452) 1065
RMND1_promoter 6 (151773260..151773509) 250
MAK_promoter 6 (10838729..10838800,10838848..10838978) 203
LTA_promoter 6 (31539581..31539830) 250
TJAP1_5prime 6 (43445261..43445366,43445825..43445970,43465619..43465715,43466713..43466737) 374
MLIP_promoter 6 (53883464..53883713) 250
DEFB110_5prime 6 (49989651..49989694) 44
AKAP12_5prime 6 (151561134..151561194,151561519..151561522) 65
MUC22_promoter 6 (30978001..30978250) 250
KIAA0408_5prime 6 (127775129..127775246,127780320..127780536) 335
RNF39_promoter 6 (30043665..30043914) 250
AHI1_promoter 6 (135818884..135818896,135818898..135819133) 249
DDR1_promoter 6 (30851611..30851822,30851824..30851859) 248
TSPYL1_promoter 6 (116601067..116601316) 250
HIST1H2BJ_promoter 6 (27100532..27100779) 248
KCNK5_5prime 6 (39196890..39197226) 337
PPARD_promoter 6 (35310141..35310253,35310261..35310261,35310268..35310274,35310276..35310291) 137
WASF1_5prime 6 (110448807..110448832,110481838..110481935,110499801..110499945,110500642..110500686,110500874..110501207) 648
CENPW_5prime 6 (126661320..126661417) 98
TBCC_3prime 6 (42712239..42712768) 530
TMEM63B_promoter 6 (44094401..44094650) 250
MB21D1_3prime 6 (74133432..74134947) 1516
PHIP_promoter 6 (79788007..79788044,79788074..79788077,79788081..79788203) 165
TSPYL1_5prime 6 (116600996..116601066) 71
ATF6B_5prime 6 (32095987..32096017) 31
MRPS10_3prime 6 (42174539..42176024) 1486
RPS12_promoter 6 (133135330..133135579) 250
MAPK14_3prime 6 (36076227..36079013) 2787
MTHFD1L_5prime 6 (151186685..151186753,151186755..151186757) 72
SMLR1_5prime 6 (131148546..131148551) 6
HIST1H2BO_3prime 6 (27861624..27861669) 46
DNPH1_3prime 6 (43193367..43193468) 102
HBS1L_5prime 6 (135375832..135376036) 205
CCDC170_promoter 6 (151814915..151815052) 138
PSMB8_promoter 6 (32811825..32812053) 229
PSORS1C1_5prime 6 (31082608..31082668,31093453..31093616,31097346..31097407) 287
ATP6V1G2_3prime 6 (31512239..31513182) 944
STK38_promoter 6 (36515319..36515497) 179
PTCRA_5prime 6 (42883727..42883805) 79
B3GAT2_promoter 6 (71666742..71666991) 250
NRSN1_3prime 6 (24146177..24147639) 1463
FOXQ1_promoter 6 (1312425..1312674) 250
NT5DC1_promoter 6 (116421762..116421843) 82
CUL7_promoter 6 (43021684..43021933) 250
HIST1H1A_3prime 6 (26017260..26017310) 51
PRPF4B_3prime 6 (4060853..4062141) 1289
RIOK1_3prime 6 (7417677..7418270) 594
AHI1_5prime 6 (135813378..135813429,135818721..135818883) 215
OR2J2_5prime 6 (29141311..29141410) 100
IL20RA_3prime 6 (137321108..137322692) 1585
HDGFL1_5prime 6 (22569795..22569802) 8
TSPO2_5prime 6 (41010293..41010517,41010705..41010722) 243
LCA5_5prime 6 (80228614..80228802,80234881..80234986,80246833..80247147) 610
TMEM14A_3prime 6 (52550850..52551386) 537
KCNQ5_5prime 6 (73331520..73331753) 234
HIST1H2AA_3prime 6 (25726291..25726357) 67
VNN1_promoter 6 (133035189..133035438) 250
HSPA1A_promoter 6 (31783041..31783290) 250
GSTA5_promoter 6 (52710987..52711236) 250
ABT1_5prime 6 (26597180..26597208) 29
NOX3_3prime 6 (155716504..155716708,155717943..155717967) 230
EPM2A_promoter 6 (146057161..146057410) 250
PSMG4_3prime 6 (3267949..3268015) 67
DDX39B_5prime 6 (31508312..31508441,31509727..31510225) 629
OR14J1_3prime 6 (29275435..29275519) 85
HIST1H1B_5prime 6 (27835310..27835359) 50
C6orf99_3prime 6 (159331248..159331289) 42
MAS1L_promoter 6 (29455739..29455988) 250
ZNF451_5prime 6 (56954808..56955049) 242
GPR126_5prime 6 (142623067..142623464) 398
TCP10L2_3prime 6 (167595489..167596178,167596250..167596396) 837
LAMA2_3prime 6 (129837495..129837714) 220
SNX14_5prime 6 (86303439..86303448,86303450..86303459) 20
MDC1_3prime 6 (30667584..30668239) 656
C6orf1_3prime 6 (34214157..34214288) 132
C6orf201_5prime 6 (4079712..4079821,4079858..4079914,4087583..4087873) 458
SERPINB1_5prime 6 (2840823..2840828,2842102..2842104,2842106..2842240) 144
BCLAF1_3prime 6 (136578001..136582245) 4245
ECHDC1_5prime 6 (127663519..127664020) 502
HIVEP2_3prime 6 (143072605..143074241) 1637
SH3BGRL2_5prime 6 (80341000..80341176) 177
C6orf48_promoter 6 (31802135..31802384) 250
MCM9_promoter 6 (119256394..119256577) 184
LRFN2_3prime 6 (40359325..40359679) 355
CTGF_3prime 6 (132269316..132270401) 1086
IFNGR1_3prime 6 (137518621..137519165) 545
ATP6V1G2-DDX39B_3prime 6 (31497996..31498101,31498143..31498208,31508312..31508441,31509727..31509808) 384
SERINC1_5prime 6 (122792885..122792947,122906638..122906698,122907066..122907269) 328
HLA-B_3prime 6 (31321649..31322073) 425
GPANK1_3prime 6 (31629006..31630040) 1035
ZSCAN12_3prime 6 (28346732..28350265) 3534
PKHD1_5prime 6 (51949734..51949815,51952232..51952423) 274
KPNA5_promoter 6 (117002100..117002277,117002294..117002349) 234
TRMT11_3prime 6 (126359985..126360418) 434
CDK19_promoter 6 (111136657..111136769) 113
CRISP2_5prime 6 (49676912..49676918,49678998..49679034,49680214..49680317,49681188..49681274) 235
PRIM2_promoter 6 (57182172..57182421) 250
PPP1R10_5prime 6 (30577724..30577732,30584255..30584775,30585001..30585021) 551
T_3prime 6 (166571144..166571800) 657
MNF1_5prime 6 (33679466..33679504) 39
IYD_5prime 6 (150690028..150690165) 138
LAMA4_5prime 6 (112575355..112575493,112575661..112575917) 396
LGSN_promoter 6 (64029883..64030132) 250
HDGFL1_promoter 6 (22569545..22569794) 250
CYB5R4_3prime 6 (84669600..84673238) 3639
HIST1H2BH_promoter 6 (26251629..26251876) 248
TSPO2_promoter 6 (41010043..41010292) 250
SYTL3_3prime 6 (159185639..159185901) 263
OOEP_3prime 6 (74078479..74078504) 26
CFB_promoter 6 (31913236..31913485) 250
TCP1_5prime 6 (160210503..160210781) 279
ZNF322_5prime 6 (26638784..26638956,26643887..26643956,26658786..26658874,26659669..26659980) 644
SLC22A2_5prime 6 (160679792..160680048) 257
C6orf211_3prime 6 (151790248..151791236) 989
PEX3_5prime 6 (143772117..143772177) 61
ZNF76_5prime 6 (35248833..35248926) 94
KLHL31_promoter 6 (53530507..53530620,53530630..53530756) 241
NMBR_5prime 6 (142409798..142409936) 139
PGBD1_5prime 6 (28249314..28249375,28249377..28249379,28249381..28249695,28251553..28251588) 416
OR2B2_promoter 6 (27880175..27880424) 250
C6orf165_promoter 6 (88117480..88117602) 123
GRM4_5prime 6 (34101276..34101443) 168
OARD1_promoter 6 (41040331..41040580) 250
HINT3_promoter 6 (126277677..126277926) 250
ZNF391_5prime 6 (27356497..27356854,27367221..27367329,27368072..27368147) 543
HIST1H2AA_5prime 6 (25726758..25726790) 33
SLC18B1_5prime 6 (133119598..133119692) 95
SFT2D1_promoter 6 (166756080..166756329) 250
KIF6_promoter 6 (39693182..39693240,39693243..39693243,39693314..39693431) 178
ANKS1A_3prime 6 (35056389..35059179) 2791
PSMB8_3prime 6 (32808494..32808733) 240
C4B_promoter 6 (31982289..31982538) 250
GRM4_promoter 6 (34101444..34101693) 250
HLA-DQA2_promoter 6 (32708869..32709118) 250
VNN3_3prime 6 (133044065..133044193,133044873..133045046,133045745..133046031) 590
RBM24_3prime 6 (17292353..17294106) 1754
PPIL4_3prime 6 (149825869..149826586) 718
SYNE1_promoter 6 (152958535..152958784) 250
RNGTT_5prime 6 (89673131..89673315) 185
HCG27_3prime 6 (31170595..31171745) 1151
PLA2G7_5prime 6 (46690631..46690662,46702917..46703079) 195
SRF_promoter 6 (43138787..43138974,43138976..43138976,43138978..43138982) 194
GJA10_promoter 6 (90603938..90604185) 248
HIST1H2BE_5prime 6 (26183958..26184021) 64
LGSN_5prime 6 (64029851..64029882) 32
CITED2_promoter 6 (139695758..139695850,139695852..139695853) 95
PTP4A1_3prime 6 (64290082..64293492) 3411
SCGN_3prime 6 (25701566..25702011) 446
HIST1H3H_5prime 6 (27777842..27777849) 8
SUMO4_3prime 6 (149721818..149722177) 360
CLPS_5prime 6 (35765068..35765088) 21
SMLR1_3prime 6 (131156098..131158275) 2178
MICA_5prime 6 (31371356..31371407) 52
HLA-DOB_3prime 6 (32780540..32780990) 451
CSNK2B_promoter 6 (31633591..31633830) 240
ELOVL5_3prime 6 (53133557..53133922) 366
ABT1_promoter 6 (26596930..26597179) 250
CNPY3_promoter 6 (42896688..42896937) 250
DSE_promoter 6 (116691271..116691520) 250
CLPSL2_promoter 6 (35744146..35744393) 248
SLC35B2_3prime 6 (44221843..44222440) 598
CDC5L_5prime 6 (44355262..44355558) 297
HIST1H4B_3prime 6 (26027124..26027166) 43
NEDD9_promoter 6 (11232916..11233165) 250
EEF1A1_5prime 6 (74229752..74230258,74230262..74230263,74230305..74230741) 946
PGC_3prime 6 (41704449..41704587) 139
TMEM244_promoter 6 (130182693..130182942) 250
RTN4IP1_3prime 6 (107019846..107019868) 23
SLC17A5_3prime 6 (74303102..74304797) 1696
C6orf57_3prime 6 (71298430..71299272) 843
CYB5R4_5prime 6 (84569362..84569499) 138
CITED2_5prime 6 (139695084..139695089,139695550..139695757) 214
TPMT_promoter 6 (18155306..18155322) 17
DSP_promoter 6 (7541558..7541599) 42
COX7A2_promoter 6 (75960040..75960289) 250
APOBEC2_3prime 6 (41029613..41029631,41031840..41032250) 430
FLOT1_5prime 6 (30709969..30709980,30710304..30710308) 17
RNF146_promoter 6 (127587505..127587754) 250
TRAM2_3prime 6 (52362200..52367992) 5793
HIST1H1C_promoter 6 (26056700..26056949) 250
NRM_5prime 6 (30658754..30658815,30658818..30658823,30658830..30658830,30658834..30659058,30659153..30659197) 339
TRIM10_5prime 6 (30128638..30128711) 74
TRIM26_5prime 6 (30166883..30167041,30168812..30168915,30172433..30172542,30181082..30181143) 435
LY6G5C_promoter 6 (31648155..31648404) 250
FAM26F_3prime 6 (116784871..116784934) 64
TAGAP_3prime 6 (159455500..159456856) 1357
GMNN_3prime 6 (24786030..24786327) 298
HLA-DRA_3prime 6 (32411690..32411698,32412429..32412823) 404
PAQR8_promoter 6 (52226676..52226782) 107
AKIRIN2_promoter 6 (88411928..88412177) 250
FAM26F_promoter 6 (116782306..116782555) 250
FKBP5_3prime 6 (35541362..35543609) 2248
C6orf89_promoter 6 (36853390..36853639) 250
BTNL2_3prime 6 (32361740..32361745) 6
FRMD1_5prime 6 (168479777..168479839) 63
IL22RA2_promoter 6 (137494786..137495035) 250
TTK_promoter 6 (80714072..80714321) 250
ZNF292_3prime 6 (87971522..87973914) 2393
HIST1H4C_5prime 6 (26104104..26104173) 70
ATXN1_5prime 6 (16328544..16328701,16486203..16486340,16522858..16522919,16586011..16586138,16658007..16658132,16753464..16753578,16754274..16754322,16761529..16761607,16761609..16761617,16761621..16761646) 890
IBTK_5prime 6 (82950206..82950560,82957279..82957418,82957441..82957471) 526
SLC2A12_promoter 6 (134373775..134374024) 250
FAM83B_5prime 6 (54711569..54711624,54734985..54735042) 114
RNGTT_3prime 6 (89319985..89322435) 2451
DAAM2_5prime 6 (39760794..39760919,39824023..39824076) 180
RNASET2_promoter 6 (167370191..167370197,167370203..167370210,167370212..167370212,167370214..167370221,167370250..167370440) 215
ACOT13_promoter 6 (24667093..24667298) 206
KAAG1_promoter 6 (24356881..24357130) 250
ZSCAN31_5prime 6 (28297463..28297491,28304567..28304720,28309523..28309572,28321639..28321729,28323100..28323451,28323823..28324048) 902
QKI_3prime 6 (163991745..163993670,163993753..163999628) 7802
VTA1_3prime 6 (142539783..142545826) 6044
TRIM27_promoter 6 (28891767..28891817,28891830..28892016) 238
STX11_promoter 6 (144471413..144471415) 3
OR2H1_5prime 6 (29424958..29424984,29426231..29426346,29428181..29428231,29429276..29429544) 463
DLK2_5prime 6 (43422566..43422618,43423725..43424370) 699
RPP21_promoter 6 (30312658..30312907) 250
GJA1_3prime 6 (121769145..121770873) 1729
EGFL8_promoter 6 (32132132..32132381) 250
FAM83B_promoter 6 (54711319..54711568) 250
ADGB_3prime 6 (147136354..147136598) 245
C6orf58_3prime 6 (127912770..127912962) 193
HIST1H2AM_3prime 6 (27860477..27860532) 56
NCOA7_promoter 6 (126102057..126102306) 250
RAET1L_3prime 6 (150339470..150339991,150341244..150341263) 542
TEAD3_5prime 6 (35454442..35454488) 47
FRK_promoter 6 (116381922..116382171) 250
HIST1H1D_3prime 6 (26234440..26234493) 54
IER3_3prime 6 (30710976..30711710) 735
TCF21_3prime 6 (134212943..134216691) 3749
BLOC1S5-TXNDC5_3prime 6 (7881754..7883374) 1621
C6orf25_3prime 6 (31692854..31692958) 105
HIST1H2BI_3prime 6 (26273587..26273622) 36
HLA-DOA_5prime 6 (32977316..32977389) 74
LCA5_promoter 6 (80247148..80247397) 250
HUS1B_promoter 6 (656964..657024,657032..657037,657039..657213) 242
GABRR2_promoter 6 (90025019..90025268) 250
PHACTR1_5prime 6 (12718542..12718672,12718931..12718976) 177
STX7_5prime 6 (132824672..132824727,132834146..132834201) 112
HLA-DQA1_5prime 6 (32605134..32605233) 100
GPANK1_5prime 6 (31632258..31632354,31632618..31632780,31633638..31633830,31633959..31634060) 555
SCAND3_promoter 6 (28555113..28555362) 250
RSPO3_3prime 6 (127517155..127518441) 1287
GCNT2_3prime 6 (10626843..10629600) 2758
SCAND3_3prime 6 (28539407..28539685) 279
NHLRC1_promoter 6 (18122852..18123101) 250
PXT1_3prime 6 (36358328..36359544) 1217
CD109_5prime 6 (74405827..74405837,74405846..74405851,74405871..74405921) 68
ERVFRD-1_3prime 6 (11102722..11103924) 1203
LYRM4_3prime 6 (5186834..5187026) 193
KATNA1_3prime 6 (149916013..149916169) 157
DST_promoter 6 (56507795..56508044) 250
SNRNP48_promoter 6 (7590182..7590431) 250
HIST1H4J_promoter 6 (27791634..27791883) 250
HIST1H2AI_promoter 6 (27775687..27775898) 212
MTRF1L_3prime 6 (153308497..153309670,153309686..153310331,153310374..153311027) 2474
OR2H2_promoter 6 (29555433..29555682) 250
TMEM14C_5prime 6 (10723148..10723365,10723367..10723369,10723389..10723474,10724789..10724844) 363
BTNL2_promoter 6 (32374906..32375155) 250
KIAA1586_promoter 6 (56911097..56911346) 250
HECA_promoter 6 (139455999..139456026,139456037..139456037,139456041..139456068,139456092..139456092,139456094..139456099,139456131..139456204) 138
ASF1A_3prime 6 (119228782..119230332) 1551
C6orf203_promoter 6 (107349157..107349345) 189
ANKRD6_promoter 6 (90271870..90272119) 250
SASH1_3prime 6 (148869697..148873186) 3490
ENPP4_3prime 6 (46111380..46114436) 3057
PPT2_5prime 6 (32121300..32121401) 102
CGA_promoter 6 (87804825..87805074) 250
RSPH4A_3prime 6 (116953607..116954141) 535
DDR1_3prime 6 (30867076..30867929) 854
IMPG1_3prime 6 (76630832..76631803) 972
FOXF2_3prime 6 (1395097..1395832) 736
IFNGR1_promoter 6 (137540587..137540836) 250
EYS_5prime 6 (66205306..66205500,66205752..66205886,66349671..66349785,66417028..66417118) 536
PEX3_3prime 6 (143810366..143811147) 782
TULP1_promoter 6 (35480716..35480965) 250
KIFC1_promoter 6 (33359063..33359312) 250
HLA-B_promoter 6 (31324965..31325214) 250
UNC5CL_promoter 6 (41006929..41007178) 250
C6orf120_3prime 6 (170103134..170104096,170104187..170105226,170105420..170105709,170105823..170106401) 2872
HUS1B_3prime 6 (655939..656105) 167
COX6A1P2_3prime 6 (37012966..37013177) 212
HLA-DQB2_5prime 6 (32731250..32731267) 18
SERPINB9_5prime 6 (2900848..2900855,2903435..2903514) 88
MRAP2_3prime 6 (84799203..84800600) 1398
ZKSCAN3_3prime 6 (28334065..28336947) 2883
LYRM2_3prime 6 (90341943..90346989) 5047
MRPL2_3prime 6 (43021767..43022009) 243
VWA7_promoter 6 (31745072..31745321) 250
L3MBTL3_5prime 6 (130334844..130334865,130337371..130337437,130339514..130339809,130343372..130343450,130363830..130363842) 477
TAF8_3prime 6 (42045286..42051012) 5727
MCM3_3prime 6 (52128807..52129383) 577
ZNF311_5prime 6 (28971734..28971991,28972785..28973037) 511
PKHD1_3prime 6 (51480098..51483876) 3779
FRK_3prime 6 (116252312..116263574) 11263
PRICKLE4_promoter 6 (41748250..41748314) 65
LRRC1_promoter 6 (53659528..53659683,53659685..53659695,53659699..53659702,53659704..53659706,53659709..53659710,53659716..53659727,53659735..53659760,53659762..53659762,53659764..53659764,53659777..53659777) 217
ZBTB22_3prime 6 (33282195..33282786) 592
TRIM27_3prime 6 (28870779..28871844) 1066
STK38_5prime 6 (36507982..36507984,36514967..36515043,36515057..36515058,36515060..36515198,36515204..36515225) 243
C6orf100_5prime 6 (28911654..28911680) 27
MRPS18B_promoter 6 (30585236..30585485) 250
STK19_5prime 6 (31939721..31939771) 51
KIF6_3prime 6 (39297766..39304305) 6540
GPANK1_promoter 6 (31634061..31634310) 250
GTF2H4_5prime 6 (30875961..30876180,30876811..30876811) 221
TREM1_promoter 6 (41254458..41254707) 250
HEBP2_3prime 6 (138734218..138743334) 9117
MDGA1_promoter 6 (37665859..37665861,37665864..37665911) 51
C6orf62_5prime 6 (24718899..24719999,24720581..24720970,24720995..24721001,24721003..24721064) 1560
AIF1_promoter 6 (31582711..31582960) 250
RAET1G_3prime 6 (150238014..150238045) 32
SMAP1_promoter 6 (71377229..71377478) 250
HLA-C_promoter 6 (31239864..31240113) 250
LY6G6F_3prime 6 (31678371..31678372) 2
FAM8A1_3prime 6 (17608573..17611950) 3378
GJE1_5prime 6 (142454227..142454295) 69
SENP6_3prime 6 (76425313..76427994) 2682
TFB1M_promoter 6 (155635619..155635868) 250
PRIM2_5prime 6 (57182422..57182499,57183235..57183243) 87
KIAA1009_promoter 6 (84937354..84937603) 250
SKIV2L_3prime 6 (31937495..31937532) 38
KIAA1919_promoter 6 (111580301..111580550) 250
SESN1_5prime 6 (109415279..109415763,109415765..109415769) 490
ZNF184_3prime 6 (27418522..27419079) 558
MEP1A_3prime 6 (46806876..46807515) 640
C6orf164_3prime 6 (88109224..88109459) 236
MANEA_promoter 6 (96025169..96025282) 114
FIG4_promoter 6 (110012265..110012514) 250
SRSF3_promoter 6 (36561895..36562144) 250
TMEM30A_5prime 6 (75994357..75994431,75994444..75994444,75994447..75994684) 314
HIST1H2BN_promoter 6 (27806190..27806437) 248
FAM46A_promoter 6 (82462426..82462675) 250
COL10A1_5prime 6 (116446658..116447063) 406
SMIM8_5prime 6 (88032306..88032350,88040410..88040430,88046727..88046747) 87
ALDH5A1_promoter 6 (24494947..24495110) 164
TMEM181_5prime 6 (158957468..158957476) 9
PPIL6_3prime 6 (109713931..109714026) 96
PPP1R3G_3prime 6 (5086799..5087455) 657
PFDN6_3prime 6 (33258625..33258710) 86
PTK7_3prime 6 (43128622..43128748) 127
MDN1_promoter 6 (90529443..90529692) 250
PPIL1_promoter 6 (36842801..36843050) 250
MTCH1_promoter 6 (36954286..36954324) 39
DAAM2_3prime 6 (39869816..39872644) 2829
GINM1_promoter 6 (149887180..149887288) 109
TJAP1_promoter 6 (43445011..43445260) 250
COQ3_promoter 6 (99842081..99842330) 250
PTCRA_promoter 6 (42883477..42883726) 250
ABCF1_promoter 6 (30538903..30539152) 250
CUTA_3prime 6 (33384219..33384424) 206
CAP2_promoter 6 (17393197..17393446) 250
DTNBP1_promoter 6 (15663386..15663523) 138
CYP21A2_3prime 6 (32008914..32009123,32009230..32009447) 428
LTV1_promoter 6 (144164231..144164480) 250
KATNA1_promoter 6 (149969851..149970100) 250
TUBB2B_5prime 6 (3227780..3227932) 153
DDX43_5prime 6 (74104471..74104626) 156
ZBTB24_5prime 6 (109803232..109803257) 26
PACSIN1_5prime 6 (34482664..34482845,34494020..34494080) 243
BTBD9_3prime 6 (38136227..38137357,38137604..38139611,38139647..38142758) 6251
ABHD16A_3prime 6 (31654726..31654986) 261
PHACTR1_3prime 6 (12934125..12934232) 108
ZBTB12_5prime 6 (31869085..31869102) 18
MLIP_5prime 6 (53883714..53883824) 111
HIST1H4C_promoter 6 (26103854..26104103) 250
NELFE_promoter 6 (31926888..31926967,31926994..31927071) 158
HACE1_5prime 6 (105307581..105307585,105307588..105307588,105307595..105307595,105307597..105307794) 205
DOPEY1_3prime 6 (83877889..83878438) 550
DUSP22_3prime 6 (350871..351355) 485
NFKBIL1_5prime 6 (31515358..31515469) 112
PHACTR2_3prime 6 (144144829..144145258) 430
SERAC1_3prime 6 (158530547..158532395) 1849
PLG_promoter 6 (161123024..161123273) 250
RANBP9_3prime 6 (13621730..13622591) 862
AMD1_3prime 6 (111214822..111216916) 2095
C6orf118_promoter 6 (165723097..165723346) 250
HLA-DRB1_3prime 6 (32546546..32546865) 320
SLC17A1_promoter 6 (25832288..25832537) 250
RRAGD_3prime 6 (90074355..90077772) 3418
AK9_5prime 6 (109996951..109996959,110012350..110012415) 75
GRM1_5prime 6 (146348782..146348928,146350331..146350651) 468
TNXB_promoter 6 (32013906..32014155) 250
HIST1H3E_promoter 6 (26225133..26225380) 248
MCCD1_promoter 6 (31496244..31496493) 250
ABCC10_3prime 6 (43417832..43418168) 337
KIF25_promoter 6 (168399522..168399771) 250
PBOV1_promoter 6 (138539628..138539877) 250
PKIB_3prime 6 (123046343..123047518) 1176
KATNA1_5prime 6 (149959686..149959696,149969605..149969850) 257
PRIM2_3prime 6 (57467101..57467206,57472359..57472441,57498967..57499035,57512472..57513375) 1162
PHACTR2_promoter 6 (143998852..143998920) 69
TAB2_5prime 6 (149642188..149642526,149663821..149663969,149691045..149691131) 575
ANKRD6_3prime 6 (90340726..90341055) 330
STMND1_promoter 6 (17102239..17102351,17102441..17102442,17102449..17102486) 153
RPP21_3prime 6 (30314590..30314634) 45
SNX3_5prime 6 (108582324..108582464) 141
TAP2_promoter 6 (32806505..32806754) 250
PPP1R18_5prime 6 (30653798..30654388,30654731..30654731,30654734..30654734,30654736..30655672) 1530
HIST1H4A_3prime 6 (26022221..26022278) 58
C6orf47_5prime 6 (31627727..31628474,31628518..31628549) 780
TNFRSF21_3prime 6 (47199268..47200498) 1231
SPACA1_3prime 6 (88776056..88776550) 495
ZKSCAN8_3prime 6 (28121798..28127250) 5453
TREML2_3prime 6 (41158015..41160162) 2148
FAM162B_5prime 6 (117086742..117086886) 145
SOX4_3prime 6 (21596193..21598847) 2655
AKIRIN2_3prime 6 (88384790..88385312) 523
SKIV2L_promoter 6 (31926607..31926856) 250
GABRR2_3prime 6 (89967239..89967386) 148
BPHL_3prime 6 (3152812..3153812) 1001
NEDD9_5prime 6 (11232751..11232915) 165
APOBEC2_promoter 6 (41020793..41021042) 250
CCDC167_3prime 6 (37450696..37450959) 264
[truncated: 2,144,897 more chars]
